# Supplementary material for: TRII: A Probabilistic Scoring of Drosophila melanogaster Translation Initiation Sites
Source: EURASIP J Bioinform Syst Biol. 2010 Oct 18;2010(1):814127. doi: 10.1155/2010/814127 (PMC3171364; doi:10.1155/2010/814127)
Supplement: Supplementary Material 2 [file 1687-4153-2010-814127-S2.xls]

## Sheet: background freq
Nucleotide frequencies in cDNA 5'UTRs in dmel
@bA = 0.3064 -- dmel frequencies
@bC = 0.2264 -- dmel frequencies
@bG = 0.2189 -- dmel frequencies
@bT = 0.2483 -- dmel frequencies

## Sheet: weight matrix
Sequences used for weight matrix
1004 annAUGs from 0-upAUG cDNAs with 5'UTR 100 to 199
ATTCAAAAAAAGACTGAGTCATGAAGAGAGTCCATGTGGA
ACCAAAGGACACAGGACATAATGGAGCTGTGGCAGAAGCT
GCCCTAACTTTACTATCAAAATGCGTGAAATTGTACACAT
TCCGTGTTTTTCACGCAATCATGGACCTGAAACAGCGCAC
CCGAAGAAACCGCCAGTAAAATGGCCACAAAACCGGGAAA
GATCTAGCTTCTCTATCCCCATGGAAGTGACCTTCAAGAA
TGATTTTAGTTCTACTAACAATGTGCACTAAGACAAACGA
AATTCCGCTGACCACTGGTGATGTCACAGCTGCGCTCGAA
GATAACTAGAACAGGACACGATGCAGCACATACTACTTCT
AAATAGAGGCAAATTTAACCATGGCGCACATGTCCCACAT
ATTCAATTAAGTGGAAGAAAATGCTGAGGTACGCGGTAAT
CAAGTGAAAAATTAAGTAGTATGCGCTTATTTGGCAGAGT
ACCTATTCATACAGCCCGTAATGGCCGCCAAAACACCGAC
TGTAGCTGCAATCGGCGAGAATGAAGTTCAGTGTGGTGGT
TCAGCCACTTCAAGGTGGTGATGCCCATCCTGAACGAGCT
TTCGGGTTTCCATCGCAAAAATGTCTCGCAGTGCTCGCCC
ACCACCGAAGCAGAGCGAAGATGTCGCATTCAGTGACCAT
TGCATTGTAAAACGGCCACGATGAAGAAGGTTCTATTGAC
CGGCTCTCCCAGCGGTGGCTATGAAAATGATCGGCAGCGA
CCAAATAAAATTTCTACAAAATGTGTGACGAAGAGGTTGC
GAAAAATCGATTGAACAGAAATGGCTGGCGGTAAAGCAGG
GTTATCGGGAAATTGTGAAAATGCCTGAGAAACAAGTGGC
TTTAATTTCCAACTAATAACATGAAACTAAAGCCGGTTGA
AAAGCGCCTCAATCACCAAGATGAGTTACATGCCAGCCCA
AAGGTAAGAAAGCCGCAGAAATGGCCGACAATGACGATCT
ACAACGGAAGAGCGTGCAGAATGTCGAGCGTGCCAAAGCG
CAGCACAAACCGCAACGAAAATGTTGGCGACCGAGGCGAG
AACAAATCGGCAATACGAAAATGGCGCGTGCCCAGAGTCT
AGTAGACCTGATCACCAAATATGGCTTCTCTATACGTCGG
AACAGTGAACTTTGACAGCCATGGGAAAAAAACTAGAGCG
GCTGGACAGCTACAGCAACAATGGCATTCCGCCAGTCGGA
AAAGACACTGTACGGCTCAAATGGACGAAGAGGAGAACTC
AGCGAGACGAGGACGCCAAGATGATTAAACTATTCACGCT
ACGCAAAGGTCAACGGCAACATGGCTTTCCGTGGTAACCA
ATTAACATTCCAAGGAAGCCATGTCAGCGGTGCCGATGAA
GACAAAGAACCAGCGTAAAGATGCCTCGCCTTGTCAATGG
AAAATCCTCTACTGCTATAGATGACCGAGAAGGATACCGT
TTTAGGTGCTCCATTCATAGATGATGCAGGCGCTGACGAT
TTGCGGTTACAATTACAATTATGACTGTTACCTGTGAAAT
GCAAACTATATACTTTCAAAATGGGTTGTCTATCGGGAAT
TTAAAACTCGTACATTTCCAATGGCTTTCAAGTACAATAC
TCGGTCGCTACTTTATCGCTATGAACGACGATATAAAAAC
TCACAGCGAAAAAGCGCAAAATGGTGGTACGACTAAACGA
GGTAGGGAGCCAACAACAAAATGTGCCGCTGCTGTCAAAA
TCACACCGATCCGAGTTAAAATGGCCACTTCCGGTTCGAT
CAATCTAAAGCTATCCAAATATGTCTGTGCTGCGTGCACT
ACTTATAGATACTATTACCCATGCTCGGTTCGGTTCTGCG
TAACCAAAACCCGTGCAAATATGCTGAAGCAAGTGACGAA
TCGCGGAAGAACTTAGGAAAATGTCGACCCTGGCCTCTCC
CGAAGCACGAAGAAAGCATCATGTCTCGCGGAAGTTCAGC
TCCATCCCCAAAATCCCGTCATGGTTTTCGTGGAGTTGTC
TAAATAGGTGTATTTCCACCATGGAAGTCGACGAGGATGG
CCGTATTCCAGTCCGCCCAGATGGATATGAACTACCAGTA
TTTGATACTGGCCTATTACCATGCATCGATGGTTCTTTGC
AACCAATTGGATCAGGAAAGATGGCAATCGATGATATGAA
GAGCTTTCCACACATCGAAAATGAATTTTTGTTCAGTGCC
AAGTTATAACTTCTTTAGCCATGGACACAGAAAATCCTGG
GACGACCAGCGGACGAGACAATGAATTTAAAAAATTCCAA
GAAAAAAAACCAGCTTTGCGATGAGTGCGGAACCAAGTCC
AACGAAGAGAAGCGCCGAAAATGCATGTGGTGGGGGCACT
CGAGAACGGAACCACTCAGAATGGCCGATATACCTAATGC
ACAAAAACTCAAATATAAAAATGAACACTTGTCGCTCATT
GTTTAAGGTTTGCCATAAGTATGACGTCGTGGGGCAATAT
ATTAAAAAACTCAATACCCAATGGATGCCGCCGAGGGTCA
GGTGGACATATTGGACGAAGATGTCCAGTCTGCAAGATAT
CTATCTATAGCGCAGAGAAAATGACCAAGAAGGAGTCATC
ACGCCGAGGAAACAAGAGCCATGTCCAAATACAATTCTAG
TACGCGATCGGACTAGCGCCATGAAAGTCAAAGTTTCGGG
GTCAGAAAGATTGGTGCGAGATGACGGACAATGATAAGAA
TAATTGTTCCTTTTCCTTTTATGTTATGCAGCCCGGAGAT
ACAGAAATCGTACAGACAACATGACTAGGAGCAGCATCGA
AGAAGGACAAACAGTTCACAATGGGACAGACACTGTCGGA
TTAAAAGAACTCGATTCAAAATGCGATTCACAAGCAACAT
AAGGATTATCGGTGGCCGCAATGGAAAGTGGGTCGACTGC
GTAATAAGAGCCCATCGGAAATGGCAACGGATGTGCAATC
GTGTGATCGGCGCCGTTAACATGGATAAGATGACGGTTGC
GTCTTTAAACTTTGGACAGGATGATCAACACAGGAAAACT
ACAATTAAAAACGTGCAAAAATGCCAGCTCATTTGGATTT
CAAACCTTCGAGCAACCAAGATGTCGGGCACCATACTGGA
GACCGGTGTCCACACAATTAATGCCAAGAGCAGCCCGTAA
AGCAACCAAGGCACTGCGAAATGTCTGCAACCGAGACTCT
CACCACCACCCGCCACCGCCATGAACGCCCTGCTGCGTCA
CGAACACAGTTGGCCCAGTTATGTGTGGTCCTAGTTATTG
ACGCCACAAACTGCATCGAAATGTCCGGACGTAAGAAATC
CGCGGAGGTGACCCCAAGTCATGGCCATGCTGACGCGATT
CAAAGCGTTGCAGGAGCGACATGGATAACACCTCCACCTC
TCTGGCAAAACTCAGGCAAAATGAGCTGCGGAATCTCCAT
GTGCGTTTAACCAGTTGTTTATGGCTGATACTCCGGATGA
ACGTTACCTTATTTGCCGATATGACTGCTTTGACATTGCT
GCCCGCCCCTAAGGGCAACAATGGAAGAACGCAAGCTGCT
CAAGACGAGTCAATAGCAAGATGAATACCACTTTTAAAAT
AAATTCGTTGGACAAGAATAATGAATCTATTGCTCCTGGT
TCACACATCTCCGCTCCAACATGTCAGCAAAGGCAGTGTC
AAAAAAAATATCTTCCGAGAATGGTTAACATCCACGGTGG
AGGACACATCTCCAACCAAAATGAGCCAGAACCAACTGAG
GGGTTTATCGCTCTGCAAAGATGACTGGCTCTCTTTGGCT
GCCCAGCTTGCTAACTCACAATGAAATATTTTGGCGGAGT
GATTATAAGTTAAAACCACGATGAGTGCAGCCACCGCCGC
TACCCAAATTTCTACGCAAAATGACTCGATCGCAGATGAT
ATATCAGCCCGTATCCAGCCATGTCTATGTGGCGCAGTAT
ATTCTTCCACTTCATTCAAGATGATGAACAGCCTAAAGAA
GTACAGTTAAAACCGGGAAAATGGAGAGAGCAGGCCTCTT
CTACGGGAGATTAGTCCAGAATGGATCCCGAGTTCGTGAA
AAGCGAACCGCAAACCGACGATGCTCCGAACCCGACTCAT
TCCACGTAAATACAGAGAAAATGGCTCTACGCGTCCAATT
CAGCACAATCCCCTGGAGAGATGAGCCTGCAGTCGATCAA
CTAAAGTCACCTTTTTACAGATGCTACGCAGCTGTCAGTT
GTTTTGGAAGTTATTGAAACATGGTGGCTACCGAGGAACT
CATAGGAGGCTATAATCGAAATGGCCACGCTTCCGCCGCG
GAACGGAATAGGCAGCCACGATGACGTCGCAAGTGCCGTG
ACCAAAGACAAAATTGAAAAATGTGTTCACGCGATACGGC
CCCCTGACCCCGAACTGGACATGGTTTACCCCAGTGACAC
ACAACGGTAAACGTATCGAAATGGTCCACCTAAATGAGAA
TACAGACCTGGAGAGGAGAAATGAGCGGACTCCTTCCGAA
ACCTCAAAGCCCTCATCAGCATGTCCTTCGCTCAGTTCTT
ATATCCCCAAATAGCCGAATATGTCGCCGAGAAGGAGCTT
TTTCGTGAGAGATCACCGAGATGACCTCGCGAATGTTCAA
AGATTCAAAGGCAGACAGACATGGCCGAGACAATCAACAA
CGAGGATCGCATCCCGGGCCATGGCTTCCGAGCCGAGATC
CTTCAGGCCACGGCTATCGGATGTCAGCGAGTGCAATTTA
ACGAACGGCTGTGCGAAAAAATGATACTTTCGCGCGGAAA
AGCGGAGCTCAAACCACACAATGGCTGATCGGGCTATCAA
AAACGAACGAGTCTGGGAAAATGGAAAGTTTCTGGCAGGA
AAGGCGAAATATAGAACACAATGGACACCTATTTGTTTGA
TCTAGAACAAAGACACTGCAATGGGTGGAATTCAGTACAT
GGACATTTTGGAACACCACAATGGAGTTCCTTAGCGCCCA
AGAGTAGAAACCACACCATCATGTCGTATCAGATCAAATC
AATCAACAATCGTATTAGACATGGCTCAGACTCTGGAGGA
ATAGTTCGAATACGGTGAAAATGCCACGCATATCCGAAAT
ACTCATCGAGAATCTTAGGGATGGAACGCTGGCATGATCG
GCAAATAGGCAACCATTAACATGGCCGACGATTGGGAATC
AAAAGCAATCGCATTTCAGAATGTGTGGCATATTCGCGTA
CAGCTAATCGCACCGCGACAATGGCCAACAACAACTACGC
AAACGGAACAACAGGGAATCATGAGATCCAGCAAAGTTCG
ATTAGCCACAGCACTTCGACATGTCCACCAAAGCCGAGCT
AGCAATTATACGACATAAAAATGTTCTCACGACCCAGCTT
CTGTTTAATTGCGACACGCGATGGCTTCGATTAGCTTGCT
TGACGCAATCGAAGCTCAGAATGCAGTGGCTTACACTTAT
AAGTGAAGAAGCTATTTGAGATGACCGCCAAGCCGAAGTT
GATTTAGAGCGCGGATTATAATGCTAAACAGGTTCATTGG
AAAATAAAAAGGTTAAGAGAATGGCATTTTGCGGCCACGT
ACCTCACAGCCCAGCCAAACATGTCCGGAATCATGCGTGT
GAAAAAACAGATCAGCCAGGATGAGTTTCTTCGGGAAGAT
ACTCAACCGCAACTCACAATATGTCGAATTCGTTTTCGTA
AAAATCCCAATAAACCCGAGATGTTGCCCACGGACAAGGG
GAAGTGGAAAAACATTCGAAATGGGTTGCGCAACGGGCAC
TGTGGACGAGCACCACCAGAATGGTCGACGAAAAGCTACC
GCGTGGACTTCGAGTTCTACATGGCCTCGAAGGTGCATCC
AAAGCCGCCCTTAGTAAAAAATGAAGTCGGTTCAGTGGGT
GGAAGTTATACAAAGTTACAATGGAACCCGGTCCTAGTGC
ATACCCAGGCCACAGCACCAATGAGCCGCATAGGTGTGAG
AAGCAGGGAACTCCTCACTGATGGCCACGCGAGGGGCGAA
AAACGTGAGCCAGCAGCAAGATGACGAGTCGCCAGCGAAC
TCGTCCTGCCCAAGGACATCATGCAGAAGTCGCCCAGGAT
AAACACTTAATAAGGGCGACATGGAGAAGGTTTGTCAGTT
TGCCAACCTGTCTACCCAACATGTTTCCTGATGACTTCGA
ACAATTACGAGGACAGCAAAATGCCGGTCGATATATGCAG
TTTTGGAAGAGTTAGCCACAATGTTCATCCGCGGAGATGC
ACGTCAAACGCAGCAGCAAAATGGTATTAATTGCTGCGGC
GAAACCCCAATAAGTGCAGAATGACGAGTGCAAGTCTATT
TTTAAAGCCACCTTAGGATCATGGGACGCAAGAAGAAGAA
AATCGAATACAAAAAGCAGCATGACCGAGGGCAAGAACTT
TGATTGGGGCACGCACGCACATGGTGGAGGAGATTGGCTG
ATATCCACATCACGTGCAACATGTCGCATCAGTGCAGCTG
CTCAAATTACTAGTCACAAGATGACGAAGTTGGCGTCCAC
ACCGCACCCCCTCCCTAAAAATGGACTGCAAATCGCGACG
AAAACCGCAACAGTTTCAAAATGTTCAGCTCGATTTCAGC
ACCAGCTCAGGGTAACGACGATGGCGGAACTGGTGAGGGA
GATAAAAAGCAGCCGGCAGAATGTGGCGACAGCTCAGCGG
GTCCACCACTCATTGGCGCCATGCAACTCATGCTCCGTTT
TTGGCCATCGAGCACGGAATATGAGTGATACGCGTGAGCA
ATTTTTGTAACACAGCAGACATGAAAATCGAGTGGGCACC
TCTATTCACGAATAAAAAACATGGAGAACCCGAACTGTGA
GGATCTCCGGATATTTGGAGATGAGTGCCAAGAGCAGGAG
TGCAAAGATAATAGTCCAGAATGGAGAGTGCCCTGCCGGT
CACGTTGATCGGCTGGCACAATGACCGACCTGGAGTCTCC
CCAAGGGCCAAGGACCAAGGATGTCGGGGCGCCTTAACCA
TCAATTGAGCCCAATCAGCGATGGACTTCACGACCTTCGT
TCGAAACACCGACAAAAACCATGTTTCGCAATCTTTCGAT
TTCTGAACTCAACGCGCACAATGGCTCAGTGGTTTCAATG
TCGTCAAGCTGGGTAACGACATGTCTACGAGTTCCATGGA
CTGCCACTTGGAGTTACAGTATGGCGTTGGCGCTGCGCGT
TATTTCAAAATCTTCGTAAAATGGCCAACCGTATGAGAGG
AACAGCCAAAACAGACAAAGATGGAGGGCAAGACAGTCAT
TACGAAAAGAAAACCAAAGGATGGCCGATATCAGGAGCAG
GCAGAAAAAGTCTATCCAAGATGAACGCCCAACAAGCCCA
CCTTTGCGGCAGGCTCATTTATGAAAAAGAAATATCGTTT
CTTATAAATAGTATATTGAAATGAGTGCCCTCATATTTCT
GCTCTTTAGTTTTCAGCAACATGGCCGATCGACCGCAGGA
CGTTTCTTCATCAAATAACTATGGCGTCCAACCGTGCAGC
CCTGGCATATATTTTAAACAATGGACGACAACGAGGATGA
AAATTCTAAAAATTATAACCATGGAATCTGAAGCTCAAGA
ATACTAATCCCAGCAAGATCATGGTGGTCACACACAACGT
CGCAGTTTTCGAAACTAACGATGAAACCAACAGCTGGCCA
GAGCCGGTGCAGAGCAGTCGATGGACTACGAGAAGCTGGC
CCGCCTATCCTTCAAGTGAAATGTCGCTGAATCCGCAGTA
CGACGCGTAAACAAAGTGACATGATGAGGCCCCAATTAGC
CGAATCTACGGATCCTCAAAATGTGCGACGAGTCCATTGA
AAAAGTAAACAGCAAACAAAATGGTTAAGGAGACTGGATA
ACTACACTACACAGTCCACCATGAGCAAACAATTGGCGCG
GATACCGAGTGCTTAGAAGGATGGCTCAGGAAGGTCAGGA
ATCGACAACAATAACAAAATATGGCGGATAAAGTAAATGT
CCTAATATCCCCGTTTCCCGATGAACGACAACGGTAACGG
AATCCAATCAATCAGCTAAGATGTCCGCTTCACCCACCGC
AAATCCTACATAAATCGAAAATGCTTAAGCTACGTAATCT
CCGCCCTCGAGTATCGCAAGATGTCTATTAACCTGCGCAC
GCCGCAAGTCGCTGACTAAGATGGCAATCCAACTGGACAA
CGACATAATCACAAACAGCAATGGCTTTGGTTTGCGCACT
TTCATCCGAAAGCGGGCACAATGCTGAAGGGTTACAAGAC
ATAATAAACAATCATAAATCATGTGCGGCGGTTTCACCTG
AATTTTATTTAGCAACAAGAATGGGATATGATGACCGTGA
GTGGACTGAAGCGTTTAACAATGGCCGACAATAATTCAGC
TGAATCTATTCGGGGAGAGGATGCTGGATGTAGTGGCTCT
CAAATAACTACACTCGCAAAATGAAGAAGTTTCTCGTGGT
AAGTCTAAATTAAAGACAAGATGCAAGGACTGTTCAGGGA
ATCGAAGCCATCGCCCCAACATGCACATCCCGTCAGCCGT
TTGTCCTCCGTCGCAACACCATGGCCGCCTTTCAGATGGG
AATAGCTGCGCAAAAGAAACATGTCAGCGAGCGAAGAAAC
GATCCTGATCCCTTCCAGAAATGCCGGACATCAAGATAAC
TCCATCTCCTATTCGCGACAATGAGAGACTCGGCAGCACA
CATCGAAGGAAACCCAATCAATGTTAAGCAAAATGGCTAG
AATCAAAATATATCTTAAAAATGCCTTTCGCCCACGAGCA
GCGTACCACTGGCCAAGAAGATGGACAACATAGAGCGACT
AGTATTTTAATAAAAACAAAATGGGCAAGAAAATCGACAA
CGAATCCACTCAGCGCCACAATGTCGCACTTCACCTGCCT
CGCGATCCTGTAGCTGCAAAATGTCGAAGACCCGTGTGTA
TTGCCAAAATCCGCGTGCAAATGGCCGGCGGATTTCGACC
AACCTAAAGGAAACGTAAAAATGTCGCTATCTACTCTGCT
TGATAGGGAATCGCAGCGCGATGGTTAATAAAGAGAACGC
AGTCGCACCAGTCGCCCAGCATGTTCTACCTAATCGGCCT
TTTATTGTTAAGTCAAAGTTATGGAGAACGCACTTAAACG
ACCGCAAAATCCACTCTGAAATGCCCGTGAAGAATGGCGA
ACTGAATTTCGTGTCCTGAGATGGGAAATGCGAGTGGCAA
AATTGAAATCGTGCAGCAAAATGTCGCGTCGTTCCAATTT
AAGCGAATAGCAACGACACCATGTCGATTCTAGCCTACAA
AAAGTTCTAGGTTAGCAATCATGGCCGAAACAGAGACGAA
GGCGTGGAGTGGCTACGGAGATGGAGAGCCGCAGCGACAT
AAGCCACGCGACCGATTGTAATGTGGTCTAGGCTTATTCA
GAGGAAAACACGGCGGAAAAATGGATCTGCTCGACTCAAT
TAAATTAAACAGCCAGAAAGATGTTCGGTGGACAGCAGCC
CCGATTCCGACTCCCAAAAGATGTGGCCGCGATTTGGCAT
GTTAACTAGTTAGCTGTAAGATGACGCGCGTAACGAGAAG
TCATCACAGTTTTCAGCACGATGACTCTTCCGCAAGCACA
CTTGCTGTGCCCCAGAGAAGATGTCCAGCGAGGATCCCAG
ACCACGCCCACTGACGCAAGATGCACCTCAGCGCGGATAT
TTGTGAAAATACAAGCTAAAATGCCGCGCAGAAAGGCCCT
AGCCCAATCGTTTCTCCAAAATGGCCAAGTACTCGGGCAA
GGAATAGCATATACTTAACCATGGACGATTCGCGCAGAAC
CAGTATTTCCTCGCTCCGCGATGTCGCGATCCGCACAAGA
ACCACAGTAAAGCCGCCAGCATGGCCGAGTACTTGGCATC
TGGCGGAGAAAAAGGTCCAAATGGCGCTATGCCAGACATC
CACCGCCACTGGACATCAAAATGGAAATTGAAATTGGCGA
ACATACATAACTAGGACACCATGTCGAAGCCCCAATCCGA
CGCTTAATCAGGACGCGACCATGGCTGCGAGATTGATGAA
CCATATAGCAAAATAGTGAAATGAATGTTCCTCCTAGCGT
AAAAGAATCCGAAACCAAAAATGATATCCAAGCGAGTGTT
TACAGCACGCAATAAGCAAGATGGTGGACAAAATTGAAAT
GTCCTTGAGAATACCGCATCATGTCGTTCTTCGGATCCAA
GGGTGAAAGCGCTATCCAAGATGCGGACGCACGGACTACG
GCTACTGCAGTGCTCGCAACATGGACCACCACACGTACGC
AGATACGCAAGAGCAAGAAAATGAGCTACAACGAGAAATC
AGCACAGTTCCCCTCGAGAAATGAGTGAAGTTCCGGAGAG
AGGAATCTTCCAGCTGCATAATGGAATACAAACCCGTGCC
CAATTACGGCTGCTCGTGGGATGAGTCGCCACAGCCAACT
ATTATAAAACAGCCAACAAGATGAGGCATCTGATGTTCCT
GGAAAAAGCCGAAAAGCGCGATGAAAATGCTCGCGGACAC
TTAATACAGAGTAGAACAAGATGGCTGGCAAGCGACAAGC
ATCGCCGATTATCCGGACTGATGGCGGAGGCAGCATCCTG
TGAAAAGTGAAGCGAAGAAGATGGGAAAATTCGAATACTC
CATTTTCATAAACCGGCACAATGAGACGACCCAAGAAGTA
GGCCAAAAAGAACACCACCCATGTTCCCAGTGCTGCTGCT
CGCGGGACTAGATCACCGACATGGCATCGGATCACGATGA
CGCAAACTCAAAAAAGAAAGATGAGGCAACTGGCGAGCAT
ACCCGGGAAAGGCGCCAGAGATGGGGGCATGCAATATAAC
CGCGCAATTCCACCAAGAAGATGGACGGCCGAGGGGTTGG
AACTAACTAAATAAATAGCCATGTCGTTTGCGGAAAAGAT
TCCGCTCAGCGATCGCCTAAATGGTCACCATGGAAAACAG
TGGCCAATACAGGTTCAATTATGGCAACAGTGGTCTTTCT
AGAAAATAGATCACCGGAACATGACTGCAGAGCTCAAAGC
AAACCGATAAACTGGCAAACATGGCTGGCGGCAACACCCC
ACCAGAAACCGGTAAAAAGAATGTGGAAGGCAAGTGCCGG
CACAATTGGCGAGCGATTCGATGGAGGACCAAAGCAACGC
TAAGTATTTGTGTTGGCAACATGGCTGAAGCTGTAAAAAA
AAATAGACCAATTGGCCAAAATGAGCGATGTCTACGAAGA
CATAAAAGAAAACAGAAAACATGTTTCGATCAAGTTTCGA
GTAGCCTACAATTCTGCAAGATGTCGATGTTTTGGGGTTT
CAAGCCAACATATTAGGAAAATGTCGTGGCTTTTGGGCAG
GATTCTGCAGTAATTAGGATATGGAGAAAACGGAAAATAC
AAAGTGGCGGAACACCGGCGATGGTGGCTGCCAATTTGGA
AAAGAAAACACATTGCAAAAATGTCAGCACGCCGCGTCAC
TTGGAGTCGCGAGCGGATAAATGGAGATCCGAGTGGGAGT
AACAACCTTCAACTCCAGCCATGGCCGCTGTGCTGCCGGA
TTTTATTTAGTTTCGAAAGAATGAGCACCGAGTGTCGGAT
ATCGACGCACCAAACCCACGATGGCCGGAGGAAGTCGCCC
GACTTGCAAACAAAGATAGCATGAAAGACACCGAGGTCAA
ATCAAATTAAGTGGGCCAAAATGAGCGTGGAGGAGGAAGT
TCCAATTTAGAAGCGCCACGATGACGGAGCTGGGCATGGA
AACGAAATCTACCGCTCATCATGTCGCCAGTCATCCGCCG
CTAGGCCTACTAGTTACGAAATGGCGGGCAATTTTTGGCA
CAAAAGGACGAGCAGCGACCATGGCAGGCAGGCTACCGGC
TAATTGCGCCTGTGGCCAGAATGAAGTGCCTGATAGTGTT
AGCAGCAGCAGCCATTCCACATGGAGCCCATTGACATTGC
GTCAAGAAAGGAGCTGCAATATGGCCTCGCCCTCTCCGGC
AATCAGATACTGCTGTAATTATGGATACGGAGAAGTCTAG
ACTAGGCAAGCAGGAAAACAATGCGTCGCAATGCGCGCCA
GGACAAAAACCCCAGCTTAGATGATGAGCAGCAGAACGCA
GTGAAATCCAGCTACCTGCAATGGTGTCCAAGAACCAATT
TCGCAGCGAATCATAACAAGATGGGTAGTGACTGGGACGA
ACCTGAGTAGCCGCACCGCCATGAGCTTTACCCGCCAACT
AAGCTGGAGAGCCACCCGCGATGAGAGCCGATGAGGATAA
AACATAAAATTCGTTGCAAAATGGCGCGTGCAGCTCTGTG
CGCCATTGCAACCGTTCATAATGCATTCGGCTGGACTACT
AATAAACAGAAATACCAGACATGGCGCGTCTGCGGCTTCT
TGCCAGTGCGTAAGACCAAAATGCTTGAGACCGAGGTGCT
AACTGCAAGTGGCTGAACAAATGACCACCGCCGCCTCCAC
ATTACAAACTACCCATCAACATGCCGCAAAAGACAAACGG
CTTGAGATAAATATATAATCATGGGTTGCGATGGAGGAAC
TCCATTCAAAAACATCTCAAATGGCGTCCAAGGAAAACAT
TCAGAGCGCACAACGTAAGCATGGAGCTGTGCGGCAATGT
CAATAGAGAGCAGATAGAAGATGGGCAAGAAGGATGAAAA
TTTAAAACACATCCGCCATCATGAGCAACATCAGCAACGA
TACGCCGGCAAAACCACGAAATGCAGGTGGAACCAGCCGA
TCGTTGCAAATAGAAGCAGGATGCCCGTGCTGCCGATGCC
TGAATTGAAGAATATATATAATGGATTTGGATAACGCACG
CTTCCGGAGACAACGCCGTAATGGAGGACCATAATACAGC
AGAATTCGCGACAAGAACGCATGGAGAACGGAGTGGAACA
ACCACCGCAGATCAGCCAAGATGTCGTTCCTACTGAAAGC
GAGGAACACCACGAACCAAGATGTCGGACATCTCCAGCGA
GGAAAGCGGATAAGGACATCATGATGAATAGCAAGATCGC
GTATCCATAGGGACGTAGTTATGGAGAGTAATAGTAGTGA
AAGCAAACCTATAAAGCAAGATGAGCTACGCCGCTGATGT
TAGTACTGAGCACAGCCAAAATGCAAAGCTTGCAACTTAG
ATAAATAAGTGCGATCCAATATGAATGAGGAATACGATGC
GCGGTGGATCCGAGGAATCGATGGCTACGGACACGGTGTC
CGAGCAGAGCACGAACCAAGATGGCACTACGCGTGGCAGG
CGAATCAGCGCAGTTGAACAATGAAAACTGCAACTCATTG
GAGCAGGAGCGGAGCACACGATGTCCTCGAACCAGGAGCA
GGGAGAATTGCAGGAGCGTCATGAATCAGTTCCACACTCC
GATAATCGAATCGAGACAAGATGTCGGATCGCAAGGCGGT
CAGCGAAGACAATCGGATCAATGTCGAGTTTACAGCGCAC
GATATAAAACAAAAAAAAACATGATGCAAATAATACTGCC
TTGTTTTTGACTGGGAAAATATGGTATTCATAACGAAATT
AGATCTCAGTCGATTAAACCATGCGCGGCGCCCTAATGGA
TCGTGGAGGAGCATTTAGAAATGGTTCGATATATTCCGCT
CAGCCAATCCACCGCAGGCAATGGACATCGACTGGCAAAA
GAATTAATAAAACATTAAAAATGAGTTTGGTGTGGACTTT
CGCAGACGAGAGCCAATAAAATGCTGGCCAGCGAGAACTT
TATCCCCGGAAGCCCCAAAGATGACGGACGAAGTGCCCGC
AAAAAGCACACAAATACAACATGGGAGACTACACCTGGAT
AACTTTAAAACCGCTTGAAAATGGTTGTCAAGAAGCCCAG
TTGGTTCTAAGCTTGGCAGCATGTTGAAATTGACCTTGAG
GACCGATATAAAAGTAAACCATGGAGGAATTGCCGCGCGC
AAATTTTCGCAAAACGAACAATGGCATCGATCTGTGGACG
TAGTAATCATAGCAGCAGCAATGAAGGACAGCAGTAACAG
GATAACTCAAGCAAGCTAAGATGCACAAGGTGATCCGGCA
GTCTCGCTTTAGTGGGCATTATGGCCGACAATTTGGAGCC
ATTACGGACGCACTGCAACGATGGCCGCCCAGGAAAACAC
GACTAACCGTCGTCGAAAGGATGAAGAGCACCGCCGCTTG
TACATCCCCCCGGACGAAATATGTCAAAATACTCGCTACT
GATAAGCAAGTGTCGCCGAAATGCCGAAACCCGGTGACAA
TACAGTAAAGCAACATCAAGATGGACTGCGGCACATCTAT
TCCGTGACCCGGACTTCATCATGTCTGCCGAGGCGAATCC
GCTTTAAACTAGAAGCAATCATGTCCACGGAGGACTTTTA
CCGCAAAGCACAGCAGCAACATGTATCTGGATACGAAAAA
ATCACAACAGTAGCCAGAGCATGTGGCTGACCTTGATCAC
TCGTTTAGCATCGAGTAGAAATGCGCTGTTTTCTGCCTCT
GAGCCGGTGCAGAGCAGTCGATGGACTACGAGAAGCTGGC
GTAACAAAGCTAGTACACTAATGTCCATAACCTTACTGCG
AGAGGAACAGATAGCCCAAAATGCCCGCTCCAGCCAGTTC
TATTGTTGTTAACTGTCATAATGGACTTCAATAGCCTAGC
TTATCAACAATTAACGCACAATGGACAACACCTGGGTGCA
GAGAGGATAAAACAGCGACAATGTACGGTGGAGACGAATA
AGTGAGCTAGATCAACGAAGATGCCGCCCAAGAAGCACGA
AATTAAGAGTCGATATACAGATGTCCAGCAACAACACGGA
TGCAAAAACGAGCTGACAACATGAAGGCAGTACCCAGGAC
CGAAATAAAAACAGCCCAAAATGTCCTTCGTTAAGAACGC
AAAATAATAAAGCAGTCAATATGAATCGCCTTTTTGGTCG
AAGTGCCGTTTGCCGTAAACATGCCACGCATCTCGTTGCC
ACTGTCGTATAGCCAAGACAATGCAGCAAACAAATCCGGC
TTTTTTCTGGTGATCTGGTGATGTTAACAAAGATGTTCCT
TAAAAATAAACCCCAGCAAAATGATGAACCTGTCGAGAGC
TCTTCAAAAAACGAGCCATTATGGGCACCACGACAAAGTT
CTCCGCACATACTAACGAAAATGCTGCAACTTCAAAAGAT
TTTAATAACAAATATCCACCATGTCCGAGGTAGCTGCAGC
ATCAGAAACAGTGAATCCAGATGTCCAGCATGGGTGATCA
AACACACCAAGCTAGCGAACATGTCTATCGGAGTGCCCAT
CAACAACAACAACAACAACCATGTCTCTGCAGTCGGACGC
CATTCTCAAGAAATCTCAAAATGGGCAGCACACATTCCGC
ACTCACATTTGCCGGCAAAAATGGAAATTTTGCGAACGAA
GTGCTGCGAAAGTGTAAATAATGGACTCCAAATACTTTGC
CTGGGATTTTAGCAAACGCAATGAAAACGATAAAACACAC
CACGCGAACAAATCGTGAACATGGCGCGCAAGAATGCCCA
AACAACAGCAAACAGCCAAAATGCCCAAGAATAAAGGAAA
AACCGCTAACCGCCAAAGCCATGATCCTCGAGAGAAACCG
ATCAAAAACCTCCTCTTGCCATGATTCGCATCCTAGTTGG
TTTAATAACAAATATCCACCATGTCCGAGGTAGCTGCAGC
AGGTGCGCACGCCACCGTCTATGCAAGTGAGCAGCGACGT
CCAAGACAAACAGCGACAACATGTCCCAAGGCGGTGGCAC
CGACGCGTAAACAAAGTGACATGATGAGGCCCCAATTAGC
AACTGAGAGTCATTGAAATCATGGAGGCACTGGGGGATCT
TAATAATAAAGTGCAGTAATATGTCGGGATTAATGAATGG
GGAAATCAAAACACAACAAGATGAATCATCTTAAGTGGAT
AAAGTCACATTGTCAGCGAGATGGCCCTCTCGATCTTCAA
CCACATTGAAAGCTGTGAATATGTCAACCGTACAGACCGT
CACTCGAAGTATTCGCGAAAATGGTGTCCGCTCTGAAATG
ACTTTGTTTACCCTATCAAAATGGAAGGCTTCGACGATGC
ACCAAAAGAATTGAACTATAATGACACATCTGACAAAAAA
TTAATCGAGCGATCACAGCCATGGCCACGATGCGCATACC
TAAATCGGTTTGGACGAGTAATGAACAATCTGTCGCTGAA
CACTCGAAGTATTCGCGAAAATGGTGTCCGCTCTGAAATG
GCGCAACCAGAAATAGAACCATGGATATCTCCGCCTACCA
CACAAAAAGGCTGTCTCACGATGTTTTCGGCTGCCAACAA
GTCCCTAATACACAATTAAAATGGTTAGGGAGAACAAGGC
AGTAATTGCATACTTACAACATGTCATCCGCGTTGACGAA
AGTAATTGCATACTTACAACATGTCATCCGCGTTGACGAA
CTCACAAAAACCCAGGAAAGATGCATGCCAGATTTGCGGA
CCGGATAATAATTGGCAAAGATGCAGATCAAAGAATTCCG
GCAAAAGTCCTACTTCAAAAATGTTGCATCTGAGCAAACA
GCAGTTTCGTGGGGCGTGCAATGTTTAGGATCCACCTCAA
TTTATAGCCACACCTCCGAGATGTCAACGGCGGCGCGACC
TAACAGGTGATTCATTCAATATGCCCACCATTGGAGTTAA
TTTACGTGCATCCATCCAAGATGGCGGAGCGAGAGAGGGA
ACCAGCTCAGGGTAACGACGATGGCGGAACTGGTGAGGGA
AAGCGTAGCCAAACTCAGAAATGATGACGTCGCTGCAGCT
ACCCCAGCACGGATCCCATAATGCGGAACAACTTTGCGTT
AAATCCTCCAGAACATTCTGATGGCGCCCGTGAGCGGCTG
CACGACATTCTTGAGACACCATGCCAAAGGTACGCAGCAC
ATAAAAAGACTGCTCGCAACATGTCGGAACAATGGGAGGT
GTTTGTTTTCTTGAACCACGATGGAAAATCTCCAACCGGA
AGTTTCAACTCCTCAAACTGATGCAAAAATGCGGCGCCAT
ACACACCGTGTATCTCGAAGATGGCATCCACACGCATGAT
GGAAGTGAAGAGCAAGTACCATGTCCCGATTTTTGATAGC
ATTTTCAAAGTCCATACGCCATGGATGAGTTCGGCGTCTT
TAGCGTCCGATCCAGGCAAAATGATAATCTACACGAATGA
TGTGACGCCGGCACAGCGCCATGTTCAACACCAGTGCACA
CCCAAAACATCACCATCACTATGAGCCGACAATTTATGCA
TTTATCCACTTGCTAGGAACATGGTAAAGAATACAGGTGT
ATAATCCGTTGCCACCAGACATGGATCGCATCAAAATTGG
GAAATCGTTAGTTTAAAAGCATGTCGTGCAATCGTTCTTT
GTATATATTTTCTAGCCGACATGTTTGAGAACTCCCTGTT
AAAGGTACAAATATTCCAATATGTCCGACAATACCGAGAG
ACAGCGAATAATTTGTGAACATGTCTAGGAACTATGGACC
CAGGAGGACAAGGTCTTAGTATGACTTTCACCACCAAAGA
TATTGGTTGCTCCTGCAAAGATGATTCAGTACGATACTGT
AAGGTTTTCTTAACAAAACAATGGATTTCAACAAGCGACA
AGTTTCCCTAGAAGATCAACATGACGCAGTACTATGTCTT
CTTCAAGCCACATAGTGAAAATGTCGATCTTTGACCATCC
AACCAATATAGTAAAAAACGATGGCCCAAGTTCCCTTGGC
GACTATATTTTCTGTGCGAAATGGTGCTTCTCCAGGTGAA
ATTTACAGCTAAAAGTAGTAATGTTCGTACGCCGTTTCGG
CAACATAGCAATAGTTAGCAATGCCGACGATCCCGAAGAG
GCAGAAAAAGTCTATCCAAGATGAACGCCCAACAAGCCCA
TGAATCAATTCGCCAACTTTATGATTAGTGGCTCTGGGAG
TATAGGTTTAGGTCTCCGGTATGTTGAGCCGTAGTCCTAG
ATAAATTAATCCTACCAGAAATGACGGCAGCAAACACAAA
CTCTTCCGTAAATTATAAGTATGTCCAAGAGGGTGAGCAT
TTTTAACGTTTTAGCGCGTTATGTCAGAGCAATCAACTTC
TCCAGTTAAATTCAGTTAGAATGGGGGTGTTGCAGACAGT
AGAAGCTGTAGAATTCAGAGATGTCCAGCAAGAAGCGCAT
TAAATTAACTGCACGCCAGGATGCCGATCAACCAGAAAGA
ACACCACATATAATTTCGAAATGCTTTTGGCCCGTTTAAA
AGGGCTTTCCTTGATCAGGCATGTTGCACATCAATCCCAA
ATTATCGTGTCGAAACATAAATGGAAACTGTGCGAAATCG
CAAAATTATTTCCTTTGAAAATGGACAAGTCTGATAAAAC
CCTATCCATCCATCGCCAGCATGAACAAGTACGGGATGGT
TGACCTCAAACAAAGCCGCCATGCTTCCCAACAGCTTTTA
CGAGTTCGGTTGCGCGAAACATGCCCGGCACCTCGTATCC
CAGCATAACCAATCGCCACGATGACCTGCACATTGGTACT
TAATTAGGTTTCGTTTAAAAATGAGTGCAGAATTTACAAA
GTAAATTAAGCAAATTCGGGATGATTAGAAGCCTTCTGCG
AGTGAATACAAGAAGCCAAAATGACGTCGATTGTGGAGAT
TTTACCCGGAAAAGCCTTTAATGAAGACCCAAGGAAAATA
AGCAGTCACACCCCGCCAAGATGTCCTTTCACCGGATCAA
GCGTTAGGTTAACTTTCGCCATGACTTCTTTTCAGTATGT
CAAAAGTGTCAGTGAGCAGCATGGACGGCTTCTACAGCAA
GACTTCACCTCGTTCTTCTAATGAGTCGTAATCAAAACGA
ATTGCAGCGGCTGTGACACCATGGAGTACAAGATGATTGC
TTGACTTTTAATAATCCAAAATGCAGATCTTTGTGAAGAC
GCAGCTGCAACGGGAAGACCATGGTTTTCTTCAAGTTCTT
CGAATCGCCTTGAACACAAGATGACCAAGTACTTCAACAC
AAACTGAACCACGTTACAAAATGGAGGGCATGGAAGATAT
CAACAAAAAACACTGAAGCGATGCGAAATTCAAAGAAAGA
TGGTATTGTTTTTAGCTTCAATGGATTCAAATCAGGAGAT
TTGTACAACACTCAACGAGGATGGACGAAGCCAACAAGGA
TCCGGTTATCCTCGTGTAAAATGGCTTTAAAAAGGTTGAA
AAATTCAATATCCGTACGAAATGAAGCTATCCGAGGGAGT
CTGAAAAATATATCTCTAGCATGGCATCTTGCAAGCCGCT
CGAATTTTGCTTGTCAGTTAATGCCCATCAATCGAATCAA
TGAACTCCGAAAGGAGAACAATGACTCGGGAATCGGCAGT
TCTAGTTTTTAAGCTTTTATATGAGAATGGACAAGTCGGA
ACAATTGGTTATTATCCACAATGAATTTCAACGACGATCC
GATTGTTGGCTGAAGCACAGATGTCTGTTCGCAACTCACG
GTTGAATATAGGTACAAAAGATGTATCCCTCGACCTTGCC
CAAAATTATTTCCTTTGAAAATGGACAAGTCTGATAAAAC
TATTAGCAAGGTGCTAAAATATGAAAAAAGTTTCGAAGTC
ATTTATTTATTACGATAAAGATGTCAGACTACGGAGCACG
TAATTAAAGCCACAGCCAAGATGCCCAAATTACCAGCGGT
CCAATCCCAAAATACTAAAAATGGGCAAAAGATCGCAGAA
ATACGTAAGGAACCGTTATCATGGTGGGATCTCGAGTGTA
AGCCAAACAGTGCGATCACCATGTGGTATTCAACGGTTAG
TAGGGGAACCAGAAATAACAATGTGGTGGCCGCCCAGAAC
AATTTTAGAGAGTTACGAGAATGGACCACGCTATAACGCC
TCGAACAGGAGCGTGCCAAAATGAAGGAGCGTTCGTTGCG
AATTTTCAGTGATTTAATTTATGGATGCCAAACGTGGTAA
ACTCTCACAAACAAGAAACGATGTCCAACGTTATTAAGAA
AAATTAATAAATATTGCGCAATGCAACTAACTCAAATCCT
CAAAATTCCAGAGCTCAAAAATGGCACTGAGTGTTAATCC
AAACCGCTTGGAATCGCAATATGTTGTTCCGTTCGCAAAG
AGCCACTCACACACGCAAACATGAGGCTGTTTGCGGCAGC
ATATTTGCAATTCCTGCAATATGTTCAGAATCTTTCTGAC
CAAAACCAAACTACAACAAAATGGTTCTGGAAATGGAGAT
CTAAAGCCAAATTCAAAAATATGTTAACCTGGACGCCACT
CGTCGCCCGAATCCCACACCATGTCGAAGCCGGGAACCCC
GTCAGCCAGCATAAATCACCATGGCAGCCGGTACCACACT
CACCGAGATTGCCAACTAAAATGACATCGAATTCCGAAGG
ACTCCCACACACCACCAACAATGCAGTCCGGGGCTCTGGC
CGTGATATTCAAATCCAGCCATGAACCCAGCCGCTCAACT
TCACTACGGCCACTCACCGCATGGGAAGTCCCTTAACCAG
TAAGGAGAACACTTGTCACCATGATACCGACCATAACGAA
TGATTTCCGAAACTTTAGATATGAATTCTTCCAGCGTGAC
CCGCCAGCACCACCAGCCACATGACCACAACGAACTCAAG
TTTTAATTTTCCGGTAAAACATGAAGAAAAAGCAGGTGGA
ACCCTTGGATTATCCACGCAATGGCAGCCGGTGTCTTCAA
AGCAGAAAAGAGTGCGAACAATGTGCGCCGCGCTGCGTCG
ATCACAGCAAAATCAACACCATGTATCGGCTAGCGGTGCG
GAAACACGGGACAAGCCGCCATGCGATTCGCTCTGGCCAC
TCCTAACAAATTATCTTGGAATGTTTAAAATGGACTCCGC
AGTGCGTTTAGACGAATCAAATGCAACCGAAAACTGCAAT
CCCAGCGCCGCCATCTGGTCATGGACTACATCTTCGAGTG
GATTCGGAACTCGGACCACGATGATGATGCGACCGGAGCT
TTTTTTTTTTTTGAATCGTGATGAGCTACACAAATCTCCT
CCGAGAGGCGAGCACGCGACATGGCGTGTCCTTTCTTCAG
AGCCCGACCAACGGGGTCAGATGGCGCGCAATGTGCTCGA
TCCAAATCAGACTCTGCAAAATGAGCTACTTGCGATCGAT
GTCTGTGGAAGACCAAAGCCATGTCGAAATCCAATCTCGT
TTTGCGAGCAGCAATTAGCCATGGGCCAGACACGCGTGGC
AACCAAAACGGAGCATAAACATGAACAGCGATGAGGTGCA
GCCGAGTGAGAGCAAACGAAATGGCCGACAAAGCTGCAGC
AAAATTCATAGCTCATTGCAATGTTCCGATTTGGCAAGCT
TCGAACTATAATCAAAAAACATGCAGGACCCAAACGAAGA
TTTAATTGCTGGGAATAACAATGATGCAGATGAGCGAGTA
CCACTTACATCACACCAGCAATGAACATGTACAACGGACA
GGGAATAAGACGATACCGCAATGATGGGCACACGGGCTGC
CAACCCCTCCCTATCCAACCATGAAGCGGCTGTCCCGACG
GCGCCCCGGAATAGCCGCCCATGAGTAGTCATCGAGACGG
CGAACGAAACGGGACACACCATGAAACTCGTGCTCCTTTT
GGCACAAAAGCTAATACAAAATGTTCGCTTTGTGGTATTT
CAAAAACCTTTAACAAGATAATGGCTGCTCAGTTCTTTAA
CTCTAACTCGATTCCCAAAAATGCTGCAAAACAGTTTCAA
CACATAGGCAGTGCCTGAATATGGTTTACTTTAGTCCGCG
AACAAAACAAATCGATCAAAATGTTCAAAAACCACTTGGA
GTCCATATTTATTGTAAAAAATGAATGAAAATGATGATGC
ACGACAACGGCGCTTGCATAATGAAAATCTGGACATCGGA
GGCTAGCGGAGATCGCGGCGATGGAGAAGAAGGCCAAGGA
TCCATAGAACCTCCCTCAAAATGTATCCCTTCGGAACTCC
TGTTGCTTGATACCCTGAAGATGAAATCATCGAAGCGCAA
TATTAGTATATATCAACGAGATGTCGCAGCCACTCAAGTT
AATCGCCATTCAAAAACAGAATGAATAACCGTGGAGTTGG
CAATCCAAAACGAATCGGCAATGTTCGAGGAAAACAATAG
GAGAGCCCAGCACACATAGAATGTTCCACTTCAGCGGCTT
TGCTCTCCATTCACATCCGGATGGGCAGCAGCACGGGCGA
TGCCTTTTGCAGAACTTCCAATGACGACGATTCGCAAGAA
AGTACACCAGTCGCAGAGCCATGGAGCCGCCAGCGTCGGC
GCATCAATCAAGTATACGCCATGTTGTTCTCACTGGGCAG
TTTTTGTTGAAAGCGCGAAAATGCTGCGACCTCTGTTGAC
CTGGCAGGTCGGTCAACACAATGACCAGCATGGCACGTTT
AAGAGAATAAAGTGTGAAAAATGATGCGACCTCGCTGTCT
AATACTCAGCGGCCAACGAAATGCAGAGTGTTCTCAACAC
CTGGAGAGACCCCTGCTACAATGGGCAATAAACAGATAAA
ATAGTAAAACAGCTGCAATCATGGCCAATTTCGATCTGAC
AGGCCCCAAATCCCGACAAGATGTTGCGAATGATGCGAAG
CGCGGACCAGAGTCGCAGCAATGACGGGAATAATTTCGAT
AGATCCGAAATCTCACAGTTATGGAACACTTTCATCAAAT
AACATCCAATCCTTGCAAGAATGTCGAAGCCCAGCTACAA
TCAACGTCAACTAGTTTATCATGGCAGATTCCAAGGGTGA
CCGCAATAACAGCCGCAGCCATGGGCGTAGCCAGCATGTT
CATTCACTGTTTTCTCGGCCATGGTAAGGCAATATCCCAT
TTTATCATTATCGTGTTGTTATGCGAGTGTGTGTATGTGT
GTCTGTGGAAGACCAAAGCCATGTCGAAATCCATTCTCGT
GTCTTTAGTTTAGAGCCGCCATGCTGTGCGCCCTTGTCCG
GTTGAATATAGGTACAAAAGATGTATCCCTCGACCTTGCC
ACACAACCACCACCGGCAAGATGGTTCTCGCGGATTTGGG
ATACGTAAGGAACCGTTATCATGGTGGGATCTCGAGTGTA
AATCCAGAGATCCGCGCAAAATGCTGCCACAAACGCCGCC
GAACAAGGGTTCAACTGAAAATGGCCAACCGCACGGTGAA
AAAGAGAAAAAAAATCAAAAATGTCAATTATACCACTGCT
TCCATAGAACCTCCCTCAAAATGTATCCCTTCGGAACTCC
TGCAGAAGTAAAAAGCCAAAATGCTGCGCGTACCCAAGTT
ATCCGGGGAAATCCCACGAAATGAAGAGTAACGTCAATCA
TAGTTAATTATCCTTGCAACATGTCCACGATAGACGCGCT
CCCGCCAACAGCACCGCAAAATGCAGTCTCACAGCAAAAA
GAAGGGGAAAGGCCAACAAGATGAACTTGTGCAATTCGAG
GGATCAGTCCATAAATCATCATGCCACGAGGAAAGTTCGT
AAATTAAAACTCCGGCCACCATGGCAGCGACATTGCGAAG
TAACCAAAACCGAAGCAAAGATGTCGATGTCTGCCACGTG
CCAATAGGAAGCCCAGAACCATGTCACATGCATTTGCCGC
GAAGAGAACAAACGGATACAATGACGGGTTCGTTCAGTGT
AATATACATAAATTGAAAATATGGATTCAGCCATCTCAGA
TCATCACCCCTCTGCACAACATGCAAACCATCAAGTGCGT
AAAAAAAAACACCTACAAAAATGGCCGATCAGCTGACAGA
TTCAGCCCCCGGACGCAGAGATGACGTGGAAGAAGCAGAT
CTGAATTTCCGCAATCCGCAATGCTGAAGATCGCCGCCGA
TCGGGAAGGAAGGGGGAAGCATGAGCATGAGCATGGCACC
ATTACCTCTTCATTGCAATCATGAAGTTCCAATACAAGGA
CAATCACACAATCCAGCACCATGGGCTCCCGTTCACGTAC
CGGGCACCGACGACGAGGATATGATTGACATCACACCCCG
AATAACTCAATTTGCTCCAAATGCCATCAACCGATTTCGC
ATCCTGGACAGTGTGCAGTCATGTCGCATCACTACGTGGT
ACTGAAAAGTTGCAGGCCTAATGTCCAACGAGATCTACGA
GTAGCTGTTCCACCAAGAAGATGCCCGTCCAAGCCAAGAT
TTCTGACTTTGTATCTTTCCATGCCATCGCCGCACGAAAA
CAGGACGTGACCCAAAAACGATGCCACAGCAACGGCGCAA
GCCATTTCCTGTCCAAATCGATGTTCTTGATGACAGCCGG
CACAGAAAAACAAAGAAAAAATGGGACGCAAGGTGACCGT
TCTTAAGAATAGATTGCAACATGTCGAAACGACCTCGACG
ATTCGCTGAAAACCATCAAGATGATGTCGGAATACTGGAT
ATAGTGCTCCATAGTTCACAATGCCCTCCGGTATAAGACC
CCAACTTCATCTTTCCCTCGATGGGCGGCCACCAGGCGCT
GCAGCAGCAGCAGCAGCAGGATGACAGTGCACGAATTCAA
ACGGCACTTACAACATAAAGATGGCGTCCTCACCGACACC
CCCACTCTCTAAGGTGCGAGATGTCTGAAAACGGGGACGT
GATCGAGTACCCACTGCAGGATGAGCATCGACGACGTCAT
AAAAAAAAAGCTAAGAAAACATGGCTCGTACTAAGCAGAC
TCTTGCAAAGTGAACTAGCGATGAGCGCCGCCTCTGAGGT
GCTACCGCGACAACGGAGACATGTCGGACGAAGAGTCATT
CTTATCATCAGGCGGTTATTATGAAAGGCAATCATTATAA
AAACGGCGCCGACCACAACAATGCCTTATCAGCCAGCCAA
CCCCCGCATTCAATAAAAAAATGGCAACAGCAGCGAACAC
AACCCTGTGAGATCATCGAAATGGTGGCGTACTACGACGA
AAGGCTTGACACAGAAGGTCATGTCCAACGCGGATAAGAT
CTTTTCTCTTTTTTTAAGTAATGCAAGCAGCAGCAGTGAT
AGTAATTAAAATCCGATAAAATGTCTGGTAATGATGTTTC
TACCAACAAGCAACAAAATAATGGCGCCCGTGCAAGGATC
TTTTTATTTTGCACACAACAATGTCGCATATTAAAAACCT
TGGGCATCGGCGTGCGGCAGATGGATTACGTGTATTGCGG
TATCATCCAGCGTACGAGCCATGGATGTAGACTTCGGCGC
GGATCCGTAACTTCGAGGGCATGCTTGGCGGCGGCAGCGG
CACTTTAGAAAACTGAAATCATGATGTACGACAACGAGGA
TCTGGCAAGAGGAAAGGAGCATGTTCCCCCACTTGAAGGG
GGATTCCCCAGGACATCGCCATGGTGACCCCGCAATCGCC
CCACAAATAACAGATAAGCTATGTCGCTATCAAGCCTGCT
TCAAAGTAATCCCGAGGGAAATGGAATCGGATACGCTGGA
AGTGTGCATTCAATAAGAAAATGTCATCGCGAAGATGGTT
AAATCAAGCTACCAAAGATCATGAAGTACTTTTTGCTGGT
CCGGGCAAGGACTATTCGGAATGGACTACCGCCAAATGAA
GACAAATCGTTGGCGATCCGATGAGCAACATAAACGTAAA
ACAAATCAGCGGAGAGCAGGATGGCCACCAGCGGTATTGT
CCGGATTTGCGGAAGCAGCTATGGTTGGGAAAAACTTCAA
TTCAAGTGACTACTATTAACATGGGCGACGGTGCTGGAAA
TTATCAGCGCCAGCGACAAGATGACCAATCTGGCTCCCAC
TACATTATTAAACAGCTGACATGAGCGAGTCGAATGCCAC
GTCCGCGGCAAGGTGAAACCATGAGGAGGTGTCGCAACAC
TTCGCAGATCATATAAGAAAATGGTTGCCGATAACATCGA
CTGTAACAATTGGAAAAACCATGGATTCCGATTTGTACGA
AGCAACACAAGTCCGGCAAAATGGGAATCAAGTTCCTGGA
TTTCATTTCAAACCGCTGCCATGCCGCCGGAAATGGAGAT
TTCTTGAGTGCGCGGTTTTCATGTATCGCCGCCGGTATTC
GTGTGCAAGAGACCATCACCATGACCACCAATAAGGATCC
CGCGAAAGTGTGCCACAAAAATGTCCAACCAAATGGAGTT
AGGACTAAGACCCATTTGACATGTCGCTCAAGCCCAAAAT
CCAAGCAATACTCAAGAAAGATGACGGTGGATCTATCGCC
AAATTCGAAATAAATTAAAAATGTCTCGCAGTTCGTACCT
ACTTATATAATTCACAGATAATGGCTGGAAGAATTACAAT
TTAACGACTTCACCTAGGACATGCTAAATCTCCTACGAAG
TCAACTTTTGCATTAGTAAAATGGTGAACTCGAACCAGAA
CTCACTGAAAACCGCGCAAAATGGCCGAAGTTGAAGCCGT
GCCGGAAACAACACACCACAATGCCAAGTGAAATAATTAC
AGACCCGGATCCAGATCGAAATGCCCAAGGAAGAAGCGGA
GCCATCGGAAATCTCAAGCCATGGAGAGCGAGAAGATTCT
CCACATCGCCCAGCGCCACCATGGACATCATGGATATCCA
GGAGAACATAGCCCGTGACCATGGACAAGTTTCTGTTGCG
TAAGCGGCTACAGCGGCAAAATGATCTCTAACTTTGATTG
AGGGGCAAAAAGTGCAGCAAATGTCAGGCGTGGATCAGAT
CTTGGTATTGATATTGACAAATGGGTCGAAACCAGAAGCA
AATAATAAAACACATTCAATATGTTCGAGGCACGCCTGGG
CCACCTAACACCCAGTCAGCATGGATCGCTCCGCCTTCGC
AGAACAGAAAAAGTGCCACCATGCTGACCAACTTCGAGTC
TTCAGTTCGAACCATCCGACATGGCCAGTCCAGCAGCAGG
CTTGGCCACCGAAAATTACCATGTCGGCTCTCAATCTGAC
AAAACCAACAATTAGTGAGTATGGACCCTATGAAAGAGGA
TAACCAAAACCGAAGCAAAGATGTCGATGTCTGCCACGTG
CAGATCCATACCGCTTCACAATGAAGTACGCTGTGATTGC
CTCATATCTGACCTTGAATAATGAAGTTGCTGCAAACAAT
TCAAAAATACTTTCATCATAATGTCGTATCGCCGTAGTCA
AGAAATCAAACCATTTCGTCATGGGCTTTGATCTAAACTG
AAAAGGAAGAACAAGGAAAAATGCGTGTGATCACAGTCAA
AGCCACTCACACACGCAAACATGAGGCTGTTTGCGGCAGC
ACACAAACAGATCTGACAACATGAAGTTCGTGATTTTGCT
TCCCAAGTCGGCTCTTCAATATGAGCGGTTGTCGTCGCAA
ATACACCATTCCCTAGCGCGATGTCACAGGTTTACTTGCT
CCAAGACAAACAGCGACAACATGTCCCAAGGCGGTGGCAC
TACTTTGAAGCAGCAGCGAAATGCGTGGACTTGTCGAGGA
AGTGGAAAGCAGGCTGAAAAATGCTCTGCCCGGGGGAAAA
TCATATAAAATCCTAACAAAATGAGCAAATTCGCTTGGGT
ATACCGCAGAATAGGGAGACATGGCCAACGTGGAATCTAT
TTATTCTATTAAAACGATAAATGATGAATGAAGCGGACAG
AACACACCAAATCTTACAAAATGTGTGACGAAGAAGTTGC
GCAGGAGGAAATCGAAAGTGATGTCGGCGGACATCGTCGA
ATTCATTCGCTCGAAAACCGATGAATTTGTTGCGCCGGCA
CGCGAACCAAGACATTGAACATGTCCACCGAAGCGAGTGT
TTAACTATCCCCGGTAAACTATGCGCAAATCGCCGGCCAG
AAAAAAAAACCAAGCCCAAAATGGCTCGACGAGATTATGC
GCGGAAAAGCAGCAGCAGCCATGTCGGCCTTCACGGATTC
ATACTAATCCCAGCAAGATCATGGTGGTCACACACAACGT
GAAGCCGTTAGAAAGAAACGATGCGGTTCAGCGGCTACAA
ACAGTAACCCAATAAACGAAATGGCGCAGCGGCTTCATCT
ATTAATTAAACCTCTCAACAATGAAGATCCGCAAGAATCA
TTTCAGACAGCTGCTTAACCATGGACATACTGAGGAGCGA
ACCAGCCAAGTGCAAGTATCATGAAATCCACCATATCTTT
TCTATATTTCCACAGCACAAATGGGGCAGGAGCACACACA
AACGACGACGAGTGCCCGCAATGAAATTCCTGATCTGTGC
ACATTGCCAAAAAGATCAAAATGGGTTCCCTGGAGAAGCT
AGGATATTCCCCACACCAAAATGTTCAGATTTCTTGCACT
TACTACACCAGCAGCCCAAGATGGATCACGGCTCGGATGA
TCCATAGAAAAAAAAGCGCGATGCCCGAGTTATCAAGTGA
TAAGTATTTGTGTTGGCAACATGGCTGAAGCTGTAAAAAA
GCACTGGAGGGAATCTAATCATGAGCGAAAATACATACCA
GTCGTAAAATCGGTGAAATAATGTCGGTGAAATTGCTAAT
TCAGCCACTGAGCAGCCGGCATGGAGATGAGTGCTGCCAT
AAAACTAAGTTCAGTCCGACATGAAGTTCTGTGCTGCCGT
GAAAAAAAGAAGAAAATACAATGGGAACCGGCAGCAAGAA
ATATTCAGAAAATTCGAAAAATGCTGAATATGGAAAGCGC
ACATTTTGAGCGACTCAAATATGGCCATTCCATTTTTCGA
CAAGCAGACATTTTCCCAACATGGTTTACATACACTTCCC
GTGGCACCTGATTCATCGCCATGAATTTCAACTGGTGTGC
CGAATCTTGAGCCCTACACCATGGCTGTCATCACGGAACA
GCCCTATTTAACTGCAAGTAATGACGGAGCTAAGGGACGA
AGTGCCGACTAAACATCACCATGGAGCGAGATGAGGTGTC
TGGTTTGTTTTTATTGTCGTATGTCCATCCAGAATTTAAA
AAAACAAAAACACAAACACCATGGACGCCATCAAGAAGAA
TAGGAAAAATCAGTGAAAATATGTCAATTTTCTCCAAATC
ACTGAGAATAAGAACCCAGAATGTCGGATAGTGATTTGGA
AGATCGGCGACTGATCCACGATGGGCATCAATTGCCTTAA
TCCAAAGCATACACTCAAGGATGGAACGATTGCTGACCAT
TGTGTCCAGCCCGCTAAACAATGTACCTCTCGCGCCAATT
AAAGTTTCCATATCTCAATCATGTTCGACGAGCCCATAAT
CAACGCCACCAGCCAGAACAATGATCAAGAACGCCGTTTC
TCTCTGGTGAATTCTCAAGAATGCAAGTGTTTTTAGCTTT
CTTCCGGAGACAACGCCGTAATGGAGGACCATAATACAGC
TGTCAAAATAGTCGACAAAGATGGCTATCGGCTCCAAGAT
CTCGAGCGAATCCTTCCGATATGTCGTCCCTTTTGAACGC
CGAGAACGTGTCCTGCTGCAATGCATCCTGCCTCGCCGCA
GGACACCCATCAGGCCAAAGATGTCCAACGGTCGTTACGG
TACTTCCACGGACGCGAGAGATGAAGGAGAACAACAAGAT
CTTACCGCTGCACGCACACCATGCTAAAGGCCGTTATCCT
TCATATAAAATCCTAACAAAATGAGCAAGCTACTGACCTC
GCAAACAAACACCAATCATCATGATCAAGGCGAGAGATTC
TTACCCAACATTTGGCGGCCATGAATCTGCGGTATATCTG
TCCATTTGTTTAAATAAAAAATGGTTTTTGTAAAGAACTG
GCCACCAGTACAGTGCCAACATGTCGCAGCATAACTATAC
AGCGTAAATCCTCGAACAAGATGACCGTGACCGCCACACC
TAACACGGAAAATCAGCCAAATGGAGCCCAACGATGAGGT
ATATCACATAAAATAGCAAAATGGTGGAGCTGTCGAGCGT
AGTTTATAAATTTATCCAACATGAAGTTGTACGCCATCGT
AACAAAACAAATCGATCAAAATGTTCAAAAACCACTTGGA
AGGCCACTTGAAAAGACAAAATGCAAATAATTCCTACACC
AAGATCAAAAATTTCTTAAAATGCCCGAACAAGTCACAGA
AACAAAAACCAAGCGACATAATGGCTGCCACCGATATCGC
ATTATATTTTGAACGCGGCCATGAACAGTGCCGTACCGCC
GGAAGGTGAATCTGTTTACCATGGGCGACATCGAAGTAAA
CAAACAAGTGACAACACAAAATGAAGGCTTTTACATCCAT
CGAATCATCCACACCCAGCCATGGATATATCCACCGATAT
GCGAAGATCACCATCTAGTGATGTCGTTTTTTCGCAATAT
CAATAAACCATACTGCAAAGATGTCTGCTACCGAGGGCAA
GGAAACAACGCAGCTGGAAAATGAGTCTTACGTCCGCCGC
AACAAGAGGATTTAAACAAAATGGCTAAAATCTTAATCAG
TTCGTGTTTTTTTTTTTAAAATGGCCGATACAAAGGGCTT
AAAAAACAGAATAAAGCAAAATGTCCAACCTTAAGCGTTT
ATTATTAACAATTTGGCAAAATGAGCAGCTCCGAGGAAGT
AGAATCCAATCCAACTAAACATGCAGTCCTCCAGCATCTG
ATATTGGTTGAAAAGGCAATATGAATCTAGGCCACTGGAA
GTGCAAATAAACCTTTAAAAATGGCTGGCGAAGGCGAGAA
GCGGAACATAACGAACAAAAATGGAGGTGGAAAGCCCGGA
AAGCAGTGAAATAAAAAACAATGGTAAAGGATATTCTCCA
GGGAAACGGTCGAAACAATCATGACCGAGAAGTACGACGG
AAACAATAACCTCAAATTGAATGAGCGTAAGCCATAATTA
CACTCACCCGAAACGTCGCTATGAACTCCTTCTCAGTGTT
ATTCCGGACCAGCAGCGACTATGGATAACAAGAGCGAGAA
TGGTCGATTTAAACGGGGAAATGCAGATGCAAACGTACAA
TGGCTCTTTTGGCCAGCAGCATGTTGTTCGCCAGAACCAC
AGCAGCTTAACAAGTGCAAAATGGGCTGTGCGGAGAGCAA
TCAATATACCAATCTAAAGAATGGCCAACGTGGAATCGCT
TGGAAATTCTGAAATTCGGAATGACGAGATGCAGTCTTGT
GCTCCACGAAGACCCCAAATATGTTGACCTTGCCCAACAT
CGAACAGTAACTCCCCAAAAATGGAGGCAGCTATTCTGGA
CGAGCGAGATAGCGGGCGCGATGGCGGACGAGGAAATTAT
AAACCTTCATAGATTTGGGAATGTTCTGCTGCCTACGCAC
TTAATCACATAGAACACACAATGAAAGTGTGTCTGGTTTT
TTACCCAACATTTGGCGGCCATGAATCTGCGGTATATCTG
TTTATTAAGTTGTAAAAAAGATGACGTGCGGAAAATGTCG
CAGCTAGAGGAACTTCAAAGATGGGAGCCCGACAGTCTCA
CCATTTGAAGAGGGAACACCATGAGTGCTATGTTGTTGAT
CAACACCCTACCTTCTAAGCATGTTCAAATTTAATTTTGA
AAAACCGAAACACAGACAGAATGCCTTCCTTCCAACCGAT
GTGCTGATAAATTAATCCCCATGAAGCCGGAGGACCAGAA
ACCTTCCCCAACCCGCTGAGATGGCCAGTAAAACCGCGCA
GAAACCCCAATAAGTGCAGAATGACGAGTGCAAGTCTATT
AGGAAAAGCTATCACACAAAATGGCACAAATGGACATCGA
CAATATTTACACATCCCAACATGTCCCTCTCGTTGCTTCT
CAACCCGACACCCAGACACAATGGCAGCCACATTGAAGCC
GGCTTAATTGCGAGTGCACGATGACGGATTTCAATGCATC
CAAGAAGCAAACGAGCGGAGATGGATTATCGTCTAGTGCT
CGGAACTTGGAGCACGGAAAATGTCCAGAAAGTACGGCAA
GTTTGCCCATCTACAGGAAAATGAGTCGCCAGTCGACTTG
CACATACATATTCATACATAATGCCACGCTACCGTGAATG
GCTAGTTCGTTCCTTAAAAAATGGCACACGCCACGCCACA
ATCGTTGAGATTAGGAAGCAATGGATTTGCGCGTGAGCTT
ATAGACTCACATAGACAATAATGTCGGACTCGGAAGTCAG
AAAAAAAAAACTAAATCAAGATGGCCGCCCCAGCACCAGC
GGACGCAATCAGCCAACGCTATGAGTGAAGTGCAGACATT
TACACGCAACCGTAATCAAGATGTTGCGGCAGTGTCTGGT
AAAAAAGAAAAGCCCACAGAATGCCGCCCGTGCAAGTCCA
AACAGTCAAATCAAATCGAAATGGCCGCCAACCAGAAGAT
CGGCCAGGATCGGGAACAGGATGAACAACGGATTCAGCAC
TCCAAACTTGAAATAACACAATGCTGCGATTGCTCCAGAA
GATAATTGAAGCCTACCAAGATGATTGTCCCACGCCTGGC
CTCCCACCAACGGCACCGCCATGGGTAAGAACACGAAGCG
GGTCGTTTTAAACACGTAACATGTCGGAAAGAGAAGAAGA
ATTCCGAGTGGGGGGAAGAGATGGCATTTCTTTGCCCCGT
TGGTAGTATCGCTGTGAAAAATGTCAACACCCGCACGCAG
AGCATACTATAACTGCCAAGATGGTGAAACTAACGCCGGA
AAAAAAAAACACACATAAAAATGAAGAGTTTTCTGATCCT
AAACCATTACAAGCCCGAAAATGAAACTCAGCACATACAA
AAGTCAAAAGATCCAATAAAATGGGTTGCGCCACGACCAG
ACACACAACCAGATATCGCGATGTCTTGGCTGGTTGTTTT
TTGTGTGTGTTTCGTGTTAAATGTGCCAGGCCGAGCACCA
AATTAAAATCAAATTTAAATATGGTTGTCTGCCGGTTCTT
CCAACACCCAAAGCAGCAAAATGACGTGGGAACCACAGGG
CACCGTGCAAGTGCTTCGAAATGCTTTCCATGCAAGAGCT
TCCATTAAAACTACTGCAAAATGTCGACGATTAACCTGCA
CGTCCGCCACTATATTGAGGATGGCAAAGCCACGCTGCTC
GTTTCCCAGACTTTTTTGACATGGCTGATGATCCAGAAAA
AACTATAACTTAACCCTACAATGGCGCCCAAGGCAGCAGC
CTAATTGAAAGAGTGCCAAAATGATACCAAAAAAGACGAC
TCCGCGAGGTCAGCGGTATTATGGCCGGCGACATGTCCAT
GCGAATTCGTTGCCAAATTGATGCCCATCGACATGGATAT
ATCGGGTTAATTAGCAAGAAATGGCACGTGGACACCAGAA
GAAACAGAACCACACACAACATGCTGAAGTGGACGGCATC
TAGTCTCGGAGTTACCTAAAATGGGCAGCGCGCTGGAAAA
CCGCCAGCCAACCGAAGGAGATGAATCGAACTTCGCTGTC
GGACTAAAATCGGTGGCGAAATGAGCACATTGGCACTGGT
TGTCAAGTAATCTTTCAATCATGGGTTTGACGCGCGTGCT
AGTAAGTAAAGCGATCGGAAATGGCCCGCTATACGCAACG
TTTATTTTGCGGAACTAATTATGCAGTTCACCAGGAGCCG
ATCGTATTTTGGACATAGATATGAGGCTAAGTTTTGTGAT
CAATATTTACACATCCCAACATGTCCCTCTCGTTGCTTCT
CTCAGCGTTTAACGACCACAATGAATCGGCAGGCGAAATT
CAAAACCAAAACAAACAAAAATGAAATTCTTTTTGCTATT
CAGATACATATAGACCGGCAATGAGTTCAGATAAGAACGG
GCGAATTCGTTGCCAAATTGATGCCCATCGACATGGATAT
GGAAAAAGTGTCGCGAAGAAATGGGTCTCATGCGCACTTT
GAAATCGATCCAATCCGACCATGTCGCAACAGCGCTCCAC
AAGACAGCAGGAACTCAGCCATGTCGAAGATCGGAATTAA
TCCCAAATATCTGACAAGACATGGACAAGGTTGTTAAGTT
CCGCAGAGCCACCAACCTCGATGGGCGTCATCTACAAGAT
GGAAGTTGTTCTTGAGTGAAATGAATAAAGCGGTGTGCCT
AATAAAGGCCCCCCGACAGCATGGAGCAAATGGAAGTGGA
AGCGTGCTGCTAGTATAAAGATGAAAACGGGCAGCAACAA
CCGAAATAAGCCACCCGAAAATGCATTCCAGTTGTGTGTT
GGAAATACCCATCACGAGCCATGTTCGAGTTCGTGTGCCT
CGCTGCTGACCCCGAAGGACATGCCCGATGACACGCAGGA
TGCAAGTACAGCAACATAAAATGGGCAAACCAGGATTCAG
CTGCAATCAAAAACCACAAAATGGCAATCACAACCTACGT
TACATTGAGAAACCAGGACAATGAGAACGGAGGCAGCGGT
TCTTCTTCCGCGCCTTCAGCATGGCGTGGCGATCCGTGGG
CACCAGAACCTCGCGTTAAAATGCGCTTTCTTGTTCTCTC
TCTTCTTCCGCGCCTTCAGCATGGCGTGGCGATCCGTGGG
AAGAATAATACAAACGGAAAATGTCTGCCCTGCGCCGTGA
GGTAATTCAATCAGAACGATATGGTGGGAAAAGTTCTACG
TACCAATTCCAATCGTCGCCATGAATGTGGAGCAGGTGTT
GGACACAAGTACTGCTTATAATGGCTGCCAACAAATTGTG
TAAGGGGACAGGTTTCAGAGATGGGCATTGCCTTGATGTT
ACAAAAAAAAACTCTTTAAAATGGCCGATGGAGAATACGA
AGATAGATTAGCCAAGCAAAATGCTGGACGCGGAGGTGCG
TCTAAGAAGCAACACACAAGATGTCTAAAGCTCCTGCTGT
GCCATCGTACTACCCCCAAGATGCGACCAGTATTTGCCTT
TACATTTTATCACACACATTATGACCAGCCAGAAGGAGGG
AAGCGAACCGCAAACCGACGATGCTCCGAACCCGACTCAT
GTGACTAAAGAGTTCTAAGGATGCGTCACGCTGTGATCCT
CCGCAATAACAGCCGCAGCCATGGGCGTAGCCAGCATGTT
AACGACGACGAGTGCCCGCAATGAAATTCCTGATCTGTGC
GTATACGGGCGAGAGAGCGCATGCTCTCCGCCACACACAC
TGAAATTTCTCGGGGGAAAAATGCCTGTTTTGGAGCACAT
GCAAAGGAATCCTAACCAGAATGCTAGTCATAAACTCATG
GCAGCAGCAGAAGTCGCACCATGAGAATTAATTGCAACGC
GTTAGCAAAAACATCCCAGAATGAAGCCCACCAATAACTC
CAGACGCCGGCATTGCAAATATGTCCAAAACAGATACAGC
GGAGATATCTTGGAACAGCCATGATCTCGCAGCTGGGACG
ATCCCGAACCACACCAAAACATGTGCCTTTCATCCCCGAT
TACATTTCCTGCTGCGCAACATGGAGGAGGACGATCCCAT
GTAAACCACAGAGTTTCAAAATGAAAATCGATCTGACGGT
ACAAATACTAAATACAAATTATGGATCGTTGGCTAAATCG
AGCCCCAAACGCCTAGCGAAATGTCGGCCCTCCGCCAAGT
ATTCCAAATAGCAAGCAAAGATGAAAGTCACCCTGGCAAT
TTAAATAAAACTCGAAATCTATGAGCCTGATTTGCCGTCG
CCGAATCCGAGTCCGACAGAATGGCCAATTTTGACGATAC
TTTTTATCGAAAACCCGCTGATGACGGCAGCCGGCTTTAA
GACGTGAGCGCTCACGAGAAATGGCTAGAACCCGAATTCA
GTACCAGCTGAAGCAGCAAGATGTCCGTGCGCCACGACTG
AAGATAAATAAATTAGTGCAATGCCAAAGTACTATTGCGA
AGATAGATTAGCCAAGCAAAATGCTGGACGCGGAGGTGCG
GTTTGCATTTAAGAATTAAAATGGCCGCCGCTATCAAGAA
GAAAAATTAAATCCTCGAAAATGTCTGAAGAAATCCTTTT
AACCAAAACGGAGCATAAACATGAACAGCGATGAGGTGCA
GCTCAAAAGGATCGCCTACCATGAATGGGTCCTGGAAACT
GTGCAAATAAACCTTTAAAAATGGCTGGCGAAGGCGAGAA
CATTGAGATCGCCATTCGAGATGCGCTCCCTTTGGCTGCT
TCCAACATTCGACATTCAACATGGAAGGCCAACGCGTGGC
ACGAAAGATAATTGCACAACATGCTCTGCGAGGATCAGCA
TTTAGCCAAATACACGAAACATGTCGAAAGTGACGCAAAG
GGTGCAACAAGCTGTGAGTGATGGTGGAGACGGCAACGAC
AATAATCCAAGGATCAAATCATGGCCCTTCGCTTGACCCA
AAACAATCAATACCCGAAGAATGGGCACAGAAACCAAGAG
GACCATAGCAATCAGTCAGGATGGTGTCTGCGGCGATTCG
TCAGTTTGGTTCAGTCGTCAATGTGGCGGGCTTTGGCACG
CTTTACGAAGCAACTGAGAAATGACTGGTCGTGGAAAGGG
CATCGATAGCGAGCAACAGGATGCTGGCACTGCCTTTGCT
CCAAGGACGCCGCCGCCAAAATGGAGAGCAACTTGAACAG
AGATAAACAAAAAGTTAACCATGTCGAAGATTGGTATCAA
AAAACCACGGACTTAGCGGCATGCCTCTGCCTACGAGCTC
ACCCCTGAACACTGCCAGCCATGTCCCTGTTAAACAATGA
AGCGAAGCACCCAGCCACGGATGTGTCTGTACTTGGGAGT
TCCGCCGACCTGCCATAGGAATGGAGCAGCTGTGCTACCT
TTTGCGAGCAGCAATTAGCCATGGGCCAGACACGCGTGGC
GGCTTAGCACCCTGCTGGAGATGGCGCTCCAAATAGCGCA
CGAAAAAAAAATCAAACAAAATGTCGACAGTCGATAAGGA
TGCAACCTCCACGGCCACCGATGGGCTCCGACGACCAGAG
TAGAGAATTTTCGCGTCAGAATGCGAAGTCGCACGGAACT
CTCCAGCTAATCCCCGAAAGATGAAGCCGTTGATAGTGGT
AAGCACTTCTCTAAGGCATCATGTTTAAGTCCCTGTTCGA
GTATCCAAAGTAGAATTCCCATGTCCGGCTCCGGTCTCGA
AACAAAACAAATCGATCAAAATGTTCAAAAACCACTTGGA
TTCTGGCCGGGCTCATCTGCATGGTGCTGCATCTGTTCAG
ATATCCAAAAGTTTAAGAAAATGTACGCGTTAACAATACT
TAAGCCCTCTTTCCACCACGATGGAGTTTCCGCCTTGTCC
AGCTTAAACTTTTGATCATCATGAGGGAATGCATTTCGGT
GTCTCGCTTTAGTGGGCATTATGGCCGACAATTTGGAGCC
TTAACGACTTCACCTAGGACATGCTAAATCTCCTACGAAG
GTGCGTTTAGAGCCTATAAAATGCCGCCCATTGCCCAGGA
CAACAAGTAAACTAATCACCATGGAGGCGGTGCCCCGTTT
AGACGAAAAGCGCAGCCAAAATGCCCGTCTTTCACACAAA
AAACGTGCCGCGCTTTCGAAATGAGCAGTGATAAAGTGAA
ACCAATAAAACGCAGTGAAAATGGCCTTGAAAGTGCTGGT
GCTAGTGCTTGACTGCCACCATGAACATCCTGCTGCGCTT
CGACCTTGCGGAGTGGTAAAATGTCTTGTGCGGCCACCCT
AAATCAAACAAAATCACACAATGGCCAGCGAGGACACAAG
GGCTATCCTAGAATCCCAGAATGGCGACACCGCGGGAGCA
TGGCCAAGGGGGAGATTAACATGGAGGACATCAAGATCAA
GTCTCAAGAAAGCCCTCAAAATGACTACCGCCTTGTATTT
AAGGCTTGACACAGAAGGTCATGTCCAACGCGGATAAGAT
TGCCGAGCAGTCGAGTAACCATGGCGGATGACACTAGTTC
GGAAAGCAGAAAGTACCAAAATGTCGGAAATGCAGATGGA
GCAGGACATCGCAGACCAGCATGTACAACGGCATTGGCCT
CAGAATCACTTCAAGCACCCATGGCCCACCAGATGCGCAA
GAATAGCGGTGTGCAACGAAATGAAGGTCTGCTGCATTGG
GTCACCGCTCACTGCTCAAGATGCACGAGGCGGAGAGCGT
GAAGTGAATCATCTTTAGACATGGAGGAGTGCAACTTTAT
CAGTAAAGAGTTCCAATAAGATGTCAGGCGCCAATCCCTT
TCTTAGCAACTAGTGCAAAAATGTCGAGCAGTGCAACCAT
GCCAATTTATCCAGAGGGGCATGTCCAAGCGCAAGGCCGA
AGAAATATTAATTTTACCAGATGAGCAAAGACGTAGGAAT
GAAAGTAAAATCCCGGTGAAATGGGTAAGCACAGAACAGC
CGTTAGATCCCGCTTACGTAATGCTGGGCAATCTGTGCCG
GCCCACACCCCAAGCCCGCCATGAACAGCTTAGTGCGACG
GGGAACCAGAAATAACAAAGATGCCAATATTCGTGAAAAA
CATTGTCAAGCAAATTCACAATGGAGAACAACGAAGCCCC
CACCAGAACCTCGCGTTAAAATGCGCTTTCTTGTTCTCTC
GAGCAACTAGCTCCAGCATCATGAGAATACAACAAAGCGC
AAATTCTTGAACCACCGTAGATGGAGCGTTCCCCCGTGCT
ACACAAACAGATCTGACAACATGAAGTTCGTGATTTTGCT
AACATAAAATTCGTTGCAAAATGGCGCGTGCAGCTCTGTG
ACAATTTTATAATCAAAACCATGTCACCGAAGACTAAAAA
CTGTAACAATTGGAAAAACCATGGATTCCGATTTGTACGA
CCAATAGGAAGCCCAGAACCATGTCACATGCATTTGCCGC
GACAGGCGTAATTCGAAAAAATGGCGAACGTAAGGGACAG
ATACGTCGTAGCTGATAAACATGAGCCTGAATCAGCACAG
TGACCCGTGATTGTTCAGCCATGAAAGCCTTCATCCTAAT
CAGTCGAATAAAACGCAGATATGTTCGTGGCCCGTAAAAT
TACGGACCCACTGAGTTACAATGCAACGTTCCATTTTCAA
AAGACAGCAGGAACTCAGCCATGTCGAAGATCGGAATTAA
AGAAGCTTAGGGAAGCACAGATGACAAAGATGGGCGGAAA
GAGCAAGAATTGGTTGCAAAATGAGTAATCTGAAACAAAA
GAAATCAACAAGTGATCACCATGTCGAGCGAGGAAACAAA
TTCAGTCCGAGATTGGAGCAATGTCCAACAACCTGCAGCC
AGCGCCATCTCAGAGCAACCATGTCGGAGGCGGCGGTGCC
TCACGCAACGTTTATTAAACATGGAACGTGGCGGTTATGG
GAACGGCCACCGTTGGCGACATGGAAACGGAGCACCTGAA
GACATTCGAGAGGTGACATCATGCCGCCCACCATAACCGA
AAAAAATATAACTGTTTAAAATGCCCCAGCTACAGAAGCC
CCTGTTGAAATATTGAACAAATGTTTCCCCTGCGTCCTGA
GTCCCATAAAATACAAAAAAATGGATCCCTCGAATCTTGC
AGCGCCAAAGAACGAATACAATGGGCGAACAACCGATTTT
ACACACAGTACGCAGCGGCAATGAAAATCACAGTGACGAC
CGCAGTTTTCGAAACTAACGATGAAACCAACAGCTGGCCA
CATTGTCAAGCAAATTCACAATGGAGAACAACGAAGCCCC
GTTGACCTTGACGTTGGGCGATGTCTAGCCCACATATCAA
TCCAGTAAAGCGCAGCAGCAATGATGCCGCTGCAGGAGTC
CGAATCGCTCATCGCACGGAATGCTGTCGCTACTCCTGGT
AGGAGGATCAGCAGGAAAAAATGGGTAAAGCTCAGAGCAA
GTCAAGAAAGGAGCTGCAATATGGCCTCGCCCTCTCCGGC
TTTGGAAGTAGGTAGGCTAAATGGCAAAGAAGGGGGGACA
CGCCCACAGCCACCGCACAAATGCCTAAGAATGGCGATGC
AATTTCACCACAACAACACAATGTTGCTGCGTCTAGCACT
AGCAAATCAAAGCTGCGACGATGGATGACTCACGCGAAGA

## Sheet: control curves
Sequences used for high-confidence control test curve
446 annAUGs from 0-upAUG cDNAs with 5'UTR >= 200								reference curve = 0upAUG, annAUGs (446)
								weight matrix ref = 0upAUG 5'UTR 100to199 (1004)
							TRII score	number	frequency
							-7	0	0
							-6	0	0
				TRII scores			-5	0	0
GGTGAAAGCCAATTTATTGTATGAGTCAAAAAACTGAAAG				-4.4386			-4	1	0.00224215
GGCTTTGGCCAGTGCGGTTTATGGGCTCGTTAACGGGAAT				-1.49218			-3	0	0
AAAGCCAGCGCCAAGTGCGAATGCGCCCTCGATTTGTATG				-1.30863			-2	0	0
TTAAGGCTGCTGGTCACTTTATGTCCAGGTCGCGTTCATC				-1.27286			-1	3	0.00672646
TGGGACGAGTGGAGCTTTTGATGGGCAACTCGCAACCGCG				0.0699844			0	3	0.00672646
CAAACGACCGTTTAAGCCCTATGACACTAAGATCCAAAGC				0.278238			1	2	0.0044843
CGGTAAAGGTCAGAACTCATATGAAAATGTCGAGCGGCAA				0.440083			2	2	0.0044843
AGCGGCGTAACTTCAATTTGATGGTCTGCAAAACTATCTC				0.833531			3	7	0.0156951
AGGCGTCCAATCTGAATTCCATGGCAGCAGCCACATGGAG				1.3316			4	15	0.0336323
AGTGTGCCTGCGAGAAAGCTATGTCCGCATCTAGATCGCG				1.5647			5	35	0.0784753
ACACAGAACATATTGTGCGTATGGTACGTCAGCAGAAGAC				1.90117			6	44	0.0986547
CTAGTAGCAAGTAGCAGGCCATGAGGCTACTCAAGTGTTC				2.86126			7	48	0.107623
AGGCCCAGTCCATCATCTGGATGGGCTTGACCATAACAGC				2.86942			8	59	0.132287
CCGGCACACGAACTTTGTCGATGCTGCAGAGCAGCAACCC				3.12694			9	77	0.172646
GCAACTGATTGGAGGATAATATGAGTAATGCTATTAACCA				3.14074			10	70	0.156951
TTTCCTGAGAGATCTTCAATATGAAGTTATGCATATTACT				3.29555			11	43	0.0964126
TCTAACGCCGAGTCCAAAGCATGAATCTATCATTCGCTGG				3.31354			12	23	0.0515695
TGAAAAATTTTAAGTGCGGAATGCAGCGTAAATTACACAA				3.33261			13	13	0.029148
CCAAGACAAGCAGTAGTAGTATGTCTTCGAAGTCGCCAAG				3.51038			14	0	0
ATCCCCTGCAGCATTTCCATATGGAAATGAAAATGGCAGA				3.5885			15	0	0
AATTTCTGGTCCACTGCGCCATGAAATCAGATAACTACCG				3.70616			16	1	0.00224215
GAAGCGGAAGCGGAGAAGTGATGTGTGGAAATCCAGCTGT				3.70814			17	0	0
CCCACTTCCTTGTGTAAGCCATGAGCATGCTGTTGCGACG				3.76259
CAAAGGCGCTTTAGCCAGCCATGGAACGTGAATCTAACCC				3.86177				446
CTGTTCAAGATTGTCTGCCCATGGTTCTCAGCTCTGAGCT				3.86045
CCGTTGCGAGAACCCTTCCAATGTCCAATAAAATCAACCC				3.94346
CAATAAGCAAGCATACATAAATGGTTTCTACTTTCATTGG				3.96513
CACGCACAGCCGGCTGCAGGATGAGATTTATAAATTGGGT				3.97986				AUGs flanked by random sequences
TAGTTTTATCCCCTTTCCAAATGCTGCCAGCCAATGGAAA				4.09601				with 5'UTR background frequencies
AGAGTCAGCCAGTCCGAAAAATGCAATTGCCTTGCATATC				4.28578				random (5000)
TCGCGTCAGTCTTCCGCAATATGAGCACAAGACCAGACAC				4.41412			TRII score	number	frequency
CACCGGCGTAAGGCGAACCCATGGTCCTTGACATGGAATC				4.45635			-7	0	0
CACAAAACAAAAGCTTCTTCATGATGTCGTCGGATCAACA				4.47185			-6	3	0.0006
CTAGATCGCCCTCCTGGATTATGGGCATATCGGAGGAAAT				4.54253			-5	10	0.002
ACTTGCACATTCGCGTGGCCATGAGCAATCACAGATACCA				4.54542			-4	30	0.006
AAGCTAAGGAGTGCGGGGAAATGCATCAAATGTGGAATCG				4.58558			-3	81	0.0162
CAGTGCAGCTGAGCGTGACAATGGGCGCCTGTGTATGTCG				4.61871			-2	155	0.031
TTGTGTCGAAGCGAATTAAGATGCCATTGAAGTGGTCCCT				4.6797			-1	239	0.0478
GCGAGTTAGAGGAGAGAGAAATGCAACAACAACCGGAGTC				4.68508			0	366	0.0732
CTAAGCATAAACATAATCAAATGATCACCATGACTTCGTT				4.7416			1	517	0.1034
CTGCCCGCTGGTTCATCGTGATGAACTACTGCGTGCACTC				4.85137			2	616	0.1232
TGTTCTTCCATCGCATCCGCATGGCCATGTCCCGAATCCG				4.8885			3	699	0.1398
GGTGGACCCCGTGGGCTGCGATGGGTTGCTTTGGGTCGCC				4.90143			4	644	0.1288
CGCGAAGTTTCGGCAGCACTATGATAACTGCTAAGAAGCA				4.92489			5	593	0.1186
CCTTCCCTTCCGGCCTTCCGATGCGGTCCACCGTCGAGGT				4.94845			6	438	0.0876
TGTGCAGAAGTACTGGGACAATGTTCGGAAAAACTCGTCA				4.9604			7	293	0.0586
TGTGCAGAAGTACTGGGACAATGTTCGGAAAAACTCGTCA				4.9604			8	180	0.036
TCTACAACAACACGTTTTTCATGCACTCGGCCACGGCGCT				5.0361			9	79	0.0158
AGTGGGGATACGTAGCCAGGATGCGACACGCATTTGTTGG				5.07017			10	42	0.0084
GAGTTGCATTTGAAAAAAGCATGAGCACAACCGCCGCCAG				5.07452			11	12	0.0024
CGACACGAGGCTTCGGACCCATGTCCTTTCTTTCGCCCAC				5.07376			12	3	0.0006
AGCCGGAACATTCTGTACCCATGCTATCGGTACAGACGGC				5.11893			13	0	0
GTCTAGGAAAGGTGCGCAGTATGTTCGTCTTACTCGGAGC				5.12044			14	0	0
AGTGCTGCAACGATAAAGAAATGAACTCAAACATTTTTCT				5.198			15	0	0
TTAATTATTAAAAATTAACTATGAAGGAATCGGGAAGTGT				5.24901			16	0	0
TTTTAAATTTAACGCTTCCGATGTCGGATTCGCTGATCAT				5.2575			17	0	0
TCAACTAAACTCACCGCTGAATGACCGAAAATAAAGGCAT				5.26428
GTTTGACATCCACAGTGGCCATGATTCCCTGGATTTGCCT				5.29302				5000
ATTAAGATTACCTGGCGAGGATGCGGAAATACCAGCAACT				5.31505
ATCCTGGCCAGGAGTTTGCCATGGAACGCCGCTACCTGAA				5.32683
ACGGCAAACTTGAAGACGATATGGGCTTCAGTTCGCGAAT				5.33503
GCGCACGCGACAAAAACAGCATGAGGCAGCCAAGTAGACA				5.33496
CAGCGATCCTTGATCCCATCATGATCTGCCCGAAACGCAC				5.34279
AAGTTACCTTATTAACTACAATGCGTTCCTTACCGATGTT				5.38299
AGACACGTACGTTGAGGAAGATGTCATCCGGAGATTTTGG				5.43504
GCTCGCCAACCAACGCAGTCATGGATCTTAGAAAGCATTT				5.46189
AAGGGAAAACGCAAAAAGTTATGGGGAACCAATTGGCTAT				5.4864
CCGGATACGGAACAGAAGTCATGAGTAACAGTGCTCCGGG				5.49177
CACATCCAATCGACGTTATTATGAACAACAATAGCAAGCG				5.50873
GGAACGTTTTGTTGAGAAAAATGACACTTCCTAGTGCGGC				5.54308
ACGCTTTAGACGAGGGGATAATGTCAAATCAAGCGCATAT				5.54662
ATTGTGACAGAGGACGAGCAATGGAGGATTTGCATTTAAA				5.5808
TAGATCTTAAGATAAACGCAATGCACAGTGTTTCGCTTTT				5.59588
GTTGGTTACCCCAATTCGAGATGATCCTGCTATCCGGACT				5.60434
TTCCTGTTTGGAGTTAGACGATGTCAAAGGCGCAGCAACT				5.68791
GAAAGAAAGCAGATCCCACGATGCTGATTGGATTAGTACG				5.69537
AGGGGGCAGCAGGCAGCAGGATGTGGGATTCGTCCATGTT				5.69409
GCGTGTTTTGAAGCTTAACAATGAGATTGGTCATCTTGGA				5.70966
AGCAGCTCTAACTGTGCAAGATGATTCCAGGCTATGGACC				5.71003
CGTTCCGTTGCGTTTTGGAAATGGCAAAGAAAACCTACGA				5.73542
AATTGTTTCAATTGATCAATATGGACATATCTGGTGGGAA				5.74599
CACCAGAACCTCGCGTTAAAATGCGCTTTCTTGTTCTCTC				5.75083
GATAAGAGCTGCCTTTCGAGATGTCATCGAGTCGCTTAAT				5.87466
GAAGAAGCACCGGCAGCAGTATGCCGCCTAAAGGGAAAAA				5.93254
CGAGCGGTTTGGTCATAAAGATGGGAATCTTTGGGCAGTC				5.93745
GAGAATCTTTTGCGCGTGCCATGCGTGACCTCGGCACCAA				5.96438
ACTGCAAAATCTCTAGTGAAATGCAGAACGGAAAACCGAG				5.96794
TTTGATATTGATATTGAAGAATGCCTTCGTACAAGAACAT				6.01693
GCCACAAAGTGAGAGAAACCATGAAAAAATCGGAAACCAA				6.05597
AGCAGCGCAGAGCTCTCGTAATGGGGCTTCCTCCATTCAA				6.06512
AGCCGCATTAACCTTGTATAATGTTAAGCAGCCTCGCCTC				6.08481
TAGAAACAACCCGCCTTAGCATGATTCTGGAGAATTCGGA				6.11192
AGAGGAGGAGCTGCGACGGCATGGAATTGGATATGGATAT				6.11834
TCCTTTGCAGAACCAGCAATATGAAGTTACTCACAGCAAA				6.12231
CGGTCCGCGATTGGGAAATAATGTTGAAGGGCCTGCGGCA				6.12812
AGACTCACCGCCGACCGACCATGATCTTGCGAACGCCACT				6.14321
ACCAACGCGGCGTTATTATAATGAAGCTGATCTACGTGTT				6.15602
TGTGGTTCCGGCTGGACAATATGATGGACGTAAGCAGCAT				6.19331
GCCTATCCGAGACAGCCATCATGGACGTAATGTCATCATC				6.21023
AATATTTCAGCAAGGAAGCTATGTCGAGCGGTCAGCAATT				6.21119
CAACGTGTTCGCCGGTCGAGATGAGCGGTTCCGTATTGAG				6.25437
TCAAACTATAAAAATTGAGAATGGCCGAGTATAGACCATC				6.25975
TGGGACTAGGACCTAAGAGCATGGCCAATCGCTCCAGCCA				6.29432
AGGCTCCCCAGGCGTGCGCCATGTACGAGAACTCCTGTTC				6.30547
GGTAATTGCAGGAAGGAATCATGTTGACCGAATTCGCTGG				6.31768
GGCCCACCCTGGAGCTGGGCATGGAGTGGGGCCGGAAGCT				6.3358
CATAAGTTCCTTTGTGCATCATGCACGACTCCGCCAAACA				6.41206
TGAATTTTACTATTGCTGCGATGGACACGCCACGCCGCAA				6.42547
CAAAGGTGAAGAAGACCAGAATGAATTCGCGACGGATTGC				6.45269
AAACACCGCACAGCACAGACATGGATGTTTGGGGATTCTG				6.45913
CTATTAAGAAACTAGAAAAAATGCACCCACGATACAGCCC				6.46412
CTTATCCAGTTGGCCAAGACATGCTGTGGACGGTGCATCT				6.46208
GATTAAGCCCGAGATCGAGCATGATGACGCCCATGTGGAT				6.51615
AAACACACTAAGCAACTGATATGGTTGTCTTGGAAGGAGG				6.5192
TATCTTCACATCTTAAGAAAATGGGTCGCCTGTTCCAATA				6.53836
TGGCGATTGCCCACTGCCAAATGCCCAGTTACCCGCTGAC				6.55361
AATTAAGGATTATCATCAATATGAGTTTCCATAAGAGCGA				6.56987
TGGAGAACTTTTACCTCAGAATGGATCCGACGCGAGGTGA				6.57966
CACTAAAAAACTAATTGGAAATGCAGTACTCGAGCAGTTC				6.63954
GCCGCTTCTACTACAAAGCGATGGCGACAATGTTGACATC				6.64101
GCTTACATTTAAGCTGAGAGATGGGCAAAGACTTCTACAA				6.65862
CAAAGGACTGGAATTTGAATATGGATGCCCAGGAGAATAG				6.67019
CATACTCCAATAACAAAGCCATGTTCAATTTTCATAAGCC				6.68449
AAAGCAAAGCCGCAACAATCATGAACACTGGAATCTCCTT				6.71998
GCTAAAAGTCAATTTCTAAGATGTGGCGGCCGAGTATCTC				6.72214
ACGAGCAGTGTAAGAAAGCCATGACCGAACCAAGGACGCC				6.74801
TCAAGCCAAGTTCCAATAGAATGTCGTCGCCATGGGTTAA				6.77272
GGGAGGACTTCGTAGCAAAGATGTCGCAACGCTTTGCACC				6.7918
TTGGCCACTCGGATCTGGACATGGAGATGGCCTACAATGC				6.83784
TACCATCGAGCGCATTTAGGATGGCTGGGTCCGCACTGCG				6.8726
AATCAAATTTCAATCAGAAAATGGCGTTAAAAAGAATCAA				6.9343
AAAATCCTCTACTGCTATAGATGACCGAGAAGGATACCGT				6.97497
CCATCCGACTCTGCTGCGGAATGGTTATGATGCCCCTCCG				6.97358
GTGATTAATCCGGGCCAGAAATGAATCCGAATATGTACGG				7.01256
AATATTAAATATTACCTACCATGGCTGAGGAATCATTCTA				7.02511
CCCAACTGCCAGGCAGGATCATGAACATCCCCATCTACCA				7.02701
ACGGCGCTACAACGAGTGGAATGGACAGCTTCTGGGTGCA				7.02706
CAGATAAATAGACAGTAGTCATGTGGAATCAACGGAAAGT				7.04034
TTATTGTCCCATAATCAGCCATGTCCGGTGATTGCAACAC				7.0659
CACGAGGATAAGCAGCTGGCATGATGCTGCTCCGCCTGAC				7.0719
CCTGCGAAAAAGTACTCATCATGGGTATCGAAAAAATTCT				7.07945
AAGCATCGAAGTAGTTCAAGATGAGCGGGGGATTACCGGA				7.10198
TTCAGTTTGATAACGCAAATATGTTCACCAGCCGCGCTTC				7.21018
TCGCAATCTGATCCTTGGACATGTGGAGCAGGCAGCGAAT				7.23811
CGCCATAGCAAACGGGGACAATGAGGATTGTGTGGAGTAA				7.24605
CTCGTCCTTCATTCTGGAACATGGTCCACACATGGCCGTC				7.2467
TATCTACATAAATTCGCAATATGATGGCACTGCGGAAAAC				7.25325
AGCCAGGCAATCATTATAAAATGTCTCGTAACAAAGACAA				7.26257
GGCAAGCAAAATACCGTACCATGGCCATAGAGTCACGCTC				7.26838
GGCAAGCAAAATACCGTACCATGGCCATAGAGTCACGCTC				7.26838
ACATACGCCTGGACAACATAATGTCGAAGAATAAAAAACT				7.287
TTTAAGTGCAAATAAAAACAATGACGACAGCCAAATGGAT				7.29372
ACCAGGCAAAGTCCACTGTTATGGCCACCAAAAGCCAGCC				7.33856
GTGCGCAGATTTCAGCGAAGATGAACGGTGGCGGGGGTGG				7.36605
TAAATTTACTTTACTTCAAAATGCTGGATGTTCCACATGA				7.38286
AGTTAAATTAAACCAGAATAATGAGTGGAGATCGCCCGAA				7.41777
TGCACCATTGAGTTGTGAAAATGGTTATGTCGGAGCTACG				7.43097
TGTCATTCCAAAAGACGCACATGGGCGTCTGCACCGAGGA				7.44379
TAGTATAAATCGGACTTGAAATGTCGCAGCAACCTGTTGC				7.46405
GATACCGAGTGCTTAGAAGGATGGCTCAGGAAGGTCAGGA				7.48056
ACTTTGGAAGCGAATTCAAAATGATGCAATATCTTGTTGT				7.57553
CTCGCAGCTGGTCCTTGGCCATGAACTTCTACGACGAGGA				7.60344
TTAATTAATTCAATCGTAAAATGAGTAACCTAGAGCATAT				7.60813
GTGAAAGTTCCTGAAGCAAAATGTACGTGAGACGAGCTCT				7.67634
GAGGTAGAGGAGGGAGCACAATGGGACGCATTTTCTTGGA				7.7147
CTATATAATCCACCTGTAAAATGATCCGCATCCGATTTGG				7.72921
GTTGAGTGTGCAGTTTAGCCATGGGCTACGATGAGGCCAT				7.74709
GCAGTACGAAGACCGCAGAAATGTCAACTAATTGGCGTGA				7.74887
AGGCGAGACTTCGCAGCAGAATGTCCTCGCTCTCTGCGTC				7.78044
ACTGCTTGCATTCCAGGGCAATGGCTCAGTCGACGGCAAC				7.82828
TCGCTCGCACCGCCCTCGCAATGTCGCTTCTACAGCTATC				7.84233
GACGATTGAAAGGCAGCAAGATGGTGCAAAAATTCCAGTC				7.87011
ACGTCATTGCTTGAGCAAACATGAAAACCCCCGTTTCCGC				7.88632
CAGAAGATATAATTGCCATAATGACACCATCGCCGACCAA				7.89495
CCCTTTGGGAGCCCGAGTACATGGCCGCTGTGGTGCTGCC				7.89962
AACATCCGAAGCGACCGGACATGAACAAGCGCAACCATAT				7.9112
AACGGGGAAAAAAACCGGGAATGACGGCGAACATAACGAA				7.93707
TCCGCCGACATCCAAGGAAAATGGAAATGGCTATCTGCGG				7.93727
GCAACACACGCAGCTACAAAATGGAATACCGGTGCTTAAG				7.93871
AAGTTTTCGAGTCCAACGCAATGTCATGCCGCGCCCCCTT				7.93932
CCGCCGCTGCCGAGTTCATCATGTCGAATCCCGAGATTGA				7.96679
AACAATCGGGGTGCAGCATAATGGTGGAATTCCGCTTCGA				7.97003
ACAGCGAGTGAGACAGCGAAATGCCACTGTTCGGGAAGTC				7.97202
CAACACGAACAGGTGACAGAATGCTGCTCAAAGGCGCACA				7.9759
CCAAGATTCCGATCCAGAACATGGACCCCAGTCAACAGAC				7.98315
TTGATCGAGGAACCGAAGCAATGCGTCTCGACACGAACTC				7.99748
AATTTCCAGGCGCAGACACGATGAGCAAGGACATTTACTA				8.03493
TATTAAGAATAAAGTAAAAAATGAGTGATGATACGAGCGC				8.03905
CTGGTTGATTGATTGACAAGATGACTAAGAACGATAATGC				8.08553
CGTGAATCACCAGTGGAACTATGGAGCAGACACCGATCAC				8.09052
GTTAGCAAAGCGCCGTTAGCATGAAGGATGTGAAAGTGGC				8.10836
TTGCCACCCCCGCTCCAAAGATGAAATCCAATCCGGCCTC				8.12512
AGGGGTGTGTGTATAACAAAATGGCGTCCTCGCAAGTCTC				8.12943
AAAATTACCACCCCCACAAAATGGGACGTCGAACGTATTT				8.13112
AAAACGGACGCCACAGCCAAATGACGGAATACAAACTGGT				8.15778
AAAACGGACGCCACAGCCAAATGACGGAATACAAACTGGT				8.15778
AGTGCACGGTAAGCTGAAACATGACGGCCACGTTGCGTTA				8.15808
TTTGCCCGCCAACAAATAAAATGGATGAGCAGCATCAGAA				8.17949
TCTTCAATCACGCCCAACAGATGATGATGATGGAGGCGGC				8.1902
AGCAGTGCACGGACCTTAAAATGACTCCCAATATCGAACA				8.24467
TCGTGCAGAAGCGTTTAAAAATGATGAAATTCGTGCAGAT				8.29202
AGAGCAATATACATATAACCATGGTCGCTCAGTGGAAAAT				8.31617
CCCTCACGGCGGCCATTGAGATGGACAAGCTGGATGCCAA				8.31584
TCCGCAATAACCCAAAAACCATGACAACGCCCTCCACTTC				8.32953
TTCCAAGAAAATTTCCAATCATGTCGGTGGAATCCTCCAG				8.33635
AAGTTCAAATAAGCTGCAAGATGATGATGATGGCACCACA				8.35311
AAAAGTGTAAATTAGAGAAAATGGATGTGGAAGAGTTTCG				8.35526
CAGGCAAAAGGCAGCACACAATGAGCTCCGCGGAAGAAAA				8.37891
CACAAATTTCAAGTCGCAAGATGGCCGGAGCAACACTTTT				8.38927
ACTGAAATTTAGAACCCAAAATGGGTAATTCCAGTTCCAT				8.39054
GTAGACGTGCTCCACCGGCGATGGACGTGGAGGATTCCGT				8.38892
GCGTCGAGGCAATACGCACCATGGGCTGCGCACAGTCTGC				8.40306
ACTCGGCAATCGTGGTCAAAATGGTGCGGTTAAGTGCAGC				8.44182
GCAACAAGTAGGCGACAGGCATGGACGTGTCCCTCACTGA				8.44793
GCTGACACGCTACACGTAACATGGATGACATAGTACCCGA				8.48783
ATCGTCAGCTCTAAAAGAAGATGGCCCAACCACAGCTGCT				8.4884
AAGCCACTAAAATTGCAAACATGATCCGTGGAATCTTGCT				8.49432
ATTGTAGCATAATCCACGCCATGGCCTGTAACGCTAGCAA				8.49563
CAGCGAAGTAATTTTCGAATATGGCCGAGGACTTTGATGT				8.49937
AATTGAAGCAGCCAGAAAAAATGCGTCGCTCCTCGTTCAC				8.51455
TAAAACTTCAGACAAAGAAGATGCTCAAGTGGGCCGTCAA				8.52518
AAAGATCCCCTTCCTAAACCATGGCCCTAGCCCTAAAACA				8.56346
AAAGATCTGTGAGGGCAAAAATGGGTCACCTGTCCACCTC				8.57024
ACTCATCACTCAACGTGACCATGGAGAAGGTGTTAAGGCG				8.5779
TAATATTAGAGTCTTGCGACATGTTTAGCTTTCTGAAGCG				8.57811
GATCGGGCGGATCGGAGAAAATGTCGAAGAACAAGATAAA				8.58676
CAGGCCCAACAACGCCCACAATGAACCGTTCGAACAGCTT				8.59239
TTCAAAATCAACGCCTGACAATGACAAAGGCAGCAGCAGC				8.59876
AGCACAAATCTTCAGCAGCAATGACCACATATCAAATGAA				8.61697
AACAACAGTGCGGCAGCAGCATGCTGAACTCGAATGCCAC				8.61782
GCTGCTGCTCGTCCGCTAAAATGCTGAACGCTGCAGCGCT				8.64544
GTAAGACACTGACCACCAAGATGCCGTCAGCTCCAACACA				8.65427
CTCAGCGTTTAACGACCACAATGAATCGGCAGGCGAAATT				8.65971
AACAAACAAGTGCCGCTGCAATGGAGAAGAGAATAGAACT				8.6661
GGAAGAATCAAACGCCAGCTATGGTCATGGATGCGACCCA				8.68819
CTTGAAGCCAATATCCCGCGATGGGCAATGCCGGCTACAC				8.69081
ATTTGTCAAGTCCAGCAACAATGAGCCAAACGGAGGCTAG				8.71302
ATTAGCAAAGCGGTAGCATCATGTCGATCAGGAGAGCTAT				8.72138
GCGTGCCTAAAAGCCTCGAAATGGTGGATCGCAGCGATAA				8.7324
CCCACGACAAACAAAGCACCATGAGCTGGCAAGATTATGT				8.74107
ATCACTTTGAGAGCGCTAAGATGGCGCCAAAAAAGTCCAC				8.7439
AGCAGAAAGTCAGCACAAATATGTCGAGCGATTCGAGTCG				8.75522
CACAGAAAATTCACGGGAAGATGAGTCGCAGGAGGGCTCA				8.7689
CTGATAGCAACAACGCGACAATGACGCAAAAAACTATGTT				8.77351
CGCATAGAAGAAAACAAGTCATGCCGCACAACAACCAGCC				8.7831
TAAAAGGAACCAGCTAAACGATGTCCAGCCTGCCACGTCG				8.82486
ACCGATCAAATCTCGCCACAATGGAAAAATCCAGCTTAAC				8.87908
AACAAAAAAGTGCTGCAGAAATGACTTGGGGATTTGTAAC				8.92855
GCTCCCAAACATTCGCTGCGATGGCCACCTCATCGATACT				8.94065
CTAACGCATACCCAGCAAAGATGTTTGCGTACACTTGGCA				8.94569
TTATTCAAAGCCAACTCGATATGAATGCCAAGCGCGTGAA				8.96932
TTATTCAAAGCCAACTCGATATGAATGCCAAGCGCGTGAA				8.96932
ACGTTGGAGGAGGAGCCGCCATGAATGCCCTGCGGCAGTT				8.97797
TACCGATAAACAAAAACAAAATGTCTACGACACCAAAATC				8.98389
GATCTTCGGAAAAAAAAAACATGAACTCCATCCTGATAAC				8.98673
ATTCCGGACCAGCAGCGACTATGGATAACAAGAGCGAGAA				9.01937
ATTCCGGACCAGCAGCGACTATGGATAACAAGAGCGAGAA				9.01937
AGCACGAAAGCTACTTCATCATGAGCGCACCCACCGACCA				9.04075
CAATTGTTCGCAGCACAAAAATGACGGATCTTATCAGGCA				9.09781
CGAACCGCTGCCCTTCCAGGATGGTCATCAATCTGAATCC				9.1105
AACAACGTGCGATTAACGAGATGTCCACCACCACAACAGC				9.11397
CCCGTTCGGTAGGCAACAAAATGGTGAACGTAACCATCTA				9.1294
CAAAGAAGAAGCCTGGTATAATGCCTACCATAACCGAGGA				9.14063
TAAAACTGGCAGCACGCATCATGTCCGCAGGTCGAGTGGT				9.1429
CTCAAGGAGAGAACTTAGCCATGGACGCCACTAACAATGG				9.15083
CACCATCATCAGCATCCGTCATGCAGGTCTTCGATAACAA				9.15855
GACACGGATTTAGAGGCGCCATGAAGATCGAGGAAGTCAA				9.16403
TTCTTGCCACGCCCGTAAAGATGGCTCCTAAGAAGCATAG				9.16545
CACACCAATCCGGTTGTAAAATGTTCGCCCTGCGCCGCAC				9.16796
AAAACACACACTCCACAAAGATGTCATGGAGATATGCGTC				9.19529
ATCCAAAGCCAAAGTCCAAGATGAGCCACCACTGGGGATA				9.19554
TTAAATCAAGTTGCTGCAGCATGAATAACCTGAACGCGAA				9.20823
TTAAATCAAGTTGCTGCAGCATGAATAACCTGAACGCGAA				9.20823
CCCCCAGCAGCCGCTGCATCATGTCCGCGGACTCGCCACG				9.22283
CCCCCAGGACGACATCCACGATGCAGGCGGTGCTCCAATC				9.22537
TGCCCACCGAAGTTAGCAAGATGCCTAAGTCGGGTCGCGA				9.22695
TGCCCACCGAAGTTAGCAAGATGCCTAAGTCGGGTCGCGA				9.22695
GATTTTTGGCCACAGCCAAGATGCCCAAATTACCAGCGGT				9.23557
AAAGTCGAGGAAATCGAACCATGCAGGCGATCAAGTGCGT				9.24388
ATCCGAGGACCAAACCGAAGATGTCGGGCTTACGCAAAAC				9.28766
GAATCAGATACAGCTGCAGGATGTATGTGGCCAACACGAC				9.31163
TCTGTGGATACTCCGCGAAGATGTCCTCGAAAGTGATAAC				9.31391
GAGTGAGTGATCCCGCCATCATGAGCAAGAAGCCGACAGC				9.31405
TAACTAAGCAGAGCACAAAGATGCCGCCAGCATCAGCGGT				9.31545
TTTGAACCAGACAGGATAAGATGGCAGCGGATCAGGCCCA				9.32096
CCTCGCCGCCCAGCAGCAACATGAGTGTCGCCGGATTCGA				9.32021
ACATCTGACAGCGCCACAAGATGATGATGGAGAACGGACT				9.33834
CATCGCAATTTGGATTAGCAATGACGACCCCGCTGCAGAC				9.34124
ACAAACAGCCAGCAGCCATTATGTTCGTCAACTCCATGAC				9.35283
CGAGCAAAAAGTGGGTGAAAATGGCGTGGAAAATGGGAGG				9.38674
ACTCAAAAAAAAAAAAAAAAATGAGTAAGGCGGATTCTAA				9.40402
TGGAGGCTAACCTTTCCGCCATGGATCACGTGAAATTGGT				9.4218
CATCCAAGCCGAGTGCAGCCATGACGGACGTATCGCATGA				9.43463
GATTAGTTACCGATTCCAAAATGCAGCCCCTGAAGCGCTT				9.43795
AGAGCTAGAAGCGTAGCACCATGAATAGCATACACATGAA				9.46135
CGGCCCGCCAGTCTCCCGCAATGGACATCACCCGATTCAT				9.45893
GGAACCAAAGAAAACTGATCATGGCCAGTGCAGAGCAGAA				9.55776
ACATATACAAATAAACCGAAATGAACTCCACTCAAAGCCC				9.56267
TCTGAAGAAACCCAAAAGCAATGTCGGATCTCTTTACCAC				9.56261
ATCATAAACAAGCAACTGAAATGAGGCATCTCTGGCTGCT				9.56324
GAGAGAGTACAGCGAACAGCATGGCAGCGACGCCAGCGCC				9.57655
CAGTGACAGTCTGTGCAAAAATGGAGAAAAACAACAACGA				9.57955
CTCAAACAATCAAACACAAAATGCACAGCAACAATAATAG				9.59485
CCATTCACATTCGGGTCAAGATGGCAACGCAAAAGGAAGA				9.59917
ACGAAGAACAAAAAGCAGCAATGGGTCTACTGAGCGAGGG				9.63115
TAGTATACATCATCATCATCATGGCTGATATACCCATCAT				9.64029
GAGTATACAAGCACAGAAAAATGCCTAAGGAACAAGTCAA				9.65839
AGAACAGAAGTCGCGCAGATATGGCGGAGGCTAAATCGGA				9.67046
TTGCCACATCAAGACGCAAGATGCCGGCCAAAGTTAATAA				9.67343
CCCGTGCCCATAGCATCACAATGAACTCCCTTCACGCCCA				9.69153
ACACTTTGGACACCACCACGATGAGCACCTTTCCCAGCTT				9.70139
CCCAAATTAAAACCAGCATAATGTCCGCATTTGGTGAAAC				9.70967
AAAAAAACCCAAAGCCAAATATGATGGGCACTATGTCGCT				9.72254
TTTGGGGAAAATACGGAAAGATGTGGGCTCCCGGCGGGGA				9.73388
TCGCCCGGCTGACACAGAAAATGGAGGACGCATTGACCGT				9.75861
TCACACACGCACGCAACAAAATGAGTGTCTGTGAGAGCAA				9.7651
TGCATTGAGAAAGCGCAGAGATGGCCGATGAAGCACAAGC				9.77076
CACATCTACACAGCCTCACCATGAACATCCGCTGCGCAAA				9.80912
CAACAAAAAAAAGCAAAAAGATGAACCAGACATGCAAAGT				9.8135
ACGAAAAACATACATACAAGATGCCAGAAGAAGCAGAGAC				9.84195
AACAAACAAAGGAAGCAAATATGCTTTTCATTGGGGGCGT				9.84101
GGAATCCAGTCAACAACAACATGCCCGTGGGAACGTTTGA				9.85051
CCAAAACCGACTTGGTCAACATGAACGGGCCGAAACACAA				9.8687
GAATCCAACGAATCCCGAGAATGGCTCACACACACCTGGG				9.95173
AGTCGGAGGATCGGGCAACCATGTCTTCGCCGGCGGCGCA				9.96838
GCTTGTTATCACTAGCCAAAATGGGCAACGAGGAATCCTC				10.0045
TTATAGATTCGCAAATCAAGATGACCAGCTCGAGGAATAT				10.0418
GGACACAGTAATCTGCGAAAATGGTCTTGAAAGTCTACGT				10.0462
AGTATCACCTCATAGACACAATGGTCAAGAAGGAGGAATC				10.0972
TGATCTAAAACGGTCCCAACATGACTGCAGCGCCATACAA				10.0994
CCCAGAAGAGAGCAGCGAAGATGTCGTGGCTGAACAGCAG				10.0984
ATAACAATACCTCCACAAACATGAGTGAATTGGGCCTGAG				10.1005
ATCAAGCAAAAGTAGCAAAAATGGAGGCACAAAAACTCAC				10.1157
ACGATAGAAAAACGGATAAAATGACCTCCAGTCCCAGCAA				10.1359
GCAGCAGACAGCCAGCGAAAATGCACCACAAACAGCATCT				10.1369
AAAATAATAACAATATCGCAATGTCGGAAGTTGAATCGCA				10.1394
AGCAATACGCGGGACGCAAAATGTGTGACGAAGCGAATCC				10.1371
AGCAAAACAAATTGAGCAAAATGGGTGCAAGAGAAGACGA				10.1436
TACCAATTAAATCCTAAAGGATGGAACACCACGAGGACAA				10.1541
CGAGAAACGGAGGAAACATCATGGCGAACATGGCAGTGTC				10.1624
TACAAAATACGAAATTAGCAATGTCGACGCTGGAGCTGTG				10.1711
CCACAAAGAACACACGAAACATGAGCGGACAAGCGGATAT				10.186
ACAACAGCAACAGCTTCATCATGACCATGGCAGGGCAAAC				10.2088
GCGAGCAAGCAGCGACGACCATGTCCGGCATTGCTATTAC				10.2155
GCGAGCAAGCAGCGACGACCATGTCCGGCATTGCTATTAC				10.2155
CGAAGTCGGATTTTGTCACCATGGTCGACAACAATAACCT				10.228
ATCGAAACTCAACTAACAAAATGATGTCCTTCAAGTCGTT				10.2335
GGTAATCCGATTGGAACACCATGGGCACCACGCAGACAGT				10.2634
AACAAGAAATAGCCAGCAAGATGGGACGCCGCTCCATAAA				10.2708
GGAAAAGAAAAACACCGGACATGGATAAATCAGCGGCCAC				10.2912
GAGTGCAAGCGAGAGCAACGATGGATCGCTACGACATGGA				10.2918
TGCTTCGCTCCACAGACAAAATGTCGCTTACCCCCTTTCT				10.2957
GAGAGGAAAAGAGCGAAGACATGACTTCCGATATCGCCAT				10.3033
GGACGAGAAGACTGCTCAAAATGGGCTTTGACGAGAAGCG				10.3045
ACAAAAAAAAAACACAAAAGATGCGGCCTTTTGGCAACGA				10.3197
GCGAGAGACAAGAAAGCAAAATGTTTAGCAACTTTAAGGA				10.3396
CCACCCACCACGTAACTAGAATGGCCGGCTTTCCCGAGCA				10.3513
CCGAACGCGTCCAAGTGACCATGGAGACCAAAGAGAAGGA				10.3578
CCAACGAAGTACCCCAAAACATGGCCGCAGGAGCTGATAC				10.3602
CAGCGGAACCCGCTGCCGCCATGCCCGGAGCCGGCACGTT				10.3596
TGATTACGCACTAAGGCGCCATGGACGGAAACAAGGACGA				10.3776
AGAATCCGCATCCGGAGGACATGGTGCCCATCGGAGCCGT				10.3879
CAACAACAACGGCGACAACAATGGAAGAACTGAACATCAT				10.3991
GAAACTACCCCGCACAAGAGATGGACGTGTACGACGTGAG				10.4054
AGAAAAAACAAATCGTTGAAATGCCGGAGCGCAGCATCAG				10.4291
GACAAGGAGTCGAGTAAAAAATGTCCGTGATTGGCATCGA				10.4654
CAACCACCCGAGAAACCAGAATGGATGACGATCAGCAGTT				10.5003
AACATACTGCCACCATCACCATGGATACCAACAAAAGAAT				10.503
ATCAGGAAAAGGAGCGAAAAATGTCGGCACTCATGAAAAT				10.5142
TGAATCCAAAACGCCACGAAATGAACAACCAACTGAATCC				10.5154
ATCCGGAATAAAACACCAGCATGCCCTGCTCGGCCGTAAC				10.5193
TGCAAACTCAATCCTTAAAGATGTCGCCCAACATAATAGG				10.5366
ACAAACAATATCTGACCGAAATGGTTACCGGCGTAACAGC				10.5443
CAACACAAGAACTCATCGCCATGGACGATTTGGATGCTCT				10.5752
GCCCCTCCCACACAGAAACCATGATGAGCCTGCTCGGGCG				10.6095
ACCTCTTAGACTATAATACGATGGCCACGACGGCGGCGGG				10.6095
CCGAAACGGAAACGGAAACAATGGGCGGCGGTGAAGTGAA				10.6121
AAACGGATAACACCCACAATATGGTCGTCGAGGACAACTG				10.6242
CACCAGCAACAACGAACACGATGAATTGGACGCGCGTGCT				10.6435
ACCGAATTGTAGGTGGCAAGATGTCGCCGCCCGTGCTGTA				10.6678
CGCATCCAGATCCACAAAAGATGGCGTTCATTTCGAAAGA				10.694
ACCGAAAAACCGCCGTAGTCATGGCGTTCCGGCTGCTTGG				10.7393
AGGAGAAAAAACCATTAAATATGTCTGACAACAACAGCGG				10.7792
GGCTGGGAAAAATCGCCAGGATGTCTACCAATCAGCAGCA				10.7851
GTATAAAATAGAAGGCAGCGATGTCCACCGCCGTTGAAAC				10.811
CCCAACCGACGGCGGCCACAATGCTGGACATCAAGTCCTC				10.8444
ACCACACCTGCTGAGAAACCATGGCCAGCTCACCCATCAC				10.867
TCGCAGCCAAATTCAACAAGATGACGACCAAAATGGCAAT				10.8777
AGCGCATTTAGCCACCCACGATGGCCGAGACATACACCTT				10.8811
CCACCAATCCAACAGCAACCATGTCATCCCGTAAGACCGC				10.9128
TCCACTAGCAGCCCACTGCCATGGCCGCCAACAACTTGCG				10.9603
ATCGACGCCAAGCCGGAATAATGTCATCCGCCGCGAAGAA				10.9952
ATTGAGAGTTCCATTACAAAATGACCAACGCAACGGACAT				11.015
AAGGAGTCGCAGCGCACAAGATGTCGTACCCGCCGCGGGC				11.0162
GAACGTAAGCAGTCGCCAAGATGGGGGACATGTTCCGTAG				11.0253
GAGTGATCAACGCAGCTAAAATGGGCGGCAAGTACAAGAT				11.1384
GAAAATCTGACCTAGCAAACATGTCGTCATCGCAGGCTGT				11.1688
ACTCTACGATCTCTATCAACATGTCCGCCAGCGCCTCAGC				11.1817
AGTCAACAAGGAGCGACACAATGTCCGTTTCCTCGAACGC				11.1821
ACTCCGCAGAACAGGAAAAGATGTCGAAGTTTCTGGGCGT				11.1991
GGAAACAAAGAAAAGCCAGCATGGCAGCATCGCAGGTTGA				11.2025
AACAATTTAGCTGCTGAAAAATGGGCGACTTCGATCTGAA				11.2147
GAGCAACTAGCACCAGCACCATGTCGGAGCGCAGGAGTCA				11.2658
TTGCGAAGGAGCCCCGGAAAATGGTGGACGCCGCCAGGCA				11.2795
CCCCCCCACACACACACAAAATGTTCACCGAAAAGGGAAT				11.349
GTAAAGCAATCATCTCCAGAATGAAGTCCCTGACGGCCGT				11.3752
GAGAAGAAACAACAGGCGCCATGAGCGTGGACACGTACGC				11.3794
AAGCAACAGAAATAGCCAAGATGCCAGCCATTGGAATCGA				11.4194
AAAAAAAAACCAACACAATAATGTCGATCTCCGATTTCCG				11.4813
ACACTCGTTCGACTTTCAATATGGCGGATGTCCTGGAGAA				11.561
AATAAATCTCACGCGTCGAAATGTCGCCGGCTGACGATAA				11.6032
CACACACACACACCCACACAATGGCCGTGCCCTTTTATTT				11.6307
AACAGAAACAGAAAGCCAATATGACGAACTACATAAAGAT				11.6981
AAGAAGAAGTAGCTCTCAAAATGGTTAACATAGTGGACAG				11.7019
AAGAAGAAGTAGCTCTCAAAATGGTTAACATAGTGGACAG				11.7019
TTAAAAAAAAGGATATCACCATGTCGCACACCATCCTATT				11.8456
CCAAGCCAATCCCAGCCAAGATGTCGTCGCGTTCCAAGGA				11.9026
AATCGCGAAAACCCGTTAAAATGATGAACGAGGCGGCACT				11.9582
CCAAACAAATAGAAACAGAAATGGCCGCCTACGCTGCTTT				11.959
ACCACACAGCCACCAGAGCCATGGCGGACGCTGCACCAGC				11.9913
ATCTCAACCAGCAATTAAAAATGGCCGCTGCCGCTGCGAG				12.0277
GCTGCAGCACCAACAACAACATGGCGATGAACAGTGGGAC				12.0308
GACACCATCCATCCATCATCATGTCCAGCGCCAGCAACAA				12.0499
ATAGAAAAGAAGCAATCAAAATGGTGGGCACAACACTGAA				12.0685
CAGCGAATACCACTGCAAACATGGTCAAGGAGAAGCCCAA				12.1457
AAACAGACAAGCCCACGGAAATGGATTACATTGTGAAGGC				12.1455
GGCGCCATCGACCCACAGACATGTCGCGCAGCGTGCGGGC				12.1442
GAAAAGACCGAATCAGCAAGATGGCACAGGAGACGAAGAC				12.2387
CCACACTTTCGCACGCAAACATGGGCGACGTGATGAATAT				12.2412
TAGATCAACAGATCTCCAAGATGTCCTCCGGAAAGATCCT				12.3223
ATATCTAACAGTAATTCAAAATGGCTGATGTGGCTGAGCA				12.3262
CGACGAACACCAACACGAACATGGGTCCCAACGGCACGGT				12.4097
CAAAAAAAAAAACATAAGAAATGGACTCTGCCGCCGCCGC				12.7341
AGCGTAAAGGATAAGCCAACATGACGCACTGGGAGGACTT				12.7389
AAAACAAAAAATCCGCCGAAATGCTGCGGACCTTTGCCAT				12.765
AACAATCGAATCTTGACAAAATGGTTACCGACGCCCAGGA				12.8903
ATAGCAATAGCAGCATCAACATGGCCAAGGACTTGAGCAC				12.9207
ATCGTCATACACGTACCACCATGGCCAGCGAGCAAACGAT				13.0143
ATCAACCAACCAAAGTCACCATGGCCGACAACAATAACTG				13.1908
CCAAGGACGCCGCCGCCAAAATGGAGAGCAACTTGAACAG				13.2726
AACACATAAAGCCCACCAAAATGATCAACATGGACATTAG				13.2885
TCCACACGGCTGACGTCACCATGGCTGACGCCGCCCACCA				13.2866
AGAAAAAAAAAACCACAAAAATGACGACCAGCATTCCACA				13.314
AACCCAGAAAAAGCACAAACATGCCGTCGCAGGAGGTGAG				13.4145
CCAGAACACAGCGCACCAGCATGTCGGACGGCATCGAGGT				13.4992
AACAAAAACAACAGAGCAACATGGCGACCGCCGCCTGCGT				15.9472
