# Supplementary material for: TRII: A Probabilistic Scoring of Drosophila melanogaster Translation Initiation Sites
Source: EURASIP J Bioinform Syst Biol. 2010 Oct 18;2010(1):814127. doi: 10.1155/2010/814127 (PMC3171364; doi:10.1155/2010/814127)
Supplement: Supplementary Material 3 [file 1687-4153-2010-814127-S3.xls]

## Sheet: weightmatrix
--The following worksheets contain TRII scores for all transcripts of the release 5.9 Dmel genome
--Worksheets are arranged by chromosome arm
--TRII scores were calculated using the reference set below -- annotated AUGs of a set of of 1004 cDNAs with 5'UTR 100 to 199
--TRII scores were calculated over a 40 nt window starting 20 nt upstream of the AUG
--TRII scores were calculated using 5'UTR background frequencies: A=0.3064, C=0.2264, G=0.2189, T=0.2483
--95% of a high-quality set of translation initiation sites have scores above 3.7 bits
--95% of random sequences surrounding ATG have TRII scores below 7.7 bits
reference sequences
ATTCAAAAAAAGACTGAGTCATGAAGAGAGTCCATGTGGA
ACCAAAGGACACAGGACATAATGGAGCTGTGGCAGAAGCT
GCCCTAACTTTACTATCAAAATGCGTGAAATTGTACACAT
TCCGTGTTTTTCACGCAATCATGGACCTGAAACAGCGCAC
CCGAAGAAACCGCCAGTAAAATGGCCACAAAACCGGGAAA
GATCTAGCTTCTCTATCCCCATGGAAGTGACCTTCAAGAA
TGATTTTAGTTCTACTAACAATGTGCACTAAGACAAACGA
AATTCCGCTGACCACTGGTGATGTCACAGCTGCGCTCGAA
GATAACTAGAACAGGACACGATGCAGCACATACTACTTCT
AAATAGAGGCAAATTTAACCATGGCGCACATGTCCCACAT
ATTCAATTAAGTGGAAGAAAATGCTGAGGTACGCGGTAAT
CAAGTGAAAAATTAAGTAGTATGCGCTTATTTGGCAGAGT
ACCTATTCATACAGCCCGTAATGGCCGCCAAAACACCGAC
TGTAGCTGCAATCGGCGAGAATGAAGTTCAGTGTGGTGGT
TCAGCCACTTCAAGGTGGTGATGCCCATCCTGAACGAGCT
TTCGGGTTTCCATCGCAAAAATGTCTCGCAGTGCTCGCCC
ACCACCGAAGCAGAGCGAAGATGTCGCATTCAGTGACCAT
TGCATTGTAAAACGGCCACGATGAAGAAGGTTCTATTGAC
CGGCTCTCCCAGCGGTGGCTATGAAAATGATCGGCAGCGA
CCAAATAAAATTTCTACAAAATGTGTGACGAAGAGGTTGC
GAAAAATCGATTGAACAGAAATGGCTGGCGGTAAAGCAGG
GTTATCGGGAAATTGTGAAAATGCCTGAGAAACAAGTGGC
TTTAATTTCCAACTAATAACATGAAACTAAAGCCGGTTGA
AAAGCGCCTCAATCACCAAGATGAGTTACATGCCAGCCCA
AAGGTAAGAAAGCCGCAGAAATGGCCGACAATGACGATCT
ACAACGGAAGAGCGTGCAGAATGTCGAGCGTGCCAAAGCG
CAGCACAAACCGCAACGAAAATGTTGGCGACCGAGGCGAG
AACAAATCGGCAATACGAAAATGGCGCGTGCCCAGAGTCT
AGTAGACCTGATCACCAAATATGGCTTCTCTATACGTCGG
AACAGTGAACTTTGACAGCCATGGGAAAAAAACTAGAGCG
GCTGGACAGCTACAGCAACAATGGCATTCCGCCAGTCGGA
AAAGACACTGTACGGCTCAAATGGACGAAGAGGAGAACTC
AGCGAGACGAGGACGCCAAGATGATTAAACTATTCACGCT
ACGCAAAGGTCAACGGCAACATGGCTTTCCGTGGTAACCA
ATTAACATTCCAAGGAAGCCATGTCAGCGGTGCCGATGAA
GACAAAGAACCAGCGTAAAGATGCCTCGCCTTGTCAATGG
AAAATCCTCTACTGCTATAGATGACCGAGAAGGATACCGT
TTTAGGTGCTCCATTCATAGATGATGCAGGCGCTGACGAT
TTGCGGTTACAATTACAATTATGACTGTTACCTGTGAAAT
GCAAACTATATACTTTCAAAATGGGTTGTCTATCGGGAAT
TTAAAACTCGTACATTTCCAATGGCTTTCAAGTACAATAC
TCGGTCGCTACTTTATCGCTATGAACGACGATATAAAAAC
TCACAGCGAAAAAGCGCAAAATGGTGGTACGACTAAACGA
GGTAGGGAGCCAACAACAAAATGTGCCGCTGCTGTCAAAA
TCACACCGATCCGAGTTAAAATGGCCACTTCCGGTTCGAT
CAATCTAAAGCTATCCAAATATGTCTGTGCTGCGTGCACT
ACTTATAGATACTATTACCCATGCTCGGTTCGGTTCTGCG
TAACCAAAACCCGTGCAAATATGCTGAAGCAAGTGACGAA
TCGCGGAAGAACTTAGGAAAATGTCGACCCTGGCCTCTCC
CGAAGCACGAAGAAAGCATCATGTCTCGCGGAAGTTCAGC
TCCATCCCCAAAATCCCGTCATGGTTTTCGTGGAGTTGTC
TAAATAGGTGTATTTCCACCATGGAAGTCGACGAGGATGG
CCGTATTCCAGTCCGCCCAGATGGATATGAACTACCAGTA
TTTGATACTGGCCTATTACCATGCATCGATGGTTCTTTGC
AACCAATTGGATCAGGAAAGATGGCAATCGATGATATGAA
GAGCTTTCCACACATCGAAAATGAATTTTTGTTCAGTGCC
AAGTTATAACTTCTTTAGCCATGGACACAGAAAATCCTGG
GACGACCAGCGGACGAGACAATGAATTTAAAAAATTCCAA
GAAAAAAAACCAGCTTTGCGATGAGTGCGGAACCAAGTCC
AACGAAGAGAAGCGCCGAAAATGCATGTGGTGGGGGCACT
CGAGAACGGAACCACTCAGAATGGCCGATATACCTAATGC
ACAAAAACTCAAATATAAAAATGAACACTTGTCGCTCATT
GTTTAAGGTTTGCCATAAGTATGACGTCGTGGGGCAATAT
ATTAAAAAACTCAATACCCAATGGATGCCGCCGAGGGTCA
GGTGGACATATTGGACGAAGATGTCCAGTCTGCAAGATAT
CTATCTATAGCGCAGAGAAAATGACCAAGAAGGAGTCATC
ACGCCGAGGAAACAAGAGCCATGTCCAAATACAATTCTAG
TACGCGATCGGACTAGCGCCATGAAAGTCAAAGTTTCGGG
GTCAGAAAGATTGGTGCGAGATGACGGACAATGATAAGAA
TAATTGTTCCTTTTCCTTTTATGTTATGCAGCCCGGAGAT
ACAGAAATCGTACAGACAACATGACTAGGAGCAGCATCGA
AGAAGGACAAACAGTTCACAATGGGACAGACACTGTCGGA
TTAAAAGAACTCGATTCAAAATGCGATTCACAAGCAACAT
AAGGATTATCGGTGGCCGCAATGGAAAGTGGGTCGACTGC
GTAATAAGAGCCCATCGGAAATGGCAACGGATGTGCAATC
GTGTGATCGGCGCCGTTAACATGGATAAGATGACGGTTGC
GTCTTTAAACTTTGGACAGGATGATCAACACAGGAAAACT
ACAATTAAAAACGTGCAAAAATGCCAGCTCATTTGGATTT
CAAACCTTCGAGCAACCAAGATGTCGGGCACCATACTGGA
GACCGGTGTCCACACAATTAATGCCAAGAGCAGCCCGTAA
AGCAACCAAGGCACTGCGAAATGTCTGCAACCGAGACTCT
CACCACCACCCGCCACCGCCATGAACGCCCTGCTGCGTCA
CGAACACAGTTGGCCCAGTTATGTGTGGTCCTAGTTATTG
ACGCCACAAACTGCATCGAAATGTCCGGACGTAAGAAATC
CGCGGAGGTGACCCCAAGTCATGGCCATGCTGACGCGATT
CAAAGCGTTGCAGGAGCGACATGGATAACACCTCCACCTC
TCTGGCAAAACTCAGGCAAAATGAGCTGCGGAATCTCCAT
GTGCGTTTAACCAGTTGTTTATGGCTGATACTCCGGATGA
ACGTTACCTTATTTGCCGATATGACTGCTTTGACATTGCT
GCCCGCCCCTAAGGGCAACAATGGAAGAACGCAAGCTGCT
CAAGACGAGTCAATAGCAAGATGAATACCACTTTTAAAAT
AAATTCGTTGGACAAGAATAATGAATCTATTGCTCCTGGT
TCACACATCTCCGCTCCAACATGTCAGCAAAGGCAGTGTC
AAAAAAAATATCTTCCGAGAATGGTTAACATCCACGGTGG
AGGACACATCTCCAACCAAAATGAGCCAGAACCAACTGAG
GGGTTTATCGCTCTGCAAAGATGACTGGCTCTCTTTGGCT
GCCCAGCTTGCTAACTCACAATGAAATATTTTGGCGGAGT
GATTATAAGTTAAAACCACGATGAGTGCAGCCACCGCCGC
TACCCAAATTTCTACGCAAAATGACTCGATCGCAGATGAT
ATATCAGCCCGTATCCAGCCATGTCTATGTGGCGCAGTAT
ATTCTTCCACTTCATTCAAGATGATGAACAGCCTAAAGAA
GTACAGTTAAAACCGGGAAAATGGAGAGAGCAGGCCTCTT
CTACGGGAGATTAGTCCAGAATGGATCCCGAGTTCGTGAA
AAGCGAACCGCAAACCGACGATGCTCCGAACCCGACTCAT
TCCACGTAAATACAGAGAAAATGGCTCTACGCGTCCAATT
CAGCACAATCCCCTGGAGAGATGAGCCTGCAGTCGATCAA
CTAAAGTCACCTTTTTACAGATGCTACGCAGCTGTCAGTT
GTTTTGGAAGTTATTGAAACATGGTGGCTACCGAGGAACT
CATAGGAGGCTATAATCGAAATGGCCACGCTTCCGCCGCG
GAACGGAATAGGCAGCCACGATGACGTCGCAAGTGCCGTG
ACCAAAGACAAAATTGAAAAATGTGTTCACGCGATACGGC
CCCCTGACCCCGAACTGGACATGGTTTACCCCAGTGACAC
ACAACGGTAAACGTATCGAAATGGTCCACCTAAATGAGAA
TACAGACCTGGAGAGGAGAAATGAGCGGACTCCTTCCGAA
ACCTCAAAGCCCTCATCAGCATGTCCTTCGCTCAGTTCTT
ATATCCCCAAATAGCCGAATATGTCGCCGAGAAGGAGCTT
TTTCGTGAGAGATCACCGAGATGACCTCGCGAATGTTCAA
AGATTCAAAGGCAGACAGACATGGCCGAGACAATCAACAA
CGAGGATCGCATCCCGGGCCATGGCTTCCGAGCCGAGATC
CTTCAGGCCACGGCTATCGGATGTCAGCGAGTGCAATTTA
ACGAACGGCTGTGCGAAAAAATGATACTTTCGCGCGGAAA
AGCGGAGCTCAAACCACACAATGGCTGATCGGGCTATCAA
AAACGAACGAGTCTGGGAAAATGGAAAGTTTCTGGCAGGA
AAGGCGAAATATAGAACACAATGGACACCTATTTGTTTGA
TCTAGAACAAAGACACTGCAATGGGTGGAATTCAGTACAT
GGACATTTTGGAACACCACAATGGAGTTCCTTAGCGCCCA
AGAGTAGAAACCACACCATCATGTCGTATCAGATCAAATC
AATCAACAATCGTATTAGACATGGCTCAGACTCTGGAGGA
ATAGTTCGAATACGGTGAAAATGCCACGCATATCCGAAAT
ACTCATCGAGAATCTTAGGGATGGAACGCTGGCATGATCG
GCAAATAGGCAACCATTAACATGGCCGACGATTGGGAATC
AAAAGCAATCGCATTTCAGAATGTGTGGCATATTCGCGTA
CAGCTAATCGCACCGCGACAATGGCCAACAACAACTACGC
AAACGGAACAACAGGGAATCATGAGATCCAGCAAAGTTCG
ATTAGCCACAGCACTTCGACATGTCCACCAAAGCCGAGCT
AGCAATTATACGACATAAAAATGTTCTCACGACCCAGCTT
CTGTTTAATTGCGACACGCGATGGCTTCGATTAGCTTGCT
TGACGCAATCGAAGCTCAGAATGCAGTGGCTTACACTTAT
AAGTGAAGAAGCTATTTGAGATGACCGCCAAGCCGAAGTT
GATTTAGAGCGCGGATTATAATGCTAAACAGGTTCATTGG
AAAATAAAAAGGTTAAGAGAATGGCATTTTGCGGCCACGT
ACCTCACAGCCCAGCCAAACATGTCCGGAATCATGCGTGT
GAAAAAACAGATCAGCCAGGATGAGTTTCTTCGGGAAGAT
ACTCAACCGCAACTCACAATATGTCGAATTCGTTTTCGTA
AAAATCCCAATAAACCCGAGATGTTGCCCACGGACAAGGG
GAAGTGGAAAAACATTCGAAATGGGTTGCGCAACGGGCAC
TGTGGACGAGCACCACCAGAATGGTCGACGAAAAGCTACC
GCGTGGACTTCGAGTTCTACATGGCCTCGAAGGTGCATCC
AAAGCCGCCCTTAGTAAAAAATGAAGTCGGTTCAGTGGGT
GGAAGTTATACAAAGTTACAATGGAACCCGGTCCTAGTGC
ATACCCAGGCCACAGCACCAATGAGCCGCATAGGTGTGAG
AAGCAGGGAACTCCTCACTGATGGCCACGCGAGGGGCGAA
AAACGTGAGCCAGCAGCAAGATGACGAGTCGCCAGCGAAC
TCGTCCTGCCCAAGGACATCATGCAGAAGTCGCCCAGGAT
AAACACTTAATAAGGGCGACATGGAGAAGGTTTGTCAGTT
TGCCAACCTGTCTACCCAACATGTTTCCTGATGACTTCGA
ACAATTACGAGGACAGCAAAATGCCGGTCGATATATGCAG
TTTTGGAAGAGTTAGCCACAATGTTCATCCGCGGAGATGC
ACGTCAAACGCAGCAGCAAAATGGTATTAATTGCTGCGGC
GAAACCCCAATAAGTGCAGAATGACGAGTGCAAGTCTATT
TTTAAAGCCACCTTAGGATCATGGGACGCAAGAAGAAGAA
AATCGAATACAAAAAGCAGCATGACCGAGGGCAAGAACTT
TGATTGGGGCACGCACGCACATGGTGGAGGAGATTGGCTG
ATATCCACATCACGTGCAACATGTCGCATCAGTGCAGCTG
CTCAAATTACTAGTCACAAGATGACGAAGTTGGCGTCCAC
ACCGCACCCCCTCCCTAAAAATGGACTGCAAATCGCGACG
AAAACCGCAACAGTTTCAAAATGTTCAGCTCGATTTCAGC
ACCAGCTCAGGGTAACGACGATGGCGGAACTGGTGAGGGA
GATAAAAAGCAGCCGGCAGAATGTGGCGACAGCTCAGCGG
GTCCACCACTCATTGGCGCCATGCAACTCATGCTCCGTTT
TTGGCCATCGAGCACGGAATATGAGTGATACGCGTGAGCA
ATTTTTGTAACACAGCAGACATGAAAATCGAGTGGGCACC
TCTATTCACGAATAAAAAACATGGAGAACCCGAACTGTGA
GGATCTCCGGATATTTGGAGATGAGTGCCAAGAGCAGGAG
TGCAAAGATAATAGTCCAGAATGGAGAGTGCCCTGCCGGT
CACGTTGATCGGCTGGCACAATGACCGACCTGGAGTCTCC
CCAAGGGCCAAGGACCAAGGATGTCGGGGCGCCTTAACCA
TCAATTGAGCCCAATCAGCGATGGACTTCACGACCTTCGT
TCGAAACACCGACAAAAACCATGTTTCGCAATCTTTCGAT
TTCTGAACTCAACGCGCACAATGGCTCAGTGGTTTCAATG
TCGTCAAGCTGGGTAACGACATGTCTACGAGTTCCATGGA
CTGCCACTTGGAGTTACAGTATGGCGTTGGCGCTGCGCGT
TATTTCAAAATCTTCGTAAAATGGCCAACCGTATGAGAGG
AACAGCCAAAACAGACAAAGATGGAGGGCAAGACAGTCAT
TACGAAAAGAAAACCAAAGGATGGCCGATATCAGGAGCAG
GCAGAAAAAGTCTATCCAAGATGAACGCCCAACAAGCCCA
CCTTTGCGGCAGGCTCATTTATGAAAAAGAAATATCGTTT
CTTATAAATAGTATATTGAAATGAGTGCCCTCATATTTCT
GCTCTTTAGTTTTCAGCAACATGGCCGATCGACCGCAGGA
CGTTTCTTCATCAAATAACTATGGCGTCCAACCGTGCAGC
CCTGGCATATATTTTAAACAATGGACGACAACGAGGATGA
AAATTCTAAAAATTATAACCATGGAATCTGAAGCTCAAGA
ATACTAATCCCAGCAAGATCATGGTGGTCACACACAACGT
CGCAGTTTTCGAAACTAACGATGAAACCAACAGCTGGCCA
GAGCCGGTGCAGAGCAGTCGATGGACTACGAGAAGCTGGC
CCGCCTATCCTTCAAGTGAAATGTCGCTGAATCCGCAGTA
CGACGCGTAAACAAAGTGACATGATGAGGCCCCAATTAGC
CGAATCTACGGATCCTCAAAATGTGCGACGAGTCCATTGA
AAAAGTAAACAGCAAACAAAATGGTTAAGGAGACTGGATA
ACTACACTACACAGTCCACCATGAGCAAACAATTGGCGCG
GATACCGAGTGCTTAGAAGGATGGCTCAGGAAGGTCAGGA
ATCGACAACAATAACAAAATATGGCGGATAAAGTAAATGT
CCTAATATCCCCGTTTCCCGATGAACGACAACGGTAACGG
AATCCAATCAATCAGCTAAGATGTCCGCTTCACCCACCGC
AAATCCTACATAAATCGAAAATGCTTAAGCTACGTAATCT
CCGCCCTCGAGTATCGCAAGATGTCTATTAACCTGCGCAC
GCCGCAAGTCGCTGACTAAGATGGCAATCCAACTGGACAA
CGACATAATCACAAACAGCAATGGCTTTGGTTTGCGCACT
TTCATCCGAAAGCGGGCACAATGCTGAAGGGTTACAAGAC
ATAATAAACAATCATAAATCATGTGCGGCGGTTTCACCTG
AATTTTATTTAGCAACAAGAATGGGATATGATGACCGTGA
GTGGACTGAAGCGTTTAACAATGGCCGACAATAATTCAGC
TGAATCTATTCGGGGAGAGGATGCTGGATGTAGTGGCTCT
CAAATAACTACACTCGCAAAATGAAGAAGTTTCTCGTGGT
AAGTCTAAATTAAAGACAAGATGCAAGGACTGTTCAGGGA
ATCGAAGCCATCGCCCCAACATGCACATCCCGTCAGCCGT
TTGTCCTCCGTCGCAACACCATGGCCGCCTTTCAGATGGG
AATAGCTGCGCAAAAGAAACATGTCAGCGAGCGAAGAAAC
GATCCTGATCCCTTCCAGAAATGCCGGACATCAAGATAAC
TCCATCTCCTATTCGCGACAATGAGAGACTCGGCAGCACA
CATCGAAGGAAACCCAATCAATGTTAAGCAAAATGGCTAG
AATCAAAATATATCTTAAAAATGCCTTTCGCCCACGAGCA
GCGTACCACTGGCCAAGAAGATGGACAACATAGAGCGACT
AGTATTTTAATAAAAACAAAATGGGCAAGAAAATCGACAA
CGAATCCACTCAGCGCCACAATGTCGCACTTCACCTGCCT
CGCGATCCTGTAGCTGCAAAATGTCGAAGACCCGTGTGTA
TTGCCAAAATCCGCGTGCAAATGGCCGGCGGATTTCGACC
AACCTAAAGGAAACGTAAAAATGTCGCTATCTACTCTGCT
TGATAGGGAATCGCAGCGCGATGGTTAATAAAGAGAACGC
AGTCGCACCAGTCGCCCAGCATGTTCTACCTAATCGGCCT
TTTATTGTTAAGTCAAAGTTATGGAGAACGCACTTAAACG
ACCGCAAAATCCACTCTGAAATGCCCGTGAAGAATGGCGA
ACTGAATTTCGTGTCCTGAGATGGGAAATGCGAGTGGCAA
AATTGAAATCGTGCAGCAAAATGTCGCGTCGTTCCAATTT
AAGCGAATAGCAACGACACCATGTCGATTCTAGCCTACAA
AAAGTTCTAGGTTAGCAATCATGGCCGAAACAGAGACGAA
GGCGTGGAGTGGCTACGGAGATGGAGAGCCGCAGCGACAT
AAGCCACGCGACCGATTGTAATGTGGTCTAGGCTTATTCA
GAGGAAAACACGGCGGAAAAATGGATCTGCTCGACTCAAT
TAAATTAAACAGCCAGAAAGATGTTCGGTGGACAGCAGCC
CCGATTCCGACTCCCAAAAGATGTGGCCGCGATTTGGCAT
GTTAACTAGTTAGCTGTAAGATGACGCGCGTAACGAGAAG
TCATCACAGTTTTCAGCACGATGACTCTTCCGCAAGCACA
CTTGCTGTGCCCCAGAGAAGATGTCCAGCGAGGATCCCAG
ACCACGCCCACTGACGCAAGATGCACCTCAGCGCGGATAT
TTGTGAAAATACAAGCTAAAATGCCGCGCAGAAAGGCCCT
AGCCCAATCGTTTCTCCAAAATGGCCAAGTACTCGGGCAA
GGAATAGCATATACTTAACCATGGACGATTCGCGCAGAAC
CAGTATTTCCTCGCTCCGCGATGTCGCGATCCGCACAAGA
ACCACAGTAAAGCCGCCAGCATGGCCGAGTACTTGGCATC
TGGCGGAGAAAAAGGTCCAAATGGCGCTATGCCAGACATC
CACCGCCACTGGACATCAAAATGGAAATTGAAATTGGCGA
ACATACATAACTAGGACACCATGTCGAAGCCCCAATCCGA
CGCTTAATCAGGACGCGACCATGGCTGCGAGATTGATGAA
CCATATAGCAAAATAGTGAAATGAATGTTCCTCCTAGCGT
AAAAGAATCCGAAACCAAAAATGATATCCAAGCGAGTGTT
TACAGCACGCAATAAGCAAGATGGTGGACAAAATTGAAAT
GTCCTTGAGAATACCGCATCATGTCGTTCTTCGGATCCAA
GGGTGAAAGCGCTATCCAAGATGCGGACGCACGGACTACG
GCTACTGCAGTGCTCGCAACATGGACCACCACACGTACGC
AGATACGCAAGAGCAAGAAAATGAGCTACAACGAGAAATC
AGCACAGTTCCCCTCGAGAAATGAGTGAAGTTCCGGAGAG
AGGAATCTTCCAGCTGCATAATGGAATACAAACCCGTGCC
CAATTACGGCTGCTCGTGGGATGAGTCGCCACAGCCAACT
ATTATAAAACAGCCAACAAGATGAGGCATCTGATGTTCCT
GGAAAAAGCCGAAAAGCGCGATGAAAATGCTCGCGGACAC
TTAATACAGAGTAGAACAAGATGGCTGGCAAGCGACAAGC
ATCGCCGATTATCCGGACTGATGGCGGAGGCAGCATCCTG
TGAAAAGTGAAGCGAAGAAGATGGGAAAATTCGAATACTC
CATTTTCATAAACCGGCACAATGAGACGACCCAAGAAGTA
GGCCAAAAAGAACACCACCCATGTTCCCAGTGCTGCTGCT
CGCGGGACTAGATCACCGACATGGCATCGGATCACGATGA
CGCAAACTCAAAAAAGAAAGATGAGGCAACTGGCGAGCAT
ACCCGGGAAAGGCGCCAGAGATGGGGGCATGCAATATAAC
CGCGCAATTCCACCAAGAAGATGGACGGCCGAGGGGTTGG
AACTAACTAAATAAATAGCCATGTCGTTTGCGGAAAAGAT
TCCGCTCAGCGATCGCCTAAATGGTCACCATGGAAAACAG
TGGCCAATACAGGTTCAATTATGGCAACAGTGGTCTTTCT
AGAAAATAGATCACCGGAACATGACTGCAGAGCTCAAAGC
AAACCGATAAACTGGCAAACATGGCTGGCGGCAACACCCC
ACCAGAAACCGGTAAAAAGAATGTGGAAGGCAAGTGCCGG
CACAATTGGCGAGCGATTCGATGGAGGACCAAAGCAACGC
TAAGTATTTGTGTTGGCAACATGGCTGAAGCTGTAAAAAA
AAATAGACCAATTGGCCAAAATGAGCGATGTCTACGAAGA
CATAAAAGAAAACAGAAAACATGTTTCGATCAAGTTTCGA
GTAGCCTACAATTCTGCAAGATGTCGATGTTTTGGGGTTT
CAAGCCAACATATTAGGAAAATGTCGTGGCTTTTGGGCAG
GATTCTGCAGTAATTAGGATATGGAGAAAACGGAAAATAC
AAAGTGGCGGAACACCGGCGATGGTGGCTGCCAATTTGGA
AAAGAAAACACATTGCAAAAATGTCAGCACGCCGCGTCAC
TTGGAGTCGCGAGCGGATAAATGGAGATCCGAGTGGGAGT
AACAACCTTCAACTCCAGCCATGGCCGCTGTGCTGCCGGA
TTTTATTTAGTTTCGAAAGAATGAGCACCGAGTGTCGGAT
ATCGACGCACCAAACCCACGATGGCCGGAGGAAGTCGCCC
GACTTGCAAACAAAGATAGCATGAAAGACACCGAGGTCAA
ATCAAATTAAGTGGGCCAAAATGAGCGTGGAGGAGGAAGT
TCCAATTTAGAAGCGCCACGATGACGGAGCTGGGCATGGA
AACGAAATCTACCGCTCATCATGTCGCCAGTCATCCGCCG
CTAGGCCTACTAGTTACGAAATGGCGGGCAATTTTTGGCA
CAAAAGGACGAGCAGCGACCATGGCAGGCAGGCTACCGGC
TAATTGCGCCTGTGGCCAGAATGAAGTGCCTGATAGTGTT
AGCAGCAGCAGCCATTCCACATGGAGCCCATTGACATTGC
GTCAAGAAAGGAGCTGCAATATGGCCTCGCCCTCTCCGGC
AATCAGATACTGCTGTAATTATGGATACGGAGAAGTCTAG
ACTAGGCAAGCAGGAAAACAATGCGTCGCAATGCGCGCCA
GGACAAAAACCCCAGCTTAGATGATGAGCAGCAGAACGCA
GTGAAATCCAGCTACCTGCAATGGTGTCCAAGAACCAATT
TCGCAGCGAATCATAACAAGATGGGTAGTGACTGGGACGA
ACCTGAGTAGCCGCACCGCCATGAGCTTTACCCGCCAACT
AAGCTGGAGAGCCACCCGCGATGAGAGCCGATGAGGATAA
AACATAAAATTCGTTGCAAAATGGCGCGTGCAGCTCTGTG
CGCCATTGCAACCGTTCATAATGCATTCGGCTGGACTACT
AATAAACAGAAATACCAGACATGGCGCGTCTGCGGCTTCT
TGCCAGTGCGTAAGACCAAAATGCTTGAGACCGAGGTGCT
AACTGCAAGTGGCTGAACAAATGACCACCGCCGCCTCCAC
ATTACAAACTACCCATCAACATGCCGCAAAAGACAAACGG
CTTGAGATAAATATATAATCATGGGTTGCGATGGAGGAAC
TCCATTCAAAAACATCTCAAATGGCGTCCAAGGAAAACAT
TCAGAGCGCACAACGTAAGCATGGAGCTGTGCGGCAATGT
CAATAGAGAGCAGATAGAAGATGGGCAAGAAGGATGAAAA
TTTAAAACACATCCGCCATCATGAGCAACATCAGCAACGA
TACGCCGGCAAAACCACGAAATGCAGGTGGAACCAGCCGA
TCGTTGCAAATAGAAGCAGGATGCCCGTGCTGCCGATGCC
TGAATTGAAGAATATATATAATGGATTTGGATAACGCACG
CTTCCGGAGACAACGCCGTAATGGAGGACCATAATACAGC
AGAATTCGCGACAAGAACGCATGGAGAACGGAGTGGAACA
ACCACCGCAGATCAGCCAAGATGTCGTTCCTACTGAAAGC
GAGGAACACCACGAACCAAGATGTCGGACATCTCCAGCGA
GGAAAGCGGATAAGGACATCATGATGAATAGCAAGATCGC
GTATCCATAGGGACGTAGTTATGGAGAGTAATAGTAGTGA
AAGCAAACCTATAAAGCAAGATGAGCTACGCCGCTGATGT
TAGTACTGAGCACAGCCAAAATGCAAAGCTTGCAACTTAG
ATAAATAAGTGCGATCCAATATGAATGAGGAATACGATGC
GCGGTGGATCCGAGGAATCGATGGCTACGGACACGGTGTC
CGAGCAGAGCACGAACCAAGATGGCACTACGCGTGGCAGG
CGAATCAGCGCAGTTGAACAATGAAAACTGCAACTCATTG
GAGCAGGAGCGGAGCACACGATGTCCTCGAACCAGGAGCA
GGGAGAATTGCAGGAGCGTCATGAATCAGTTCCACACTCC
GATAATCGAATCGAGACAAGATGTCGGATCGCAAGGCGGT
CAGCGAAGACAATCGGATCAATGTCGAGTTTACAGCGCAC
GATATAAAACAAAAAAAAACATGATGCAAATAATACTGCC
TTGTTTTTGACTGGGAAAATATGGTATTCATAACGAAATT
AGATCTCAGTCGATTAAACCATGCGCGGCGCCCTAATGGA
TCGTGGAGGAGCATTTAGAAATGGTTCGATATATTCCGCT
CAGCCAATCCACCGCAGGCAATGGACATCGACTGGCAAAA
GAATTAATAAAACATTAAAAATGAGTTTGGTGTGGACTTT
CGCAGACGAGAGCCAATAAAATGCTGGCCAGCGAGAACTT
TATCCCCGGAAGCCCCAAAGATGACGGACGAAGTGCCCGC
AAAAAGCACACAAATACAACATGGGAGACTACACCTGGAT
AACTTTAAAACCGCTTGAAAATGGTTGTCAAGAAGCCCAG
TTGGTTCTAAGCTTGGCAGCATGTTGAAATTGACCTTGAG
GACCGATATAAAAGTAAACCATGGAGGAATTGCCGCGCGC
AAATTTTCGCAAAACGAACAATGGCATCGATCTGTGGACG
TAGTAATCATAGCAGCAGCAATGAAGGACAGCAGTAACAG
GATAACTCAAGCAAGCTAAGATGCACAAGGTGATCCGGCA
GTCTCGCTTTAGTGGGCATTATGGCCGACAATTTGGAGCC
ATTACGGACGCACTGCAACGATGGCCGCCCAGGAAAACAC
GACTAACCGTCGTCGAAAGGATGAAGAGCACCGCCGCTTG
TACATCCCCCCGGACGAAATATGTCAAAATACTCGCTACT
GATAAGCAAGTGTCGCCGAAATGCCGAAACCCGGTGACAA
TACAGTAAAGCAACATCAAGATGGACTGCGGCACATCTAT
TCCGTGACCCGGACTTCATCATGTCTGCCGAGGCGAATCC
GCTTTAAACTAGAAGCAATCATGTCCACGGAGGACTTTTA
CCGCAAAGCACAGCAGCAACATGTATCTGGATACGAAAAA
ATCACAACAGTAGCCAGAGCATGTGGCTGACCTTGATCAC
TCGTTTAGCATCGAGTAGAAATGCGCTGTTTTCTGCCTCT
GAGCCGGTGCAGAGCAGTCGATGGACTACGAGAAGCTGGC
GTAACAAAGCTAGTACACTAATGTCCATAACCTTACTGCG
AGAGGAACAGATAGCCCAAAATGCCCGCTCCAGCCAGTTC
TATTGTTGTTAACTGTCATAATGGACTTCAATAGCCTAGC
TTATCAACAATTAACGCACAATGGACAACACCTGGGTGCA
GAGAGGATAAAACAGCGACAATGTACGGTGGAGACGAATA
AGTGAGCTAGATCAACGAAGATGCCGCCCAAGAAGCACGA
AATTAAGAGTCGATATACAGATGTCCAGCAACAACACGGA
TGCAAAAACGAGCTGACAACATGAAGGCAGTACCCAGGAC
CGAAATAAAAACAGCCCAAAATGTCCTTCGTTAAGAACGC
AAAATAATAAAGCAGTCAATATGAATCGCCTTTTTGGTCG
AAGTGCCGTTTGCCGTAAACATGCCACGCATCTCGTTGCC
ACTGTCGTATAGCCAAGACAATGCAGCAAACAAATCCGGC
TTTTTTCTGGTGATCTGGTGATGTTAACAAAGATGTTCCT
TAAAAATAAACCCCAGCAAAATGATGAACCTGTCGAGAGC
TCTTCAAAAAACGAGCCATTATGGGCACCACGACAAAGTT
CTCCGCACATACTAACGAAAATGCTGCAACTTCAAAAGAT
TTTAATAACAAATATCCACCATGTCCGAGGTAGCTGCAGC
ATCAGAAACAGTGAATCCAGATGTCCAGCATGGGTGATCA
AACACACCAAGCTAGCGAACATGTCTATCGGAGTGCCCAT
CAACAACAACAACAACAACCATGTCTCTGCAGTCGGACGC
CATTCTCAAGAAATCTCAAAATGGGCAGCACACATTCCGC
ACTCACATTTGCCGGCAAAAATGGAAATTTTGCGAACGAA
GTGCTGCGAAAGTGTAAATAATGGACTCCAAATACTTTGC
CTGGGATTTTAGCAAACGCAATGAAAACGATAAAACACAC
CACGCGAACAAATCGTGAACATGGCGCGCAAGAATGCCCA
AACAACAGCAAACAGCCAAAATGCCCAAGAATAAAGGAAA
AACCGCTAACCGCCAAAGCCATGATCCTCGAGAGAAACCG
ATCAAAAACCTCCTCTTGCCATGATTCGCATCCTAGTTGG
TTTAATAACAAATATCCACCATGTCCGAGGTAGCTGCAGC
AGGTGCGCACGCCACCGTCTATGCAAGTGAGCAGCGACGT
CCAAGACAAACAGCGACAACATGTCCCAAGGCGGTGGCAC
CGACGCGTAAACAAAGTGACATGATGAGGCCCCAATTAGC
AACTGAGAGTCATTGAAATCATGGAGGCACTGGGGGATCT
TAATAATAAAGTGCAGTAATATGTCGGGATTAATGAATGG
GGAAATCAAAACACAACAAGATGAATCATCTTAAGTGGAT
AAAGTCACATTGTCAGCGAGATGGCCCTCTCGATCTTCAA
CCACATTGAAAGCTGTGAATATGTCAACCGTACAGACCGT
CACTCGAAGTATTCGCGAAAATGGTGTCCGCTCTGAAATG
ACTTTGTTTACCCTATCAAAATGGAAGGCTTCGACGATGC
ACCAAAAGAATTGAACTATAATGACACATCTGACAAAAAA
TTAATCGAGCGATCACAGCCATGGCCACGATGCGCATACC
TAAATCGGTTTGGACGAGTAATGAACAATCTGTCGCTGAA
CACTCGAAGTATTCGCGAAAATGGTGTCCGCTCTGAAATG
GCGCAACCAGAAATAGAACCATGGATATCTCCGCCTACCA
CACAAAAAGGCTGTCTCACGATGTTTTCGGCTGCCAACAA
GTCCCTAATACACAATTAAAATGGTTAGGGAGAACAAGGC
AGTAATTGCATACTTACAACATGTCATCCGCGTTGACGAA
AGTAATTGCATACTTACAACATGTCATCCGCGTTGACGAA
CTCACAAAAACCCAGGAAAGATGCATGCCAGATTTGCGGA
CCGGATAATAATTGGCAAAGATGCAGATCAAAGAATTCCG
GCAAAAGTCCTACTTCAAAAATGTTGCATCTGAGCAAACA
GCAGTTTCGTGGGGCGTGCAATGTTTAGGATCCACCTCAA
TTTATAGCCACACCTCCGAGATGTCAACGGCGGCGCGACC
TAACAGGTGATTCATTCAATATGCCCACCATTGGAGTTAA
TTTACGTGCATCCATCCAAGATGGCGGAGCGAGAGAGGGA
ACCAGCTCAGGGTAACGACGATGGCGGAACTGGTGAGGGA
AAGCGTAGCCAAACTCAGAAATGATGACGTCGCTGCAGCT
ACCCCAGCACGGATCCCATAATGCGGAACAACTTTGCGTT
AAATCCTCCAGAACATTCTGATGGCGCCCGTGAGCGGCTG
CACGACATTCTTGAGACACCATGCCAAAGGTACGCAGCAC
ATAAAAAGACTGCTCGCAACATGTCGGAACAATGGGAGGT
GTTTGTTTTCTTGAACCACGATGGAAAATCTCCAACCGGA
AGTTTCAACTCCTCAAACTGATGCAAAAATGCGGCGCCAT
ACACACCGTGTATCTCGAAGATGGCATCCACACGCATGAT
GGAAGTGAAGAGCAAGTACCATGTCCCGATTTTTGATAGC
ATTTTCAAAGTCCATACGCCATGGATGAGTTCGGCGTCTT
TAGCGTCCGATCCAGGCAAAATGATAATCTACACGAATGA
TGTGACGCCGGCACAGCGCCATGTTCAACACCAGTGCACA
CCCAAAACATCACCATCACTATGAGCCGACAATTTATGCA
TTTATCCACTTGCTAGGAACATGGTAAAGAATACAGGTGT
ATAATCCGTTGCCACCAGACATGGATCGCATCAAAATTGG
GAAATCGTTAGTTTAAAAGCATGTCGTGCAATCGTTCTTT
GTATATATTTTCTAGCCGACATGTTTGAGAACTCCCTGTT
AAAGGTACAAATATTCCAATATGTCCGACAATACCGAGAG
ACAGCGAATAATTTGTGAACATGTCTAGGAACTATGGACC
CAGGAGGACAAGGTCTTAGTATGACTTTCACCACCAAAGA
TATTGGTTGCTCCTGCAAAGATGATTCAGTACGATACTGT
AAGGTTTTCTTAACAAAACAATGGATTTCAACAAGCGACA
AGTTTCCCTAGAAGATCAACATGACGCAGTACTATGTCTT
CTTCAAGCCACATAGTGAAAATGTCGATCTTTGACCATCC
AACCAATATAGTAAAAAACGATGGCCCAAGTTCCCTTGGC
GACTATATTTTCTGTGCGAAATGGTGCTTCTCCAGGTGAA
ATTTACAGCTAAAAGTAGTAATGTTCGTACGCCGTTTCGG
CAACATAGCAATAGTTAGCAATGCCGACGATCCCGAAGAG
GCAGAAAAAGTCTATCCAAGATGAACGCCCAACAAGCCCA
TGAATCAATTCGCCAACTTTATGATTAGTGGCTCTGGGAG
TATAGGTTTAGGTCTCCGGTATGTTGAGCCGTAGTCCTAG
ATAAATTAATCCTACCAGAAATGACGGCAGCAAACACAAA
CTCTTCCGTAAATTATAAGTATGTCCAAGAGGGTGAGCAT
TTTTAACGTTTTAGCGCGTTATGTCAGAGCAATCAACTTC
TCCAGTTAAATTCAGTTAGAATGGGGGTGTTGCAGACAGT
AGAAGCTGTAGAATTCAGAGATGTCCAGCAAGAAGCGCAT
TAAATTAACTGCACGCCAGGATGCCGATCAACCAGAAAGA
ACACCACATATAATTTCGAAATGCTTTTGGCCCGTTTAAA
AGGGCTTTCCTTGATCAGGCATGTTGCACATCAATCCCAA
ATTATCGTGTCGAAACATAAATGGAAACTGTGCGAAATCG
CAAAATTATTTCCTTTGAAAATGGACAAGTCTGATAAAAC
CCTATCCATCCATCGCCAGCATGAACAAGTACGGGATGGT
TGACCTCAAACAAAGCCGCCATGCTTCCCAACAGCTTTTA
CGAGTTCGGTTGCGCGAAACATGCCCGGCACCTCGTATCC
CAGCATAACCAATCGCCACGATGACCTGCACATTGGTACT
TAATTAGGTTTCGTTTAAAAATGAGTGCAGAATTTACAAA
GTAAATTAAGCAAATTCGGGATGATTAGAAGCCTTCTGCG
AGTGAATACAAGAAGCCAAAATGACGTCGATTGTGGAGAT
TTTACCCGGAAAAGCCTTTAATGAAGACCCAAGGAAAATA
AGCAGTCACACCCCGCCAAGATGTCCTTTCACCGGATCAA
GCGTTAGGTTAACTTTCGCCATGACTTCTTTTCAGTATGT
CAAAAGTGTCAGTGAGCAGCATGGACGGCTTCTACAGCAA
GACTTCACCTCGTTCTTCTAATGAGTCGTAATCAAAACGA
ATTGCAGCGGCTGTGACACCATGGAGTACAAGATGATTGC
TTGACTTTTAATAATCCAAAATGCAGATCTTTGTGAAGAC
GCAGCTGCAACGGGAAGACCATGGTTTTCTTCAAGTTCTT
CGAATCGCCTTGAACACAAGATGACCAAGTACTTCAACAC
AAACTGAACCACGTTACAAAATGGAGGGCATGGAAGATAT
CAACAAAAAACACTGAAGCGATGCGAAATTCAAAGAAAGA
TGGTATTGTTTTTAGCTTCAATGGATTCAAATCAGGAGAT
TTGTACAACACTCAACGAGGATGGACGAAGCCAACAAGGA
TCCGGTTATCCTCGTGTAAAATGGCTTTAAAAAGGTTGAA
AAATTCAATATCCGTACGAAATGAAGCTATCCGAGGGAGT
CTGAAAAATATATCTCTAGCATGGCATCTTGCAAGCCGCT
CGAATTTTGCTTGTCAGTTAATGCCCATCAATCGAATCAA
TGAACTCCGAAAGGAGAACAATGACTCGGGAATCGGCAGT
TCTAGTTTTTAAGCTTTTATATGAGAATGGACAAGTCGGA
ACAATTGGTTATTATCCACAATGAATTTCAACGACGATCC
GATTGTTGGCTGAAGCACAGATGTCTGTTCGCAACTCACG
GTTGAATATAGGTACAAAAGATGTATCCCTCGACCTTGCC
CAAAATTATTTCCTTTGAAAATGGACAAGTCTGATAAAAC
TATTAGCAAGGTGCTAAAATATGAAAAAAGTTTCGAAGTC
ATTTATTTATTACGATAAAGATGTCAGACTACGGAGCACG
TAATTAAAGCCACAGCCAAGATGCCCAAATTACCAGCGGT
CCAATCCCAAAATACTAAAAATGGGCAAAAGATCGCAGAA
ATACGTAAGGAACCGTTATCATGGTGGGATCTCGAGTGTA
AGCCAAACAGTGCGATCACCATGTGGTATTCAACGGTTAG
TAGGGGAACCAGAAATAACAATGTGGTGGCCGCCCAGAAC
AATTTTAGAGAGTTACGAGAATGGACCACGCTATAACGCC
TCGAACAGGAGCGTGCCAAAATGAAGGAGCGTTCGTTGCG
AATTTTCAGTGATTTAATTTATGGATGCCAAACGTGGTAA
ACTCTCACAAACAAGAAACGATGTCCAACGTTATTAAGAA
AAATTAATAAATATTGCGCAATGCAACTAACTCAAATCCT
CAAAATTCCAGAGCTCAAAAATGGCACTGAGTGTTAATCC
AAACCGCTTGGAATCGCAATATGTTGTTCCGTTCGCAAAG
AGCCACTCACACACGCAAACATGAGGCTGTTTGCGGCAGC
ATATTTGCAATTCCTGCAATATGTTCAGAATCTTTCTGAC
CAAAACCAAACTACAACAAAATGGTTCTGGAAATGGAGAT
CTAAAGCCAAATTCAAAAATATGTTAACCTGGACGCCACT
CGTCGCCCGAATCCCACACCATGTCGAAGCCGGGAACCCC
GTCAGCCAGCATAAATCACCATGGCAGCCGGTACCACACT
CACCGAGATTGCCAACTAAAATGACATCGAATTCCGAAGG
ACTCCCACACACCACCAACAATGCAGTCCGGGGCTCTGGC
CGTGATATTCAAATCCAGCCATGAACCCAGCCGCTCAACT
TCACTACGGCCACTCACCGCATGGGAAGTCCCTTAACCAG
TAAGGAGAACACTTGTCACCATGATACCGACCATAACGAA
TGATTTCCGAAACTTTAGATATGAATTCTTCCAGCGTGAC
CCGCCAGCACCACCAGCCACATGACCACAACGAACTCAAG
TTTTAATTTTCCGGTAAAACATGAAGAAAAAGCAGGTGGA
ACCCTTGGATTATCCACGCAATGGCAGCCGGTGTCTTCAA
AGCAGAAAAGAGTGCGAACAATGTGCGCCGCGCTGCGTCG
ATCACAGCAAAATCAACACCATGTATCGGCTAGCGGTGCG
GAAACACGGGACAAGCCGCCATGCGATTCGCTCTGGCCAC
TCCTAACAAATTATCTTGGAATGTTTAAAATGGACTCCGC
AGTGCGTTTAGACGAATCAAATGCAACCGAAAACTGCAAT
CCCAGCGCCGCCATCTGGTCATGGACTACATCTTCGAGTG
GATTCGGAACTCGGACCACGATGATGATGCGACCGGAGCT
TTTTTTTTTTTTGAATCGTGATGAGCTACACAAATCTCCT
CCGAGAGGCGAGCACGCGACATGGCGTGTCCTTTCTTCAG
AGCCCGACCAACGGGGTCAGATGGCGCGCAATGTGCTCGA
TCCAAATCAGACTCTGCAAAATGAGCTACTTGCGATCGAT
GTCTGTGGAAGACCAAAGCCATGTCGAAATCCAATCTCGT
TTTGCGAGCAGCAATTAGCCATGGGCCAGACACGCGTGGC
AACCAAAACGGAGCATAAACATGAACAGCGATGAGGTGCA
GCCGAGTGAGAGCAAACGAAATGGCCGACAAAGCTGCAGC
AAAATTCATAGCTCATTGCAATGTTCCGATTTGGCAAGCT
TCGAACTATAATCAAAAAACATGCAGGACCCAAACGAAGA
TTTAATTGCTGGGAATAACAATGATGCAGATGAGCGAGTA
CCACTTACATCACACCAGCAATGAACATGTACAACGGACA
GGGAATAAGACGATACCGCAATGATGGGCACACGGGCTGC
CAACCCCTCCCTATCCAACCATGAAGCGGCTGTCCCGACG
GCGCCCCGGAATAGCCGCCCATGAGTAGTCATCGAGACGG
CGAACGAAACGGGACACACCATGAAACTCGTGCTCCTTTT
GGCACAAAAGCTAATACAAAATGTTCGCTTTGTGGTATTT
CAAAAACCTTTAACAAGATAATGGCTGCTCAGTTCTTTAA
CTCTAACTCGATTCCCAAAAATGCTGCAAAACAGTTTCAA
CACATAGGCAGTGCCTGAATATGGTTTACTTTAGTCCGCG
AACAAAACAAATCGATCAAAATGTTCAAAAACCACTTGGA
GTCCATATTTATTGTAAAAAATGAATGAAAATGATGATGC
ACGACAACGGCGCTTGCATAATGAAAATCTGGACATCGGA
GGCTAGCGGAGATCGCGGCGATGGAGAAGAAGGCCAAGGA
TCCATAGAACCTCCCTCAAAATGTATCCCTTCGGAACTCC
TGTTGCTTGATACCCTGAAGATGAAATCATCGAAGCGCAA
TATTAGTATATATCAACGAGATGTCGCAGCCACTCAAGTT
AATCGCCATTCAAAAACAGAATGAATAACCGTGGAGTTGG
CAATCCAAAACGAATCGGCAATGTTCGAGGAAAACAATAG
GAGAGCCCAGCACACATAGAATGTTCCACTTCAGCGGCTT
TGCTCTCCATTCACATCCGGATGGGCAGCAGCACGGGCGA
TGCCTTTTGCAGAACTTCCAATGACGACGATTCGCAAGAA
AGTACACCAGTCGCAGAGCCATGGAGCCGCCAGCGTCGGC
GCATCAATCAAGTATACGCCATGTTGTTCTCACTGGGCAG
TTTTTGTTGAAAGCGCGAAAATGCTGCGACCTCTGTTGAC
CTGGCAGGTCGGTCAACACAATGACCAGCATGGCACGTTT
AAGAGAATAAAGTGTGAAAAATGATGCGACCTCGCTGTCT
AATACTCAGCGGCCAACGAAATGCAGAGTGTTCTCAACAC
CTGGAGAGACCCCTGCTACAATGGGCAATAAACAGATAAA
ATAGTAAAACAGCTGCAATCATGGCCAATTTCGATCTGAC
AGGCCCCAAATCCCGACAAGATGTTGCGAATGATGCGAAG
CGCGGACCAGAGTCGCAGCAATGACGGGAATAATTTCGAT
AGATCCGAAATCTCACAGTTATGGAACACTTTCATCAAAT
AACATCCAATCCTTGCAAGAATGTCGAAGCCCAGCTACAA
TCAACGTCAACTAGTTTATCATGGCAGATTCCAAGGGTGA
CCGCAATAACAGCCGCAGCCATGGGCGTAGCCAGCATGTT
CATTCACTGTTTTCTCGGCCATGGTAAGGCAATATCCCAT
TTTATCATTATCGTGTTGTTATGCGAGTGTGTGTATGTGT
GTCTGTGGAAGACCAAAGCCATGTCGAAATCCATTCTCGT
GTCTTTAGTTTAGAGCCGCCATGCTGTGCGCCCTTGTCCG
GTTGAATATAGGTACAAAAGATGTATCCCTCGACCTTGCC
ACACAACCACCACCGGCAAGATGGTTCTCGCGGATTTGGG
ATACGTAAGGAACCGTTATCATGGTGGGATCTCGAGTGTA
AATCCAGAGATCCGCGCAAAATGCTGCCACAAACGCCGCC
GAACAAGGGTTCAACTGAAAATGGCCAACCGCACGGTGAA
AAAGAGAAAAAAAATCAAAAATGTCAATTATACCACTGCT
TCCATAGAACCTCCCTCAAAATGTATCCCTTCGGAACTCC
TGCAGAAGTAAAAAGCCAAAATGCTGCGCGTACCCAAGTT
ATCCGGGGAAATCCCACGAAATGAAGAGTAACGTCAATCA
TAGTTAATTATCCTTGCAACATGTCCACGATAGACGCGCT
CCCGCCAACAGCACCGCAAAATGCAGTCTCACAGCAAAAA
GAAGGGGAAAGGCCAACAAGATGAACTTGTGCAATTCGAG
GGATCAGTCCATAAATCATCATGCCACGAGGAAAGTTCGT
AAATTAAAACTCCGGCCACCATGGCAGCGACATTGCGAAG
TAACCAAAACCGAAGCAAAGATGTCGATGTCTGCCACGTG
CCAATAGGAAGCCCAGAACCATGTCACATGCATTTGCCGC
GAAGAGAACAAACGGATACAATGACGGGTTCGTTCAGTGT
AATATACATAAATTGAAAATATGGATTCAGCCATCTCAGA
TCATCACCCCTCTGCACAACATGCAAACCATCAAGTGCGT
AAAAAAAAACACCTACAAAAATGGCCGATCAGCTGACAGA
TTCAGCCCCCGGACGCAGAGATGACGTGGAAGAAGCAGAT
CTGAATTTCCGCAATCCGCAATGCTGAAGATCGCCGCCGA
TCGGGAAGGAAGGGGGAAGCATGAGCATGAGCATGGCACC
ATTACCTCTTCATTGCAATCATGAAGTTCCAATACAAGGA
CAATCACACAATCCAGCACCATGGGCTCCCGTTCACGTAC
CGGGCACCGACGACGAGGATATGATTGACATCACACCCCG
AATAACTCAATTTGCTCCAAATGCCATCAACCGATTTCGC
ATCCTGGACAGTGTGCAGTCATGTCGCATCACTACGTGGT
ACTGAAAAGTTGCAGGCCTAATGTCCAACGAGATCTACGA
GTAGCTGTTCCACCAAGAAGATGCCCGTCCAAGCCAAGAT
TTCTGACTTTGTATCTTTCCATGCCATCGCCGCACGAAAA
CAGGACGTGACCCAAAAACGATGCCACAGCAACGGCGCAA
GCCATTTCCTGTCCAAATCGATGTTCTTGATGACAGCCGG
CACAGAAAAACAAAGAAAAAATGGGACGCAAGGTGACCGT
TCTTAAGAATAGATTGCAACATGTCGAAACGACCTCGACG
ATTCGCTGAAAACCATCAAGATGATGTCGGAATACTGGAT
ATAGTGCTCCATAGTTCACAATGCCCTCCGGTATAAGACC
CCAACTTCATCTTTCCCTCGATGGGCGGCCACCAGGCGCT
GCAGCAGCAGCAGCAGCAGGATGACAGTGCACGAATTCAA
ACGGCACTTACAACATAAAGATGGCGTCCTCACCGACACC
CCCACTCTCTAAGGTGCGAGATGTCTGAAAACGGGGACGT
GATCGAGTACCCACTGCAGGATGAGCATCGACGACGTCAT
AAAAAAAAAGCTAAGAAAACATGGCTCGTACTAAGCAGAC
TCTTGCAAAGTGAACTAGCGATGAGCGCCGCCTCTGAGGT
GCTACCGCGACAACGGAGACATGTCGGACGAAGAGTCATT
CTTATCATCAGGCGGTTATTATGAAAGGCAATCATTATAA
AAACGGCGCCGACCACAACAATGCCTTATCAGCCAGCCAA
CCCCCGCATTCAATAAAAAAATGGCAACAGCAGCGAACAC
AACCCTGTGAGATCATCGAAATGGTGGCGTACTACGACGA
AAGGCTTGACACAGAAGGTCATGTCCAACGCGGATAAGAT
CTTTTCTCTTTTTTTAAGTAATGCAAGCAGCAGCAGTGAT
AGTAATTAAAATCCGATAAAATGTCTGGTAATGATGTTTC
TACCAACAAGCAACAAAATAATGGCGCCCGTGCAAGGATC
TTTTTATTTTGCACACAACAATGTCGCATATTAAAAACCT
TGGGCATCGGCGTGCGGCAGATGGATTACGTGTATTGCGG
TATCATCCAGCGTACGAGCCATGGATGTAGACTTCGGCGC
GGATCCGTAACTTCGAGGGCATGCTTGGCGGCGGCAGCGG
CACTTTAGAAAACTGAAATCATGATGTACGACAACGAGGA
TCTGGCAAGAGGAAAGGAGCATGTTCCCCCACTTGAAGGG
GGATTCCCCAGGACATCGCCATGGTGACCCCGCAATCGCC
CCACAAATAACAGATAAGCTATGTCGCTATCAAGCCTGCT
TCAAAGTAATCCCGAGGGAAATGGAATCGGATACGCTGGA
AGTGTGCATTCAATAAGAAAATGTCATCGCGAAGATGGTT
AAATCAAGCTACCAAAGATCATGAAGTACTTTTTGCTGGT
CCGGGCAAGGACTATTCGGAATGGACTACCGCCAAATGAA
GACAAATCGTTGGCGATCCGATGAGCAACATAAACGTAAA
ACAAATCAGCGGAGAGCAGGATGGCCACCAGCGGTATTGT
CCGGATTTGCGGAAGCAGCTATGGTTGGGAAAAACTTCAA
TTCAAGTGACTACTATTAACATGGGCGACGGTGCTGGAAA
TTATCAGCGCCAGCGACAAGATGACCAATCTGGCTCCCAC
TACATTATTAAACAGCTGACATGAGCGAGTCGAATGCCAC
GTCCGCGGCAAGGTGAAACCATGAGGAGGTGTCGCAACAC
TTCGCAGATCATATAAGAAAATGGTTGCCGATAACATCGA
CTGTAACAATTGGAAAAACCATGGATTCCGATTTGTACGA
AGCAACACAAGTCCGGCAAAATGGGAATCAAGTTCCTGGA
TTTCATTTCAAACCGCTGCCATGCCGCCGGAAATGGAGAT
TTCTTGAGTGCGCGGTTTTCATGTATCGCCGCCGGTATTC
GTGTGCAAGAGACCATCACCATGACCACCAATAAGGATCC
CGCGAAAGTGTGCCACAAAAATGTCCAACCAAATGGAGTT
AGGACTAAGACCCATTTGACATGTCGCTCAAGCCCAAAAT
CCAAGCAATACTCAAGAAAGATGACGGTGGATCTATCGCC
AAATTCGAAATAAATTAAAAATGTCTCGCAGTTCGTACCT
ACTTATATAATTCACAGATAATGGCTGGAAGAATTACAAT
TTAACGACTTCACCTAGGACATGCTAAATCTCCTACGAAG
TCAACTTTTGCATTAGTAAAATGGTGAACTCGAACCAGAA
CTCACTGAAAACCGCGCAAAATGGCCGAAGTTGAAGCCGT
GCCGGAAACAACACACCACAATGCCAAGTGAAATAATTAC
AGACCCGGATCCAGATCGAAATGCCCAAGGAAGAAGCGGA
GCCATCGGAAATCTCAAGCCATGGAGAGCGAGAAGATTCT
CCACATCGCCCAGCGCCACCATGGACATCATGGATATCCA
GGAGAACATAGCCCGTGACCATGGACAAGTTTCTGTTGCG
TAAGCGGCTACAGCGGCAAAATGATCTCTAACTTTGATTG
AGGGGCAAAAAGTGCAGCAAATGTCAGGCGTGGATCAGAT
CTTGGTATTGATATTGACAAATGGGTCGAAACCAGAAGCA
AATAATAAAACACATTCAATATGTTCGAGGCACGCCTGGG
CCACCTAACACCCAGTCAGCATGGATCGCTCCGCCTTCGC
AGAACAGAAAAAGTGCCACCATGCTGACCAACTTCGAGTC
TTCAGTTCGAACCATCCGACATGGCCAGTCCAGCAGCAGG
CTTGGCCACCGAAAATTACCATGTCGGCTCTCAATCTGAC
AAAACCAACAATTAGTGAGTATGGACCCTATGAAAGAGGA
TAACCAAAACCGAAGCAAAGATGTCGATGTCTGCCACGTG
CAGATCCATACCGCTTCACAATGAAGTACGCTGTGATTGC
CTCATATCTGACCTTGAATAATGAAGTTGCTGCAAACAAT
TCAAAAATACTTTCATCATAATGTCGTATCGCCGTAGTCA
AGAAATCAAACCATTTCGTCATGGGCTTTGATCTAAACTG
AAAAGGAAGAACAAGGAAAAATGCGTGTGATCACAGTCAA
AGCCACTCACACACGCAAACATGAGGCTGTTTGCGGCAGC
ACACAAACAGATCTGACAACATGAAGTTCGTGATTTTGCT
TCCCAAGTCGGCTCTTCAATATGAGCGGTTGTCGTCGCAA
ATACACCATTCCCTAGCGCGATGTCACAGGTTTACTTGCT
CCAAGACAAACAGCGACAACATGTCCCAAGGCGGTGGCAC
TACTTTGAAGCAGCAGCGAAATGCGTGGACTTGTCGAGGA
AGTGGAAAGCAGGCTGAAAAATGCTCTGCCCGGGGGAAAA
TCATATAAAATCCTAACAAAATGAGCAAATTCGCTTGGGT
ATACCGCAGAATAGGGAGACATGGCCAACGTGGAATCTAT
TTATTCTATTAAAACGATAAATGATGAATGAAGCGGACAG
AACACACCAAATCTTACAAAATGTGTGACGAAGAAGTTGC
GCAGGAGGAAATCGAAAGTGATGTCGGCGGACATCGTCGA
ATTCATTCGCTCGAAAACCGATGAATTTGTTGCGCCGGCA
CGCGAACCAAGACATTGAACATGTCCACCGAAGCGAGTGT
TTAACTATCCCCGGTAAACTATGCGCAAATCGCCGGCCAG
AAAAAAAAACCAAGCCCAAAATGGCTCGACGAGATTATGC
GCGGAAAAGCAGCAGCAGCCATGTCGGCCTTCACGGATTC
ATACTAATCCCAGCAAGATCATGGTGGTCACACACAACGT
GAAGCCGTTAGAAAGAAACGATGCGGTTCAGCGGCTACAA
ACAGTAACCCAATAAACGAAATGGCGCAGCGGCTTCATCT
ATTAATTAAACCTCTCAACAATGAAGATCCGCAAGAATCA
TTTCAGACAGCTGCTTAACCATGGACATACTGAGGAGCGA
ACCAGCCAAGTGCAAGTATCATGAAATCCACCATATCTTT
TCTATATTTCCACAGCACAAATGGGGCAGGAGCACACACA
AACGACGACGAGTGCCCGCAATGAAATTCCTGATCTGTGC
ACATTGCCAAAAAGATCAAAATGGGTTCCCTGGAGAAGCT
AGGATATTCCCCACACCAAAATGTTCAGATTTCTTGCACT
TACTACACCAGCAGCCCAAGATGGATCACGGCTCGGATGA
TCCATAGAAAAAAAAGCGCGATGCCCGAGTTATCAAGTGA
TAAGTATTTGTGTTGGCAACATGGCTGAAGCTGTAAAAAA
GCACTGGAGGGAATCTAATCATGAGCGAAAATACATACCA
GTCGTAAAATCGGTGAAATAATGTCGGTGAAATTGCTAAT
TCAGCCACTGAGCAGCCGGCATGGAGATGAGTGCTGCCAT
AAAACTAAGTTCAGTCCGACATGAAGTTCTGTGCTGCCGT
GAAAAAAAGAAGAAAATACAATGGGAACCGGCAGCAAGAA
ATATTCAGAAAATTCGAAAAATGCTGAATATGGAAAGCGC
ACATTTTGAGCGACTCAAATATGGCCATTCCATTTTTCGA
CAAGCAGACATTTTCCCAACATGGTTTACATACACTTCCC
GTGGCACCTGATTCATCGCCATGAATTTCAACTGGTGTGC
CGAATCTTGAGCCCTACACCATGGCTGTCATCACGGAACA
GCCCTATTTAACTGCAAGTAATGACGGAGCTAAGGGACGA
AGTGCCGACTAAACATCACCATGGAGCGAGATGAGGTGTC
TGGTTTGTTTTTATTGTCGTATGTCCATCCAGAATTTAAA
AAAACAAAAACACAAACACCATGGACGCCATCAAGAAGAA
TAGGAAAAATCAGTGAAAATATGTCAATTTTCTCCAAATC
ACTGAGAATAAGAACCCAGAATGTCGGATAGTGATTTGGA
AGATCGGCGACTGATCCACGATGGGCATCAATTGCCTTAA
TCCAAAGCATACACTCAAGGATGGAACGATTGCTGACCAT
TGTGTCCAGCCCGCTAAACAATGTACCTCTCGCGCCAATT
AAAGTTTCCATATCTCAATCATGTTCGACGAGCCCATAAT
CAACGCCACCAGCCAGAACAATGATCAAGAACGCCGTTTC
TCTCTGGTGAATTCTCAAGAATGCAAGTGTTTTTAGCTTT
CTTCCGGAGACAACGCCGTAATGGAGGACCATAATACAGC
TGTCAAAATAGTCGACAAAGATGGCTATCGGCTCCAAGAT
CTCGAGCGAATCCTTCCGATATGTCGTCCCTTTTGAACGC
CGAGAACGTGTCCTGCTGCAATGCATCCTGCCTCGCCGCA
GGACACCCATCAGGCCAAAGATGTCCAACGGTCGTTACGG
TACTTCCACGGACGCGAGAGATGAAGGAGAACAACAAGAT
CTTACCGCTGCACGCACACCATGCTAAAGGCCGTTATCCT
TCATATAAAATCCTAACAAAATGAGCAAGCTACTGACCTC
GCAAACAAACACCAATCATCATGATCAAGGCGAGAGATTC
TTACCCAACATTTGGCGGCCATGAATCTGCGGTATATCTG
TCCATTTGTTTAAATAAAAAATGGTTTTTGTAAAGAACTG
GCCACCAGTACAGTGCCAACATGTCGCAGCATAACTATAC
AGCGTAAATCCTCGAACAAGATGACCGTGACCGCCACACC
TAACACGGAAAATCAGCCAAATGGAGCCCAACGATGAGGT
ATATCACATAAAATAGCAAAATGGTGGAGCTGTCGAGCGT
AGTTTATAAATTTATCCAACATGAAGTTGTACGCCATCGT
AACAAAACAAATCGATCAAAATGTTCAAAAACCACTTGGA
AGGCCACTTGAAAAGACAAAATGCAAATAATTCCTACACC
AAGATCAAAAATTTCTTAAAATGCCCGAACAAGTCACAGA
AACAAAAACCAAGCGACATAATGGCTGCCACCGATATCGC
ATTATATTTTGAACGCGGCCATGAACAGTGCCGTACCGCC
GGAAGGTGAATCTGTTTACCATGGGCGACATCGAAGTAAA
CAAACAAGTGACAACACAAAATGAAGGCTTTTACATCCAT
CGAATCATCCACACCCAGCCATGGATATATCCACCGATAT
GCGAAGATCACCATCTAGTGATGTCGTTTTTTCGCAATAT
CAATAAACCATACTGCAAAGATGTCTGCTACCGAGGGCAA
GGAAACAACGCAGCTGGAAAATGAGTCTTACGTCCGCCGC
AACAAGAGGATTTAAACAAAATGGCTAAAATCTTAATCAG
TTCGTGTTTTTTTTTTTAAAATGGCCGATACAAAGGGCTT
AAAAAACAGAATAAAGCAAAATGTCCAACCTTAAGCGTTT
ATTATTAACAATTTGGCAAAATGAGCAGCTCCGAGGAAGT
AGAATCCAATCCAACTAAACATGCAGTCCTCCAGCATCTG
ATATTGGTTGAAAAGGCAATATGAATCTAGGCCACTGGAA
GTGCAAATAAACCTTTAAAAATGGCTGGCGAAGGCGAGAA
GCGGAACATAACGAACAAAAATGGAGGTGGAAAGCCCGGA
AAGCAGTGAAATAAAAAACAATGGTAAAGGATATTCTCCA
GGGAAACGGTCGAAACAATCATGACCGAGAAGTACGACGG
AAACAATAACCTCAAATTGAATGAGCGTAAGCCATAATTA
CACTCACCCGAAACGTCGCTATGAACTCCTTCTCAGTGTT
ATTCCGGACCAGCAGCGACTATGGATAACAAGAGCGAGAA
TGGTCGATTTAAACGGGGAAATGCAGATGCAAACGTACAA
TGGCTCTTTTGGCCAGCAGCATGTTGTTCGCCAGAACCAC
AGCAGCTTAACAAGTGCAAAATGGGCTGTGCGGAGAGCAA
TCAATATACCAATCTAAAGAATGGCCAACGTGGAATCGCT
TGGAAATTCTGAAATTCGGAATGACGAGATGCAGTCTTGT
GCTCCACGAAGACCCCAAATATGTTGACCTTGCCCAACAT
CGAACAGTAACTCCCCAAAAATGGAGGCAGCTATTCTGGA
CGAGCGAGATAGCGGGCGCGATGGCGGACGAGGAAATTAT
AAACCTTCATAGATTTGGGAATGTTCTGCTGCCTACGCAC
TTAATCACATAGAACACACAATGAAAGTGTGTCTGGTTTT
TTACCCAACATTTGGCGGCCATGAATCTGCGGTATATCTG
TTTATTAAGTTGTAAAAAAGATGACGTGCGGAAAATGTCG
CAGCTAGAGGAACTTCAAAGATGGGAGCCCGACAGTCTCA
CCATTTGAAGAGGGAACACCATGAGTGCTATGTTGTTGAT
CAACACCCTACCTTCTAAGCATGTTCAAATTTAATTTTGA
AAAACCGAAACACAGACAGAATGCCTTCCTTCCAACCGAT
GTGCTGATAAATTAATCCCCATGAAGCCGGAGGACCAGAA
ACCTTCCCCAACCCGCTGAGATGGCCAGTAAAACCGCGCA
GAAACCCCAATAAGTGCAGAATGACGAGTGCAAGTCTATT
AGGAAAAGCTATCACACAAAATGGCACAAATGGACATCGA
CAATATTTACACATCCCAACATGTCCCTCTCGTTGCTTCT
CAACCCGACACCCAGACACAATGGCAGCCACATTGAAGCC
GGCTTAATTGCGAGTGCACGATGACGGATTTCAATGCATC
CAAGAAGCAAACGAGCGGAGATGGATTATCGTCTAGTGCT
CGGAACTTGGAGCACGGAAAATGTCCAGAAAGTACGGCAA
GTTTGCCCATCTACAGGAAAATGAGTCGCCAGTCGACTTG
CACATACATATTCATACATAATGCCACGCTACCGTGAATG
GCTAGTTCGTTCCTTAAAAAATGGCACACGCCACGCCACA
ATCGTTGAGATTAGGAAGCAATGGATTTGCGCGTGAGCTT
ATAGACTCACATAGACAATAATGTCGGACTCGGAAGTCAG
AAAAAAAAAACTAAATCAAGATGGCCGCCCCAGCACCAGC
GGACGCAATCAGCCAACGCTATGAGTGAAGTGCAGACATT
TACACGCAACCGTAATCAAGATGTTGCGGCAGTGTCTGGT
AAAAAAGAAAAGCCCACAGAATGCCGCCCGTGCAAGTCCA
AACAGTCAAATCAAATCGAAATGGCCGCCAACCAGAAGAT
CGGCCAGGATCGGGAACAGGATGAACAACGGATTCAGCAC
TCCAAACTTGAAATAACACAATGCTGCGATTGCTCCAGAA
GATAATTGAAGCCTACCAAGATGATTGTCCCACGCCTGGC
CTCCCACCAACGGCACCGCCATGGGTAAGAACACGAAGCG
GGTCGTTTTAAACACGTAACATGTCGGAAAGAGAAGAAGA
ATTCCGAGTGGGGGGAAGAGATGGCATTTCTTTGCCCCGT
TGGTAGTATCGCTGTGAAAAATGTCAACACCCGCACGCAG
AGCATACTATAACTGCCAAGATGGTGAAACTAACGCCGGA
AAAAAAAAACACACATAAAAATGAAGAGTTTTCTGATCCT
AAACCATTACAAGCCCGAAAATGAAACTCAGCACATACAA
AAGTCAAAAGATCCAATAAAATGGGTTGCGCCACGACCAG
ACACACAACCAGATATCGCGATGTCTTGGCTGGTTGTTTT
TTGTGTGTGTTTCGTGTTAAATGTGCCAGGCCGAGCACCA
AATTAAAATCAAATTTAAATATGGTTGTCTGCCGGTTCTT
CCAACACCCAAAGCAGCAAAATGACGTGGGAACCACAGGG
CACCGTGCAAGTGCTTCGAAATGCTTTCCATGCAAGAGCT
TCCATTAAAACTACTGCAAAATGTCGACGATTAACCTGCA
CGTCCGCCACTATATTGAGGATGGCAAAGCCACGCTGCTC
GTTTCCCAGACTTTTTTGACATGGCTGATGATCCAGAAAA
AACTATAACTTAACCCTACAATGGCGCCCAAGGCAGCAGC
CTAATTGAAAGAGTGCCAAAATGATACCAAAAAAGACGAC
TCCGCGAGGTCAGCGGTATTATGGCCGGCGACATGTCCAT
GCGAATTCGTTGCCAAATTGATGCCCATCGACATGGATAT
ATCGGGTTAATTAGCAAGAAATGGCACGTGGACACCAGAA
GAAACAGAACCACACACAACATGCTGAAGTGGACGGCATC
TAGTCTCGGAGTTACCTAAAATGGGCAGCGCGCTGGAAAA
CCGCCAGCCAACCGAAGGAGATGAATCGAACTTCGCTGTC
GGACTAAAATCGGTGGCGAAATGAGCACATTGGCACTGGT
TGTCAAGTAATCTTTCAATCATGGGTTTGACGCGCGTGCT
AGTAAGTAAAGCGATCGGAAATGGCCCGCTATACGCAACG
TTTATTTTGCGGAACTAATTATGCAGTTCACCAGGAGCCG
ATCGTATTTTGGACATAGATATGAGGCTAAGTTTTGTGAT
CAATATTTACACATCCCAACATGTCCCTCTCGTTGCTTCT
CTCAGCGTTTAACGACCACAATGAATCGGCAGGCGAAATT
CAAAACCAAAACAAACAAAAATGAAATTCTTTTTGCTATT
CAGATACATATAGACCGGCAATGAGTTCAGATAAGAACGG
GCGAATTCGTTGCCAAATTGATGCCCATCGACATGGATAT
GGAAAAAGTGTCGCGAAGAAATGGGTCTCATGCGCACTTT
GAAATCGATCCAATCCGACCATGTCGCAACAGCGCTCCAC
AAGACAGCAGGAACTCAGCCATGTCGAAGATCGGAATTAA
TCCCAAATATCTGACAAGACATGGACAAGGTTGTTAAGTT
CCGCAGAGCCACCAACCTCGATGGGCGTCATCTACAAGAT
GGAAGTTGTTCTTGAGTGAAATGAATAAAGCGGTGTGCCT
AATAAAGGCCCCCCGACAGCATGGAGCAAATGGAAGTGGA
AGCGTGCTGCTAGTATAAAGATGAAAACGGGCAGCAACAA
CCGAAATAAGCCACCCGAAAATGCATTCCAGTTGTGTGTT
GGAAATACCCATCACGAGCCATGTTCGAGTTCGTGTGCCT
CGCTGCTGACCCCGAAGGACATGCCCGATGACACGCAGGA
TGCAAGTACAGCAACATAAAATGGGCAAACCAGGATTCAG
CTGCAATCAAAAACCACAAAATGGCAATCACAACCTACGT
TACATTGAGAAACCAGGACAATGAGAACGGAGGCAGCGGT
TCTTCTTCCGCGCCTTCAGCATGGCGTGGCGATCCGTGGG
CACCAGAACCTCGCGTTAAAATGCGCTTTCTTGTTCTCTC
TCTTCTTCCGCGCCTTCAGCATGGCGTGGCGATCCGTGGG
AAGAATAATACAAACGGAAAATGTCTGCCCTGCGCCGTGA
GGTAATTCAATCAGAACGATATGGTGGGAAAAGTTCTACG
TACCAATTCCAATCGTCGCCATGAATGTGGAGCAGGTGTT
GGACACAAGTACTGCTTATAATGGCTGCCAACAAATTGTG
TAAGGGGACAGGTTTCAGAGATGGGCATTGCCTTGATGTT
ACAAAAAAAAACTCTTTAAAATGGCCGATGGAGAATACGA
AGATAGATTAGCCAAGCAAAATGCTGGACGCGGAGGTGCG
TCTAAGAAGCAACACACAAGATGTCTAAAGCTCCTGCTGT
GCCATCGTACTACCCCCAAGATGCGACCAGTATTTGCCTT
TACATTTTATCACACACATTATGACCAGCCAGAAGGAGGG
AAGCGAACCGCAAACCGACGATGCTCCGAACCCGACTCAT
GTGACTAAAGAGTTCTAAGGATGCGTCACGCTGTGATCCT
CCGCAATAACAGCCGCAGCCATGGGCGTAGCCAGCATGTT
AACGACGACGAGTGCCCGCAATGAAATTCCTGATCTGTGC
GTATACGGGCGAGAGAGCGCATGCTCTCCGCCACACACAC
TGAAATTTCTCGGGGGAAAAATGCCTGTTTTGGAGCACAT
GCAAAGGAATCCTAACCAGAATGCTAGTCATAAACTCATG
GCAGCAGCAGAAGTCGCACCATGAGAATTAATTGCAACGC
GTTAGCAAAAACATCCCAGAATGAAGCCCACCAATAACTC
CAGACGCCGGCATTGCAAATATGTCCAAAACAGATACAGC
GGAGATATCTTGGAACAGCCATGATCTCGCAGCTGGGACG
ATCCCGAACCACACCAAAACATGTGCCTTTCATCCCCGAT
TACATTTCCTGCTGCGCAACATGGAGGAGGACGATCCCAT
GTAAACCACAGAGTTTCAAAATGAAAATCGATCTGACGGT
ACAAATACTAAATACAAATTATGGATCGTTGGCTAAATCG
AGCCCCAAACGCCTAGCGAAATGTCGGCCCTCCGCCAAGT
ATTCCAAATAGCAAGCAAAGATGAAAGTCACCCTGGCAAT
TTAAATAAAACTCGAAATCTATGAGCCTGATTTGCCGTCG
CCGAATCCGAGTCCGACAGAATGGCCAATTTTGACGATAC
TTTTTATCGAAAACCCGCTGATGACGGCAGCCGGCTTTAA
GACGTGAGCGCTCACGAGAAATGGCTAGAACCCGAATTCA
GTACCAGCTGAAGCAGCAAGATGTCCGTGCGCCACGACTG
AAGATAAATAAATTAGTGCAATGCCAAAGTACTATTGCGA
AGATAGATTAGCCAAGCAAAATGCTGGACGCGGAGGTGCG
GTTTGCATTTAAGAATTAAAATGGCCGCCGCTATCAAGAA
GAAAAATTAAATCCTCGAAAATGTCTGAAGAAATCCTTTT
AACCAAAACGGAGCATAAACATGAACAGCGATGAGGTGCA
GCTCAAAAGGATCGCCTACCATGAATGGGTCCTGGAAACT
GTGCAAATAAACCTTTAAAAATGGCTGGCGAAGGCGAGAA
CATTGAGATCGCCATTCGAGATGCGCTCCCTTTGGCTGCT
TCCAACATTCGACATTCAACATGGAAGGCCAACGCGTGGC
ACGAAAGATAATTGCACAACATGCTCTGCGAGGATCAGCA
TTTAGCCAAATACACGAAACATGTCGAAAGTGACGCAAAG
GGTGCAACAAGCTGTGAGTGATGGTGGAGACGGCAACGAC
AATAATCCAAGGATCAAATCATGGCCCTTCGCTTGACCCA
AAACAATCAATACCCGAAGAATGGGCACAGAAACCAAGAG
GACCATAGCAATCAGTCAGGATGGTGTCTGCGGCGATTCG
TCAGTTTGGTTCAGTCGTCAATGTGGCGGGCTTTGGCACG
CTTTACGAAGCAACTGAGAAATGACTGGTCGTGGAAAGGG
CATCGATAGCGAGCAACAGGATGCTGGCACTGCCTTTGCT
CCAAGGACGCCGCCGCCAAAATGGAGAGCAACTTGAACAG
AGATAAACAAAAAGTTAACCATGTCGAAGATTGGTATCAA
AAAACCACGGACTTAGCGGCATGCCTCTGCCTACGAGCTC
ACCCCTGAACACTGCCAGCCATGTCCCTGTTAAACAATGA
AGCGAAGCACCCAGCCACGGATGTGTCTGTACTTGGGAGT
TCCGCCGACCTGCCATAGGAATGGAGCAGCTGTGCTACCT
TTTGCGAGCAGCAATTAGCCATGGGCCAGACACGCGTGGC
GGCTTAGCACCCTGCTGGAGATGGCGCTCCAAATAGCGCA
CGAAAAAAAAATCAAACAAAATGTCGACAGTCGATAAGGA
TGCAACCTCCACGGCCACCGATGGGCTCCGACGACCAGAG
TAGAGAATTTTCGCGTCAGAATGCGAAGTCGCACGGAACT
CTCCAGCTAATCCCCGAAAGATGAAGCCGTTGATAGTGGT
AAGCACTTCTCTAAGGCATCATGTTTAAGTCCCTGTTCGA
GTATCCAAAGTAGAATTCCCATGTCCGGCTCCGGTCTCGA
AACAAAACAAATCGATCAAAATGTTCAAAAACCACTTGGA
TTCTGGCCGGGCTCATCTGCATGGTGCTGCATCTGTTCAG
ATATCCAAAAGTTTAAGAAAATGTACGCGTTAACAATACT
TAAGCCCTCTTTCCACCACGATGGAGTTTCCGCCTTGTCC
AGCTTAAACTTTTGATCATCATGAGGGAATGCATTTCGGT
GTCTCGCTTTAGTGGGCATTATGGCCGACAATTTGGAGCC
TTAACGACTTCACCTAGGACATGCTAAATCTCCTACGAAG
GTGCGTTTAGAGCCTATAAAATGCCGCCCATTGCCCAGGA
CAACAAGTAAACTAATCACCATGGAGGCGGTGCCCCGTTT
AGACGAAAAGCGCAGCCAAAATGCCCGTCTTTCACACAAA
AAACGTGCCGCGCTTTCGAAATGAGCAGTGATAAAGTGAA
ACCAATAAAACGCAGTGAAAATGGCCTTGAAAGTGCTGGT
GCTAGTGCTTGACTGCCACCATGAACATCCTGCTGCGCTT
CGACCTTGCGGAGTGGTAAAATGTCTTGTGCGGCCACCCT
AAATCAAACAAAATCACACAATGGCCAGCGAGGACACAAG
GGCTATCCTAGAATCCCAGAATGGCGACACCGCGGGAGCA
TGGCCAAGGGGGAGATTAACATGGAGGACATCAAGATCAA
GTCTCAAGAAAGCCCTCAAAATGACTACCGCCTTGTATTT
AAGGCTTGACACAGAAGGTCATGTCCAACGCGGATAAGAT
TGCCGAGCAGTCGAGTAACCATGGCGGATGACACTAGTTC
GGAAAGCAGAAAGTACCAAAATGTCGGAAATGCAGATGGA
GCAGGACATCGCAGACCAGCATGTACAACGGCATTGGCCT
CAGAATCACTTCAAGCACCCATGGCCCACCAGATGCGCAA
GAATAGCGGTGTGCAACGAAATGAAGGTCTGCTGCATTGG
GTCACCGCTCACTGCTCAAGATGCACGAGGCGGAGAGCGT
GAAGTGAATCATCTTTAGACATGGAGGAGTGCAACTTTAT
CAGTAAAGAGTTCCAATAAGATGTCAGGCGCCAATCCCTT
TCTTAGCAACTAGTGCAAAAATGTCGAGCAGTGCAACCAT
GCCAATTTATCCAGAGGGGCATGTCCAAGCGCAAGGCCGA
AGAAATATTAATTTTACCAGATGAGCAAAGACGTAGGAAT
GAAAGTAAAATCCCGGTGAAATGGGTAAGCACAGAACAGC
CGTTAGATCCCGCTTACGTAATGCTGGGCAATCTGTGCCG
GCCCACACCCCAAGCCCGCCATGAACAGCTTAGTGCGACG
GGGAACCAGAAATAACAAAGATGCCAATATTCGTGAAAAA
CATTGTCAAGCAAATTCACAATGGAGAACAACGAAGCCCC
CACCAGAACCTCGCGTTAAAATGCGCTTTCTTGTTCTCTC
GAGCAACTAGCTCCAGCATCATGAGAATACAACAAAGCGC
AAATTCTTGAACCACCGTAGATGGAGCGTTCCCCCGTGCT
ACACAAACAGATCTGACAACATGAAGTTCGTGATTTTGCT
AACATAAAATTCGTTGCAAAATGGCGCGTGCAGCTCTGTG
ACAATTTTATAATCAAAACCATGTCACCGAAGACTAAAAA
CTGTAACAATTGGAAAAACCATGGATTCCGATTTGTACGA
CCAATAGGAAGCCCAGAACCATGTCACATGCATTTGCCGC
GACAGGCGTAATTCGAAAAAATGGCGAACGTAAGGGACAG
ATACGTCGTAGCTGATAAACATGAGCCTGAATCAGCACAG
TGACCCGTGATTGTTCAGCCATGAAAGCCTTCATCCTAAT
CAGTCGAATAAAACGCAGATATGTTCGTGGCCCGTAAAAT
TACGGACCCACTGAGTTACAATGCAACGTTCCATTTTCAA
AAGACAGCAGGAACTCAGCCATGTCGAAGATCGGAATTAA
AGAAGCTTAGGGAAGCACAGATGACAAAGATGGGCGGAAA
GAGCAAGAATTGGTTGCAAAATGAGTAATCTGAAACAAAA
GAAATCAACAAGTGATCACCATGTCGAGCGAGGAAACAAA
TTCAGTCCGAGATTGGAGCAATGTCCAACAACCTGCAGCC
AGCGCCATCTCAGAGCAACCATGTCGGAGGCGGCGGTGCC
TCACGCAACGTTTATTAAACATGGAACGTGGCGGTTATGG
GAACGGCCACCGTTGGCGACATGGAAACGGAGCACCTGAA
GACATTCGAGAGGTGACATCATGCCGCCCACCATAACCGA
AAAAAATATAACTGTTTAAAATGCCCCAGCTACAGAAGCC
CCTGTTGAAATATTGAACAAATGTTTCCCCTGCGTCCTGA
GTCCCATAAAATACAAAAAAATGGATCCCTCGAATCTTGC
AGCGCCAAAGAACGAATACAATGGGCGAACAACCGATTTT
ACACACAGTACGCAGCGGCAATGAAAATCACAGTGACGAC
CGCAGTTTTCGAAACTAACGATGAAACCAACAGCTGGCCA
CATTGTCAAGCAAATTCACAATGGAGAACAACGAAGCCCC
GTTGACCTTGACGTTGGGCGATGTCTAGCCCACATATCAA
TCCAGTAAAGCGCAGCAGCAATGATGCCGCTGCAGGAGTC
CGAATCGCTCATCGCACGGAATGCTGTCGCTACTCCTGGT
AGGAGGATCAGCAGGAAAAAATGGGTAAAGCTCAGAGCAA
GTCAAGAAAGGAGCTGCAATATGGCCTCGCCCTCTCCGGC
TTTGGAAGTAGGTAGGCTAAATGGCAAAGAAGGGGGGACA
CGCCCACAGCCACCGCACAAATGCCTAAGAATGGCGATGC
AATTTCACCACAACAACACAATGTTGCTGCGTCTAGCACT
AGCAAATCAAAGCTGCGACGATGGATGACTCACGCGAAGA

## Sheet: X
FBtranscript	name	5UTRlength	CDSstart	chromosome	strand	ATGregion	TRII Score
FBtr0112921	CG17636-RA	59	23017	X	-	TTTAAGGATACACACAATAAATGTCGTGCTGCAAGAAGTA	6.49291
FBtr0112919	RhoGAP1A-RA	266	25469	X	+	AAGAAGGAGCTTGCACCAACATGAGCGTTTTCGATGACTT	9.15312
FBtr0112920	RhoGAP1A-RB	266	25469	X	+	AAGAAGGAGCTTGCACCAACATGAGCGTTTTCGATGACTT	9.15312
FBtr0112918	CG17707-RA	546	43719	X	-	CCCCTTACCTAGTGGCAAAGATGTCAAACCTAAGCATAGC	8.56999
FBtr0100135	SP71-RA	381	93285	X	+	GAAAAAGAAATCAGATCGCAATGCAGTCAACCCAAAGTAA	6.84212
FBtr0100136	SP71-RB	340	93285	X	+	TATATATTACAGAGATCGCAATGCAGTCAACCCAAAGTAA	5.27467
FBtr0070108	CG3038-RA	163	139703	X	-	CCACGTAGAATGTAAGAAAAATGCGCATGCGCGGACGAAG	5.31746
FBtr0070107	CG3038-RB	161	139714	X	-	CGAGGGGAATCCCACGTAGAATGGATTCAAGCCAGTCCCG	4.43573
FBtr0070063	G9a-RA	843	140883	X	+	ATAGTGACAATTAAGGCAAGATGACGGACTTTGTTGAGCT	11.9892
FBtr0070064	cin-RB	488	149827	X	+	GAAACGGTGTAGTTAACGTAATGGAATCGATTACCTTTGG	3.71819
FBtr0070065	cin-RA	145	149827	X	+	GAAACGGTGTAGTTAACGTAATGGAATCGATTACCTTTGG	3.71819
FBtr0070106	CG13377-RA	338	153694	X	-	ATTCCAAAAGCGATGTCATAATGGAGGCAATGACCATGCT	10.5454
FBtr0089441	ewg-RB	561	168450	X	-	AGGGAATCCCCACCGCCAAACTGGCCACCACAAGCTATCG	0.249675
FBtr0100577	ewg-RC	561	168450	X	-	AGGGAATCCCCACCGCCAAACTGGCCACCACAAGCTATCG	0.249675
FBtr0100578	ewg-RD	561	168450	X	-	AGGGAATCCCCACCGCCAAACTGGCCACCACAAGCTATCG	0.249675
FBtr0100579	ewg-RE	561	168450	X	-	AGGGAATCCCCACCGCCAAACTGGCCACCACAAGCTATCG	0.249675
FBtr0100580	ewg-RF	561	168450	X	-	AGGGAATCCCCACCGCCAAACTGGCCACCACAAGCTATCG	0.249675
FBtr0100581	ewg-RG	561	168450	X	-	AGGGAATCCCCACCGCCAAACTGGCCACCACAAGCTATCG	0.249675
FBtr0100582	ewg-RH	561	168450	X	-	AGGGAATCCCCACCGCCAAACTGGCCACCACAAGCTATCG	0.249675
FBtr0089442	ewg-RA	1960	168450	X	-	AGGGAATCCCCACCGCCAAACTGGCCACCACAAGCTATCG	0.249675
FBtr0070069	CG12470-RA	327	202241	X	+	GATCGTAGACTCGATTAACCATGGGTAAAAAGGGCAAAGG	6.59989
FBtr0273442	CG32816-RC	295	211935	X	-	TTCCGGAAGAGGAAAGCGACATGGTGATGGAGCCAAATGA	8.78783
FBtr0273443	CG32816-RD	276	211935	X	-	TTCCGGAAGAGGAAAGCGACATGGTGATGGAGCCAAATGA	8.78783
FBtr0070101	CG32816-RB	221	227826	X	-	TAAAAAGACAAAATACAAATATGGCATTGTCGAAGAAACT	9.0653
FBtr0070102	CG32816-RA	235	227826	X	-	TAAAAAGACAAAATACAAATATGGCATTGTCGAAGAAACT	9.0653
FBtr0070066	CG3777-RB	183	237853	X	+	AACAACAATCACATCTCAAAATGCTTCTCAAGGTATTTTT	8.48125
FBtr0070067	CG3777-RA	203	237853	X	+	AACAACAATCACATCTCAAAATGCTTCTCAAGGTATTTTT	8.48125
FBtr0070068	CG3777-RC	229	237853	X	+	AACAACAATCACATCTCAAAATGCTTCTCAAGGTATTTTT	8.48125
FBtr0070071	y-RA	170	250712	X	+	GTCAGCTTAGAGCTAAGTGCACTGTTCCAGGACAAAGGGT	-23.4159
FBtr0070072	ac-RA	63	264127	X	+	ACGTTATACTATCTCTTAAAATGGCTTTGGGCAGCGAAAA	7.79013
FBtr0070073	sc-RA	117	290210	X	+	AGAAAGCTCCGAGTGTGTTAATGAAAAATAATAATAATAC	-0.781974
FBtr0070074	l(1)sc-RA	73	303829	X	+	AAACTCTCGCAAGGATTACCATGACGAGCATTTGCAGCAG	7.28729
FBtr0070100	pcl-RA	33	331442	X	-	CGTCGGTTGTTATAGGGAACATGCCAAGATTTCAAATAAA	2.13118
FBtr0070075	ase-RA	456	354989	X	+	ACGAATCAAAAAACTTAATTATGGCCGCCTTAAGCTTCAG	8.16507
FBtr0070099	Cyp4g1-RA	105	363261	X	-	GCAAAGAAGCAACAGCAACCATGGCAGTGGAAGTAGTTCA	10.9089
FBtr0070098	Exp6-RA	196	370429	X	-	GATCGTAAAGGACACGGAAAATGCACGCCGCATCTTTGAC	8.04345
FBtr0070076	CG13373-RA	100	371654	X	+	TCGCAGAGAAGACAATCAAAATGCTTTTCGATGGCGCAGC	9.21865
FBtr0070077	CG32817-RA	78	373677	X	+	AATCAAAGAAGACAATCAAAATGCTTTTCGATGGCGCAAC	9.87872
FBtr0070095	CG18166-RA	246	375534	X	-	CTGTTCAAGATTGTCTGCCCATGGTTCTCAGCTCTGAGCT	3.86045
FBtr0070078	CG3176-RA	76	376165	X	+	AATCAAAGAAGACAATCAAAATGCTTTTCGATGGCGAAAC	9.924
FBtr0070094	CG18273-RA	62	381513	X	-	ACTTCACTGGACGAGGCAACATGGACACAGGCGAGGCGCT	11.4787
FBtr0070079	CG3156-RA	51	382023	X	+	TGAATGAGACAAGAATCACAATGCTGTTAAACTGTACGAG	6.33418
FBtr0070093	CG17896-RA	278	386778	X	-	GCAAATGAAAGGTGGACTAAATGGCCCGCCATCTGGCAAA	9.00226
FBtr0070092	CG17896-RB	77	387450	X	-	CTCATCTCCGTATCCCCAAGATGTCCCTAGTGCGATTGAT	9.20461
FBtr0070080	CG17778-RA	170	389103	X	+	CAGCTTGGGATCTGGAAAAGATGGAGGCCACGCCGGGCTA	9.44603
FBtr0070084	svr-RD	469	390973	X	+	AGTCCCCGAGAATCCCCAAAATGTTGTTTTTCTGCCTAGC	7.66925
FBtr0070085	svr-RE	469	390973	X	+	AGTCCCCGAGAATCCCCAAAATGTTGTTTTTCTGCCTAGC	7.66925
FBtr0290016	svr-RH	469	390973	X	+	AGTCCCCGAGAATCCCCAAAATGTTGTTTTTCTGCCTAGC	7.66925
FBtr0070087	svr-RG	474	394186	X	+	ACAAGATTGCAAATCGCAAGATGCCAACTCTGGGTCTCCT	8.47637
FBtr0070081	svr-RB	474	394186	X	+	ACAAGATTGCAAATCGCAAGATGCCAACTCTGGGTCTCCT	8.47637
FBtr0070086	svr-RF	474	394186	X	+	ACAAGATTGCAAATCGCAAGATGCCAACTCTGGGTCTCCT	8.47637
FBtr0070083	svr-RC	115	394993	X	+	TAATTAAAAAGAATGCTCAAATGAACACTTGTTTGGAAGG	4.10655
FBtr0290017	svr-RI	115	394993	X	+	TAATTAAAAAGAATGCTCAAATGAACACTTGTTTGGAAGG	4.10655
FBtr0070088	arg-RA	94	403545	X	+	GATCCTAGATCACATGCAAAATGTGGTGGAGCCGTAAATT	7.81395
FBtr0100254	elav-RB	217	413264	X	-	GTGCCGAAGTGGACTTTATTATGGCAAATACCGGAGCTGG	2.40429
FBtr0114366	elav-RC	252	413264	X	-	GAGCGAAATTGGACTTTATTATGGCAAATACCGGAGCTGG	3.03322
FBtr0070091	elav-RA	497	415473	X	-	TCGCTCCCTAAACTAAAACAATGGACTTTATTATGGCAAA	7.94318
FBtr0070090	CG4293-RB	322	423563	X	-	CAACTCCTTATTTCACCAAGATGACGGCCACGTTGCGTTA	9.92379
FBtr0070089	CG4293-RA	221	423563	X	-	AGTGCACGGTAAGCTGAAACATGACGGCCACGTTGCGTTA	8.15808
FBtr0100475	CG4293-RC	209	423563	X	-	GGCTGGCGTGGCAGTGCACGATGACGGCCACGTTGCGTTA	6.89117
FBtr0100476	CG4293-RD	505	423563	X	-	AGTGCACGGTAAGCTGAAACATGACGGCCACGTTGCGTTA	8.15808
FBtr0070109	Appl-RA	180	425832	X	+	AGCAGAAAAGAGTGCGAACAATGTGCGCCGCGCTGCGTCG	9.67596
FBtr0110929	vnd-RB	260	476992	X	+	CGCACGCGAGATCCTTAATTATGAGCAATTATAATCCGAA	3.12352
FBtr0070110	vnd-RA	353	485428	X	+	CCCCGATATCGCAAAGCGATATGACCACGTCGGCGTCCTT	7.61656
FBtr0070161	CG13366-RA	754	509142	X	-	ATGATCCACAGCAACCACTGATGACTTCCCTGGCAGCAGT	5.25465
FBtr0110791	CG13366-RB	395	509574	X	-	AAGGAAAGACTGGCAGCAAGATGATCAAACTGAAATCCTT	6.53421
FBtr0070160	CG13365-RA	63	515178	X	-	TAGCAGCACATAAGCACACAATGGCACTGTTCGAGATGAA	10.578
FBtr0089726	mod(r)-RA	311	515924	X	+	ATTGGGATTGAAAACTCAAGATGCCGACTACACCACAGGA	7.40699
FBtr0089723	mod(r)-RB	85	515924	X	+	ATTGGGATTGAAAACTCAAGATGCCGACTACACCACAGGA	7.40699
FBtr0089724	mod(r)-RD	311	515924	X	+	ATTGGGATTGAAAACTCAAGATGCCGACTACACCACAGGA	7.40699
FBtr0089725	mod(r)-RC	300	515924	X	+	ATTGGGATTGAAAACTCAAGATGCCGACTACACCACAGGA	7.40699
FBtr0070115	CG13369-RA	218	517715	X	+	AGACTAGTGCAATTGCAGCAATGGCCCAAACGGAAGTGCT	10.1898
FBtr0070159	CG13364-RA	51	519123	X	-	AAAAGTATAAGCGAGCAAGTATGTCTGGACGCGAGGGCGG	7.63686
FBtr0070116	CG17829-RA	114	519702	X	+	TAAATCCTGTCAGGAAAACCATGCTAAGGCCCCAGTCATC	4.5035
FBtr0070117	CG17829-RC	114	519702	X	+	TAAATCCTGTCAGGAAAACCATGCTAAGGCCCCAGTCATC	4.5035
FBtr0070118	CG17829-RB	46	519702	X	+	TTGTTTGCTCCAGGAAAACCATGCTAAGGCCCCAGTCATC	3.61558
FBtr0070155	RpL36-RA	86	522906	X	-	TTAACAGCGTCTGAGTTAAAATGGCAGTGCGCTACGAGCT	8.76306
FBtr0070156	RpL36-RB	87	522906	X	-	GCAATCACTTGCGAATTAAAATGGCAGTGCGCTACGAGCT	8.74991
FBtr0070157	RpL36-RD	56	522906	X	-	ATTCCGCGAAAATAATTAAAATGGCAGTGCGCTACGAGCT	8.98019
FBtr0070158	RpL36-RC	118	522906	X	-	GCGCATGCAACTCCATTAAAATGGCAGTGCGCTACGAGCT	10.2372
FBtr0070119	l(1)1Bi-RA	103	523919	X	+	TCCCCAAAAACAGAGCAGAAATGAAGAGCAAGGTGGATAA	12.2719
FBtr0114559	Dredd-RD	244	529516	X	-	TTTGTATATTCCCGATCGCCATGGCCGGATCAAACCTGTT	7.89182
FBtr0114560	Dredd-RE	244	529516	X	-	TTTGTATATTCCCGATCGCCATGGCCGGATCAAACCTGTT	7.89182
FBtr0114561	Dredd-RF	244	529516	X	-	TTTGTATATTCCCGATCGCCATGGCCGGATCAAACCTGTT	7.89182
FBtr0070120	su(s)-RA	507	532480	X	+	GATTAGCTGCCAAATCGATAATGTCTGTCGCTTTAGCGGA	7.14091
FBtr0070121	CG13367-RA	135	538929	X	+	AATAAGGGCATGGATTAGCCATGTCAACCGACGCCGACCT	9.43065
FBtr0070122	Roc1a-RA	161	541481	X	+	TAAATAGGTGTATTTCCACCATGGAAGTCGACGAGGATGG	10.4229
FBtr0273184	Roc1a-RB	164	541484	X	+	ATAGGTGTATTTCCACCATGGAAGTCGACGAGGATGGATA	-27.7822
FBtr0070151	Suv4-20-RA	676	548116	X	-	ATTTAAGACTGTCGTGCAGAATGGTCGTCGGCTCTAACCA	8.12531
FBtr0070129	skpA-RE	56	551143	X	+	GTTATCTTTGAAAGCCCAAAATGCCCAGCATCAAGTTGCA	10.9691
FBtr0070128	skpA-RF	118	551143	X	+	CCTGCAAGAGAAAGCCCAAAATGCCCAGCATCAAGTTGCA	11.6607
FBtr0070127	skpA-RC	240	551143	X	+	TGTGTGGGGGAAAGCCCAAAATGCCCAGCATCAAGTTGCA	9.89931
FBtr0070126	skpA-RB	143	551143	X	+	CATCGTAAGGAAAGCCCAAAATGCCCAGCATCAAGTTGCA	11.7768
FBtr0070125	skpA-RG	65	551143	X	+	GTTTTTTACGAAAGCCCAAAATGCCCAGCATCAAGTTGCA	11.0992
FBtr0070124	skpA-RD	724	551143	X	+	CCTGCAAGAGAAAGCCCAAAATGCCCAGCATCAAGTTGCA	11.6607
FBtr0070123	skpA-RA	339	551143	X	+	GTTTTTTACGAAAGCCCAAAATGCCCAGCATCAAGTTGCA	11.0992
FBtr0100530	skpA-RH	717	551143	X	+	TAACTGCAGGAAAGCCCAAAATGCCCAGCATCAAGTTGCA	11.8083
FBtr0070132	sdk-RB	361	581732	X	+	ATACCGAAAGGCAACAACAAATGCTCAAATCTGCGGCGTC	4.45617
FBtr0070130	sdk-RD	413	581732	X	+	ATACCGAAAGGCAACAACAAATGCTCAAATCTGCGGCGTC	4.45617
FBtr0070131	sdk-RC	413	581732	X	+	ATACCGAAAGGCAACAACAAATGCTCAAATCTGCGGCGTC	4.45617
FBtr0070133	sdk-RA	296	581732	X	+	ATACCGAAAGGCAACAACAAATGCTCAAATCTGCGGCGTC	4.45617
FBtr0070150	CG13362-RA	128	645202	X	-	ATCGTATTTTGGACATAGATATGAGGCTAAGTTTTGTGAT	2.92746
FBtr0070134	CG5254-RA	148	650369	X	+	GTAGCAGTAGCGTCGTAAGGATGGCCGGACAGCAGCACGA	9.26923
FBtr0070135	CG5273-RA	135	653832	X	+	GAAGCACTAATCCGGATCACATGATGGCCTCCAGTGGTGG	4.71062
FBtr0070136	CG5273-RC	114	653832	X	+	GAAGCACTAATCCGGATCACATGATGGCCTCCAGTGGTGG	4.71062
FBtr0070137	CG5273-RB	181	653832	X	+	GAAGCACTAATCCGGATCACATGATGGCCTCCAGTGGTGG	4.71062
FBtr0070148	RpL22-RA	44	659128	X	-	CGTGGTTTTCGACTGACAAGATGGCTCCTACCGCCAAGAC	9.77303
FBtr0070138	fz3-RA	201	664262	X	+	GAAACCCACTAAGCATCGCAATGTATGCCGCCTCGATCCT	11.2168
FBtr0070139	tw-RA	114	678938	X	+	TAAACGGCCAAAACTATATAATGGCAGCAAGTGTTGTTAA	5.8304
FBtr0070147	CG13360-RA	75	684047	X	-	CAGAAAGGACAGCTGGATAGATGAAGCTGGACGACAAGCA	6.98995
FBtr0070140	CG16989-RA	309	687510	X	+	CCGTCGAAACTGTCAACTTGATGTTGACTGTGCTTAAATC	1.32035
FBtr0070146	Rbf-RA	672	694818	X	-	CAGAGACATCATTCGCAGACATGAGCGAGCCTGACCCGCA	9.55426
FBtr0070145	CG13359-RA	44	697459	X	-	TATAAATTTTATATTTAGAAATGAAATGCTCTGCATCTTT	2.86257
FBtr0070141	CG7359-RA	413	700518	X	+	AACCAGGAACAGCAGAAGCCATGGCGCTGCTGACCATGAT	12.2127
FBtr0299512	CG42248-RF	340	715993	X	-	ATGCCCTCGATGTGCGTGCCATGGAGCAGCGGCTGAGTGA	5.69042
FBtr0070195	CG3713-RA	65	741136	X	-	CCGCATAATCAGAGGTGGGGATGTTTCTGGGCTTCTTGGT	4.66284
FBtr0110804	CG14634-RB	107	756825	X	+	TTATTTCTAGCCACAGAAATATGTGCTTTCTCTTCCCACT	4.70109
FBtr0299511	CG42248-RD	191	775773	X	-	TTTAATGTGTGGCACAAACTATGCAATGGACGGCTGCCTC	3.21652
FBtr0070192	CG14632-RA	85	788325	X	-	GGGACAGCCACACCGCGTCAATGTCTGACGAAGTGCCTTT	7.30788
FBtr0070193	CG14632-RB	85	788325	X	-	GGGACAGCCACACCGCGTCAATGTCTGACGAAGTGCCTTT	7.30788
FBtr0070164	CG11663-RA	39	788639	X	+	AACCTTTGGAATCCTACACTATGGCAAATCCCAAATCGAG	6.29644
FBtr0070191	CG3711-RA	116	821480	X	-	TTCCGGCGTGTGATGAATTAATGCTAAAGTCGATCAGCGG	-0.79442
FBtr0100527	CG3711-RB	116	821480	X	-	TTCCGGCGTGTGATGAATTAATGCTAAAGTCGATCAGCGG	-0.79442
FBtr0070165	MED22-RA	79	822249	X	+	GTTAAGGTAGAATTAGGACAATGGCCAGCGGATCCAGGAC	8.50354
FBtr0070190	CG3708-RA	830	824056	X	-	TTGTAGATTTATATACATATATGTTGCCAAATTTCGAAGT	0.444941
FBtr0070189	CG3706-RA	309	826395	X	-	TGAGCATCTTGGGACACAACATGATCGCAGCGCTCGGGCT	8.22466
FBtr0070166	CG32815-RA	564	827063	X	+	CCCATTGCCAACACTAGAAAATGTCCTTAAGGGACGCGAA	9.45835
FBtr0070167	TRAM-RB	626	830382	X	+	GAAACCCCTGAACCAGAGCAATGGCCATTAAACCGGGACT	9.60384
FBtr0070168	TRAM-RA	419	830382	X	+	TAAACCCCTGAACCAGAGCAATGGCCATTAAACCGGGACT	9.61118
FBtr0070169	TRAM-RC	422	830382	X	+	GAAACCCCTGAACCAGAGCAATGGCCATTAAACCGGGACT	9.60384
FBtr0070188	CG3704-RA	68	834766	X	-	TTAGTGAAGCCGTGAGAGAAATGGCAGAGGGAGTGGAGAG	8.95061
FBtr0070170	mus81-RA	137	835227	X	+	ATAATAAAAGTTGTGAAGCAATGGAGACCCGACTGGAAGT	9.82699
FBtr0070187	CG3703-RA	226	839579	X	-	ATCCCCTGCAGCATTTCCATATGGAAATGAAAATGGCAGA	3.5885
FBtr0070184	TfIIA-S-2-RA	98	905578	X	-	AGCTCAAATCTTCAGCCGATATGAACTATCAACATTACAG	5.57061
FBtr0070172	CG14631-RA	78	906146	X	+	AAATTACATAAAACTCGAACATGGATGATTTGGCTAACGA	10.5721
FBtr0070183	CG11638-RA	375	910556	X	-	CCCGCGAGTTTCGCCAACTAATGACGAGAAACGCGGCGGT	5.14036
FBtr0070173	CG3021-RA	36	920926	X	+	TGCTTTGCCAACACCGCCCAATGATTCGCAACGTAGTGGT	7.55449
FBtr0070182	CDC45L-RA	246	924360	X	-	TCCCGCCAGAAGTGTTCACCATGTTTGTCCAGGATCTGCG	9.04167
FBtr0070177	su(w[a])-RB	216	935144	X	+	GCTGCTGTTTGTCCGCCGCGATGCTGCCCTACAATGTGCG	7.19441
FBtr0070176	su(w[a])-RA	216	935144	X	+	GCTGCTGTTTGTCCGCCGCGATGCTGCCCTACAATGTGCG	7.19441
FBtr0070178	su(w[a])-RC	216	935144	X	+	GCTGCTGTTTGTCCGCCGCGATGCTGCCCTACAATGTGCG	7.19441
FBtr0299571	CG42259-RA	261	940518	X	+	ATGCTCCGCACGACTCGACGATGCTTCACTCAAACTATCT	5.30242
FBtr0070181	CG3655-RA	1477	971471	X	-	GCCAACCAGTTCCAGTCATCATGGCTCACTCCAAGGTGAT	12.5724
FBtr0113327	CG3655-RB	654	971471	X	-	GCCAACCAGTTCCAGTCATCATGGCTCACTCCAAGGTGAT	12.5724
FBtr0070180	CG14628-RA	34	1039711	X	+	AAATAAAATAGAAATATATAATGTCTGCAAGTGATATCGC	6.7969
FBtr0070252	eIF4E-7-RA	132	1054138	X	-	TGACCTCGAACAAAGCCGCCATGCTTCCCAACAGCTTTTA	7.2408
FBtr0070197	CG11378-RA	95	1065557	X	+	CCTATCCATCCATCGCCAGCATGAACAAGTACGGGATGGT	11.1954
FBtr0070198	CG11379-RA	57	1074297	X	+	ACCTAGGAGGACATCTGGAGATGGCTCGACTAATGGCCTT	7.02549
FBtr0070200	CG14626-RA	303	1079118	X	+	ATAAACGGATTTCTGTAATCATGGTGTTGCCCCAACTGAT	7.74515
FBtr0070201	CG11380-RA	282	1085726	X	+	CATTGATACCTGGAATCGCCATGAGATTAGCGTTAATATT	2.18957
FBtr0070203	CG11381-RA	83	1097895	X	+	CCAAATCAGCCGCATAGACGATGCTCAAAGCCGCAAAGAT	7.48514
FBtr0070250	CG11398-RA	53	1109111	X	-	TTTAATTTGATTATTCTCAAATGACTGAAGTACAATATAA	1.60206
FBtr0070246	CG3638-RA	555	1127946	X	-	ATCAACATATAGCAACAAAAATGGAACAGCCGAGCATTCT	10.5954
FBtr0070247	CG3638-RC	555	1127946	X	-	ATCAACATATAGCAACAAAAATGGAACAGCCGAGCATTCT	10.5954
FBtr0070248	CG3638-RD	555	1127946	X	-	ATCAACATATAGCAACAAAAATGGAACAGCCGAGCATTCT	10.5954
FBtr0070249	CG3638-RB	666	1127946	X	-	ATCAACATATAGCAACAAAAATGGAACAGCCGAGCATTCT	10.5954
FBtr0070245	CG11403-RA	77	1133815	X	-	GGATATAAAACATCTCGAAAATGTCCCAGTACACGCCCAA	11.7323
FBtr0070244	A3-3-RA	773	1145630	X	-	TGTAACCGTCAACGTCGACCATGTTCAATTCCAACATACC	6.59616
FBtr0070241	DAAM-RA	196	1188247	X	-	CGCTCACGCCCACCCAACCCATGCCGTCAGTGGATGAGCT	6.71806
FBtr0070239	DAAM-RB	1168	1189087	X	-	GACACCAGCAGAAGAAGAAGATGCCCGGCTTCAGGGGCAG	9.54096
FBtr0070207	fs(1)N-RA	49	1216607	X	+	GTCAATTAACTGTGTGCAAAATGCTAATTTGGCACCTGCT	6.65689
FBtr0070208	CG11412-RB	407	1236525	X	+	CAATTCCGTCGCTTTTCAGAATGGCGGATGCCCAGGCAGC	9.71202
FBtr0070209	CG11412-RA	407	1236525	X	+	CAATTCCGTCGCTTTTCAGAATGGCGGATGCCCAGGCAGC	9.71202
FBtr0070210	CG11412-RC	407	1236525	X	+	CAATTCCGTCGCTTTTCAGAATGGCGGATGCCCAGGCAGC	9.71202
FBtr0070237	CG11418-RB	138	1240140	X	-	ATTGCATCACTGGCTTTTATATGTCGGAACTGCTTTACAT	1.98351
FBtr0070211	Tsp2A-RA	113	1241313	X	+	CCAAGCAAGCTTCCGAAACGATGGGCATCGGCTATGGAGC	9.23497
FBtr0070236	CG11418-RA	111	1243279	X	-	GCCCACACCCCAAGCCCGCCATGAACAGCTTAGTGCGACG	8.20234
FBtr0070235	CG12773-RA	488	1247521	X	-	CGGTGCGAAGCGGAGCGGAGATGACTAATAGCTCTGAGGG	6.36042
FBtr0070212	CG11417-RA	52	1248128	X	+	TTTACTGGGCTCCTCGGGAAATGGGCAAGAAGAAGGACAA	8.46317
FBtr0070234	png-RA	80	1251566	X	-	CGGAACTCTGCGCACTCGAGATGGAACTGGGTGACTCTAA	6.26199
FBtr0070214	CG3056-RA	175	1265341	X	+	AAGGCTTGACACAGAAGGTCATGTCCAACGCGGATAAGAT	7.60412
FBtr0070215	CG3056-RB	175	1265341	X	+	AAGGCTTGACACAGAAGGTCATGTCCAACGCGGATAAGAT	7.60412
FBtr0070216	SNF1A-RA	256	1269942	X	+	CAAGGAGCTACCTGCTCGAGATGCCCCAGATGAGGGCTGC	9.47739
FBtr0070217	SNF1A-RB	362	1269942	X	+	CAAGGAGCTACCTGCTCGAGATGCCCCAGATGAGGGCTGC	9.47739
FBtr0070218	SNF1A-RC	248	1269942	X	+	CAAGGAGCTACCTGCTCGAGATGCCCCAGATGAGGGCTGC	9.47739
FBtr0070233	CG3719-RA	153	1274356	X	-	CTGAATTTCCGCAATCCGCAATGCTGAAGATCGCCGCCGA	9.51425
FBtr0070220	CG32813-RE	924	1280810	X	+	GTCGGCGACGCTCGGGGAAAATGCGTATTCCTCGCCCTCG	4.57704
FBtr0070221	CG32813-RC	93	1282696	X	+	TTCGCGAAGTTTGTTGCTGGATGGGCTCGTTCGCTATCCC	2.45792
FBtr0070223	CG32813-RA	799	1283491	X	+	TTCAATCAGGAGGTGGGGCGATGGTCGCTGGTCAGTGTGT	6.0474
FBtr0070219	CG32813-RD	698	1283662	X	+	CGTCTTGCAAACGGTTGAAAATGGAGAAGACTCCCCGGTA	8.05718
FBtr0070222	CG32813-RB	439	1283662	X	+	CGTCTTGCAAACGGTTGAAAATGGAGAAGACTCCCCGGTA	8.05718
FBtr0070225	CG11448-RA	479	1287577	X	+	TTATCTGAGCGACCACCTGGATGCCCGGCTTTCACCTCAA	6.06516
FBtr0070231	CG14785-RA	108	1350979	X	-	CAACCCCTCCCTATCCAACCATGAAGCGGCTGTCCCGACG	6.71525
FBtr0070298	CG14787-RA	22	1355678	X	-	CTATCACGCAGTCTTCAGCGATGGCCACAAACGAGAGCTG	8.0618
FBtr0070297	l(1)G0431-RA	97	1358148	X	-	GCGAATATAGTGACTGCGCCATGGGCAAAAAGAACAAGGG	8.61858
FBtr0070296	O-fut2-RA	453	1360012	X	-	CACTCCATTCCAAACCAAAAATGCGAGGGAGCTGGCCCAG	7.37855
FBtr0070253	CG14777-RB	189	1361844	X	+	CTACGAAAGCAACATAAGTGATGGTGCCTGCGGCCGTCAA	8.27296
FBtr0070255	pck-RA	247	1365018	X	+	TCGAGACCCAGGACAGCAGCATGCGCGAACTTAACAAGCA	6.99818
FBtr0070256	pck-RC	133	1365018	X	+	TCGAGACCCAGGACAGCAGCATGCGCGAACTTAACAAGCA	6.99818
FBtr0100198	pck-RD	157	1365018	X	+	TCGAGACCCAGGACAGCAGCATGCGCGAACTTAACAAGCA	6.99818
FBtr0070257	CG14780-RA	41	1366599	X	+	TTCTTCTCATCTGATCTGCGATGACTCAGTTTGGCCTGCA	5.58829
FBtr0070294	Rab27-RC	734	1368866	X	-	CGCTGCTACGAACGGCCATTATGACGGGCGCCAACATCGA	10.2762
FBtr0070293	Rab27-RB	618	1370345	X	-	CGGCGGGCGTCGGAGCAGAAATGCGTGCCGCGCCTCCTGA	6.48126
FBtr0070258	ssp1-RA	98	1371225	X	+	TTATTCTCTATTTACTGGCCATGGACAACGCAAGCTCAAC	5.43113
FBtr0070259	CG14782-RA	687	1373272	X	+	CCCAAGCGCCTATTATCGTCATGGTGGACCGTCTGGTCAA	8.5671
FBtr0070289	sta-RA	327	1376924	X	-	GTAACTCTTTCCACGTTAACATGTCGGGAGGCTTAGATAT	7.38934
FBtr0070290	sta-RB	180	1376924	X	-	GTAACTCTTTCCACGTTAACATGTCGGGAGGCTTAGATAT	7.38934
FBtr0091453	Nmdar2-RA	95	1387236	X	-	ACGTCTCCGCAATCCTGTACATGATGAACAACGAACAGTT	4.03322
FBtr0091454	Nmdar2-RB	438	1387236	X	-	ACGTCTCCGCAATCCTGTACATGATGAACAACGAACAGTT	4.03322
FBtr0070288	Nmdar2-RC	601	1396313	X	-	GATCTAATAGTCCACGAGCCATGATGCCCAGTCGCGTCAA	8.2379
FBtr0070285	CG14795-RB	33	1406799	X	-	TTTGGACCATCATCATCACTATGACCGATCTTCTGCCGCG	7.48956
FBtr0070260	CG32810-RB	404	1407496	X	+	GCAGCAGCGGCAACACCATCATGAGCACGGTGTTCATAAA	7.80438
FBtr0070261	br-RC	559	1518555	X	+	AGAACCAGACACCCATCGAGATGGACGACACACAGCACTT	12.3821
FBtr0070262	br-RE	847	1518555	X	+	AGAACCAGACACCCATCGAGATGGACGACACACAGCACTT	12.3821
FBtr0070263	br-RB	847	1518555	X	+	AGAACCAGACACCCATCGAGATGGACGACACACAGCACTT	12.3821
FBtr0070264	br-RD	847	1518555	X	+	AGAACCAGACACCCATCGAGATGGACGACACACAGCACTT	12.3821
FBtr0070265	br-RA	847	1518555	X	+	AGAACCAGACACCCATCGAGATGGACGACACACAGCACTT	12.3821
FBtr0070266	br-RG	847	1518555	X	+	AGAACCAGACACCCATCGAGATGGACGACACACAGCACTT	12.3821
FBtr0070267	br-RF	384	1518555	X	+	AGAACCAGACACCCATCGAGATGGACGACACACAGCACTT	12.3821
FBtr0070269	dor-RA	68	1559156	X	+	GCGGAGGAAAAGGCAGCAGAATGGACACGTCTATGCCTAA	8.16903
FBtr0070283	CG3740-RA	270	1563042	X	-	CAACTCCACGTAGCCTAAATATGCCCATAGATACGCGCGA	6.8392
FBtr0070270	hfw-RA	327	1563953	X	+	GAATTCATTTCGGAGGCGACATGCTCGCGTACACCCACGG	7.91372
FBtr0070272	b6-RA	151	1580810	X	+	ACAGTAACCCAATAAACGAAATGGCGCAGCGGCTTCATCT	10.3858
FBtr0089815	CG32809-RD	221	1585345	X	-	ACATCTCAAACGGCTGCAGGATGTTGATCCGTTGGAAGAG	7.96653
FBtr0089814	CG32809-RB	221	1585345	X	-	ACATCTCAAACGGCTGCAGGATGTTGATCCGTTGGAAGAG	7.96653
FBtr0089694	CG14798-RA	257	1587126	X	+	GTACGAGTTGAGCCACTGTGATGACGTGGGCAGATACCGC	6.34316
FBtr0070279	a6-RA	352	1589505	X	-	GACGAGTCCACACACTCGACATGAACCAGAAACATTCCGA	8.53823
FBtr0070278	CG3795-RA	27	1604169	X	-	CTATTGGAAAACGATTAGAAATGTGTCCGTCAAAATTTGT	5.17346
FBtr0070277	Scgdelta-RA	395	1644446	X	-	TGCAGTGCAGCAGCGCCGGAATGTTGGCCGCTGGCAGCAG	8.86751
FBtr0070300	Adar-RB	422	1668205	X	+	GAGAGCAGAACCGTTAACAAATGACACTCTGCCGATACAG	3.55467
FBtr0100557	Adar-RC	477	1669736	X	+	TAATTAGAGCAAAAAGAGTCATGTTAAACAGCGCTAATAA	5.28725
FBtr0070299	Adar-RA	477	1669736	X	+	TAATTAGAGCAAAAAGAGTCATGTTAAACAGCGCTAATAA	5.28725
FBtr0070301	CG32806-RA	76	1683699	X	+	AGGATAACCCAACCCATACAATGTGGATGCAATTAGGCTG	5.40563
FBtr0070302	CG32806-RB	76	1683699	X	+	AGGATAACCCAACCCATACAATGTGGATGCAATTAGGCTG	5.40563
FBtr0070374	CG14810-RA	63	1714245	X	-	AAGTCATAATTAAGCCAAAGATGGAAAAGAATCTACCGGC	7.86277
FBtr0070304	CG14801-RB	611	1725966	X	+	GTTGAACAACTAAAATCACAATGGAGCAAATAACGAACTA	8.97868
FBtr0070306	CG14801-RC	341	1737563	X	+	TTTATGTATGCAGTGGTGCGATGCATTTCTTTCTCGAAGA	3.74375
FBtr0070307	CG14801-RA	184	1737563	X	+	TTTATGTATGCAGTGGTGCGATGCATTTCTTTCTCGAAGA	3.74375
FBtr0070305	CG14801-RD	232	1737733	X	+	GAAAGATACCAGATGACAAAATGCAGAGTTGCAACAAAAA	7.9334
FBtr0070372	CG14812-RA	49	1752935	X	-	CGGAAATAACGACGTCGTCCATGGAGCAGCAACTGGAGAA	6.99769
FBtr0070371	deltaCOP-RA	195	1755630	X	-	ACGTCAAACGCAGCAGCAAAATGGTATTAATTGCTGCGGC	9.21606
FBtr0070369	CG14814-RB	99	1759769	X	-	GCCCCAACGACGCCCCCAAAATGGCGGATCATAAGTATAG	12.0579
FBtr0070370	CG14814-RA	99	1759769	X	-	GCCCCAACGACGCCCCCAAAATGGCGGATCATAAGTATAG	12.0579
FBtr0070308	MED18-RA	105	1760047	X	+	CAAACTTACAAAATTAGCCAATGGCGATTGTGTCGTCGGC	7.07212
FBtr0114454	MED18-RC	105	1760047	X	+	CAAACTTACAAAATTAGCCAATGGCGATTGTGTCGTCGGC	7.07212
FBtr0070368	CG14815-RB	72	1762720	X	-	GCATCTCCACTTCGAACACCATGTCTTTCCGCCCATTGGT	9.13248
FBtr0070310	CG14803-RA	135	1762956	X	+	GCCAAATCCCCGACTGCACCATGGACTACGACCTTTTTCA	10.5056
FBtr0070367	CG14815-RA	137	1762957	X	-	ACTGAAAAAGGTCGTAGTCCATGGTGCAGTCGGGGATTTG	3.6111
FBtr0070311	CG14804-RA	275	1768171	X	+	CGATTCGACGTTTATCAATTATGAATTTCCTGGGATTCGG	2.9945
FBtr0070365	CG14817-RA	59	1771172	X	-	CTTGGCACTTGAGCAACAAAATGCACCTGACGCTGATCAA	8.81235
FBtr0070312	CG14805-RA	108	1771460	X	+	CATTTCAACCCGATCACAACATGGAAGACGCCGTGGAGGC	13.0261
FBtr0070364	CG14818-RA	92	1773523	X	-	CGGGGAAAATTCCAGGGAAAATGTCACCCAAAAACAATCA	7.907
FBtr0070313	CG14806-RA	276	1774606	X	+	TCACATAACATAACCGAAAAATGAACAAATGTTTTAGGTG	5.89049
FBtr0070314	mRpL16-RA	48	1784380	X	+	TATTTTGACATAAACTCACCATGCTCTCATTAAAGTTAGT	5.71581
FBtr0089990	arm-RC	259	1793043	X	-	AAAGCGCCTCAATCACCAAGATGAGTTACATGCCAGCCCA	9.57379
FBtr0089991	arm-RA	175	1793043	X	-	AAAGCGCCTCAATCACCAAGATGAGTTACATGCCAGCCCA	9.57379
FBtr0089992	arm-RD	160	1793043	X	-	AAAGCGCCTCAATCACCAAGATGAGTTACATGCCAGCCCA	9.57379
FBtr0089989	arm-RB	259	1793043	X	-	AAAGCGCCTCAATCACCAAGATGAGTTACATGCCAGCCCA	9.57379
FBtr0089988	arm-RE	241	1793043	X	-	AAAGCGCCTCAATCACCAAGATGAGTTACATGCCAGCCCA	9.57379
FBtr0100306	CG32803-RB	288	1795278	X	-	GCCGCCTGGCAGATTTTGTGATGTCCGAGCTAGGTGGAAA	3.51147
FBtr0070356	CG32803-RA	136	1795835	X	-	TCTCGCAGTAGCCACGCAACATGGCTCACTCGAACAAGGC	12.2781
FBtr0070352	Edem1-RC	676	1801652	X	-	GATTGATTGACTGTCCCACGATGCAGCAAAAACCCCGAAA	5.18851
FBtr0070353	Edem1-RB	53	1801652	X	-	GATTGATTGACTGTCCCACGATGCAGCAAAAACCCCGAAA	5.18851
FBtr0070354	Edem1-RA	502	1801652	X	-	GATTGATTGACTGTCCCACGATGCAGCAAAAACCCCGAAA	5.18851
FBtr0070315	mip130-RA	110	1802386	X	+	AATAGAAGCAACTGTACCCTATGCTTACCGGCCGTCCAGT	3.15668
FBtr0070316	CG17766-RA	643	1804790	X	+	ATTGGGTAAAGCGCACCACCATGGTGAGTACCAATCTGGT	10.3947
FBtr0070350	eIF2B-epsilon-RA	38	1816856	X	-	CTGGGTTGCAACGCGAGAAGATGGCCCAATTCGAGAAGGA	9.40413
FBtr0070351	eIF2B-epsilon-RB	38	1816856	X	-	CTGGGTTGCAACGCGAGAAGATGGCCCAATTCGAGAAGGA	9.40413
FBtr0070317	CG3573-RA	753	1817791	X	+	TACTCAGAATCCGGAGACAAATGGACACGTTGAGCGAGGC	7.98768
FBtr0070318	CG11596-RC	106	1821819	X	+	ACCGCTGACGACGCGCCCAGATGAGCTCCATGGACTGCGC	7.89349
FBtr0070319	CG11596-RA	87	1821819	X	+	ACCGCTGACGACGCGCCCAGATGAGCTCCATGGACTGCGC	7.89349
FBtr0070320	CG11596-RB	125	1822398	X	+	GTCAGCGGCTAAAGCGCTCCATGGATTACCTGAACAGCCT	5.50224
FBtr0070349	CG3857-RA	53	1833987	X	-	CCCAAATAACCGGCTTCCGAATGGCTGATCCCCGTCGTCG	5.56827
FBtr0070321	CG3587-RA	151	1834420	X	+	ATTGTTATTAATTAGGAAGCATGCCCCTCGTGGTGATTAC	8.54529
FBtr0299593	CG3600-RC	122	1836898	X	+	GTCAGCCGAATGCCTCAAAGATGACACCGCTGCAACGGGA	9.27356
FBtr0070322	CG3600-RA	936	1887256	X	+	CACCTAGAAGAGCTGCCCAGATGAATGCCCAGCAGCCGCT	9.87314
FBtr0299592	CG3600-RB	1222	1887256	X	+	CACCTAGAAGAGCTGCCCAGATGAATGCCCAGCAGCCGCT	9.87314
FBtr0070347	CG4406-RA	47	1903329	X	-	CGGTCTATCGTCTTGTAGAAATGTTTAATATTATGCTTGT	5.48062
FBtr0070326	east-RB	258	1908555	X	+	CTGCCCAGGGCCCCTCGAGAATGTCTAGCCGGAAGGTGCC	9.08631
FBtr0070345	Actn-RC	398	1929101	X	-	ACATCTGACAGCGCCACAAGATGATGATGGAGAACGGACT	9.33834
FBtr0070343	Actn-RB	398	1929101	X	-	ACATCTGACAGCGCCACAAGATGATGATGGAGAACGGACT	9.33834
FBtr0070344	Actn-RA	398	1929101	X	-	ACATCTGACAGCGCCACAAGATGATGATGGAGAACGGACT	9.33834
FBtr0070346	usp-RA	370	1934946	X	-	CACCACATCACAAGCCCAGGATGGACAACTGCGACCAGGA	11.0372
FBtr0070342	CG4325-RA	91	1937760	X	-	TATAAGTCAACCGGAGCGGAATGGGCCGTAACAACGTCAT	8.34811
FBtr0070341	moody-RA	84	1941679	X	-	GTGGTCATCAGCGAGGCAACATGAGTGATGAGACAACTAT	7.10163
FBtr0070327	CG4313-RA	36	1946686	X	+	CCACTTTTTGGGTGGGAACCATGTCGGTGTATGGATGCGG	5.91243
FBtr0100659	CG4313-RB	36	1946686	X	+	CCACTTTTTGGGTGGGAACCATGTCGGTGTATGGATGCGG	5.91243
FBtr0070340	CG4290-RA	425	1954746	X	-	CAGGGTGGCGCAGTTGGAAAATGAGCACGTGCGAGGCGGC	7.37749
FBtr0070339	CG4281-RA	145	1959024	X	-	ACAGCGGATAGCGGGCGGCCATGGATCAATTCTCGCACGA	6.98174
FBtr0070338	CG14054-RA	121	1960271	X	-	GGAACGTAACTCTAGAATCGATGGCCTCACCTAGTCGGAG	3.30279
FBtr0070337	CG4199-RA	164	1962400	X	-	ACCAGAGTCCCAGTACAACCATGTCGACGGAAGAGTCTTC	9.19971
FBtr0070334	CG4199-RC	359	1965459	X	-	ACAACCGCCTGTTAAACACAATGGGTTCCGTCAACTGCAA	8.68236
FBtr0070335	CG4199-RD	410	1965459	X	-	ACAACCGCCTGTTAAACACAATGGGTTCCGTCAACTGCAA	8.68236
FBtr0070336	CG4199-RB	315	1965459	X	-	ACAACCGCCTGTTAAACACAATGGGTTCCGTCAACTGCAA	8.68236
FBtr0070333	CG4199-RF	300	1967211	X	-	GGTCCTCCTTCTCCACTGGAATGCTTGACTGGCCTTTTTG	1.62613
FBtr0070332	CG4199-RE	94	1967417	X	-	TAGTTAAAAGTTAACTAGAGATGGCTGTGTGGCAGTCCCC	8.25953
FBtr0070330	CG4061-RA	890	1967744	X	+	AACATAAATAAATTGGGAAAATGGACGCGGAAAAAATGTT	10.2659
FBtr0070331	CG4045-RA	44	1969853	X	-	GCTTCTGCTAATTTCTAGTAATGGTGGCCACCGGTGGACA	6.19057
FBtr0070375	CG4025-RA	101	1971116	X	+	ATACACCATTCCCTAGCGCGATGTCACAGGTTTACTTGCT	8.67977
FBtr0070434	CG16903-RA	85	1974331	X	-	CCTGGGTTAACCGCGCACGAATGGCCACCCGTGGGGCCGG	7.42224
FBtr0070376	Unc-76-RB	494	1975139	X	+	GAGAATCTTTTGCGCGTGCCATGCGTGACCTCGGCACCAA	5.96438
FBtr0070377	Unc-76-RA	384	1975139	X	+	GAGAATCTTTTGCGCGTGCCATGCGTGACCTCGGCACCAA	5.96438
FBtr0070378	csw-RA	169	1988438	X	+	AGTGTGCATTCAATAAGAAAATGTCATCGCGAAGATGGTT	3.11204
FBtr0070380	csw-RC	194	2002561	X	+	ACGACAAAGTAACGCATGTCATGATTCGATGGCAGGACAA	4.03075
FBtr0112843	ph-d-RB	646	2015161	X	-	TAAAGCATGCAACCAACATTATGGAAGTTCAGCAGCAGTT	6.78314
FBtr0070432	ph-p-RA	494	2030084	X	-	TATTGTTTTTATTTTGAATAATGGATCGTCGTGCATTGAA	2.48695
FBtr0070381	CG3835-RB	184	2037090	X	+	TTCCGCAACCATCCTCCACGATGAGATTCCAACAGCTCCT	9.59061
FBtr0070382	CG3835-RC	188	2037090	X	+	TTCCGCAACCATCCTCCACGATGAGATTCCAACAGCTCCT	9.59061
FBtr0070383	CG3835-RA	263	2037090	X	+	TTCCGCAACCATCCTCCACGATGAGATTCCAACAGCTCCT	9.59061
FBtr0070384	Pgd-RA	271	2039440	X	+	CCACAAAGAACACACGAAACATGAGCGGACAAGCGGATAT	10.186
FBtr0070431	bcn92-RA	119	2043514	X	-	CGGCCAGGATCAAGACCAGGATGTCGACCCGTCGCCAGGC	9.03306
FBtr0070430	wapl-RB	1060	2048856	X	-	TTGAGTCACGACTGGAGTCCATGATGATGACCATCGACGG	4.02215
FBtr0070429	wapl-RA	772	2051465	X	-	AGGAACCACCGCTAGCGAAGATGTCGCGCTGGGGCAAGAA	10.6506
FBtr0070428	Cyp4d1-RA	73	2054980	X	-	ATACGGAGGCCAGTAGTAACATGTTTCTGGTCATCGGCGC	7.31589
FBtr0070385	CG3630-RA	473	2062222	X	+	CATCCAAGCCGAGTGCAGCCATGACGGACGTATCGCATGA	9.43463
FBtr0070386	CG3621-RA	116	2066676	X	+	AAGAATAATACAAACGGAAAATGTCTGCCCTGCGCCGTGA	10.7839
FBtr0070426	Cyp4d14-RA	77	2069269	X	-	AAAACCGAAACCCAAAAAACATGTATCTAGAGCTCTTTGC	9.73009
FBtr0070388	Cyp4ae1-RA	213	2073130	X	+	ATACGCAGCAAAGCTTCAACATGTTGGTGGTTTTGTTGGT	11.0564
FBtr0070389	pn-RA	206	2075333	X	+	TTCCGAGATTTCCCTAACAAATGTGCTTTCTACGATTTTT	1.32661
FBtr0070425	Nmd3-RA	112	2078571	X	-	AATAGACCTCCGGAGGATTCATGGATCACGAATACGTTGG	3.76967
FBtr0070390	CG17776-RA	25	2078998	X	+	CTTGGAAGGGATTTGCCGCCATGCAGAAGAAGCCGATTAA	7.52976
FBtr0290085	CG17777-RB	74	2080962	X	+	GCAACATCTGCAGCAGCAACATGAAGTTCTTGTGCGTGTT	9.72306
FBtr0070392	CG3457-RA	75	2081930	X	+	ATCAGGAATTCGACTTCGAGATGCTGAAGCGCGATCTGCA	8.21341
FBtr0070424	CG14053-RA	89	2087003	X	-	AAAGTATATATTTTCTAGTAATGGACATCTCCCAATCGGA	6.39583
FBtr0070393	Mct1-RA	627	2092835	X	+	CCCAGGGCGACACCAGCAACATGGTACACGGACCGCCGGC	11.3927
FBtr0070422	msta-RA	194	2102517	X	-	GACCTCCCACCGCAGTCGCCATGTCTACTGCTGCCCAGTG	9.13627
FBtr0070420	Vinc-RA	323	2114462	X	-	AGACGAAAAGCGCAGCCAAAATGCCCGTCTTTCACACAAA	12.422
FBtr0070419	kz-RA	136	2135935	X	-	ATTGGTAAAGTAAAGTAATCATGGGCAAGAAGGTGCACAA	9.02583
FBtr0070396	fs(1)K10-RA	205	2136342	X	+	GTGAAATCCAGCTACCTGCAATGGTGTCCAAGAACCAATT	6.31568
FBtr0070418	crn-RA	118	2143896	X	-	GGGACCCCGAATCGCACAGCATGGAGCGGCCACAGAAGAT	9.48918
FBtr0070417	CG3191-RA	147	2145870	X	-	ATACCCAGGCCACAGCACCAATGAGCCGCATAGGTGTGAG	7.17432
FBtr0070416	CG3091-RA	43	2148120	X	-	AGACGCATTGGGCTACAACAATGGATAAAGATACAGGGGA	7.957
FBtr0100226	CG3091-RB	43	2148120	X	-	AGACGCATTGGGCTACAACAATGGATAAAGATACAGGGGA	7.957
FBtr0070415	CG3078-RA	410	2152507	X	-	GTTGGCAATAATCGCCGGAAATGGGCAGTCTGCCGAATCT	8.36176
FBtr0070414	l(1)G0144-RA	491	2156069	X	-	TCGGACTATACTCAAATTCCATGGAGGAGGAACGCAACGA	5.46471
FBtr0070398	CG3071-RA	54	2156929	X	+	AGTAGAAATACACAGACAGGATGCAGAACTCCTTTCTTCC	8.20619
FBtr0070412	CG2924-RA	663	2163132	X	-	CCTTTTAAGCCCGCCACAAGATGGCGTGCCTTAACACCCT	11.5734
FBtr0070413	CG2924-RC	613	2163132	X	-	CCTTTTAAGCCCGCCACAAGATGGCGTGCCTTAACACCCT	11.5734
FBtr0070411	CG2918-RA	207	2168369	X	-	CGAACGAAACGGGACACACCATGAAACTCGTGCTCCTTTT	8.04724
FBtr0070408	CG2865-RA	57	2186722	X	-	ACTTGCTTGAAAAACGCACAATGACCTTGCCCACAAACAC	8.78623
FBtr0070399	CG2854-RA	79	2221240	X	+	ACCACTTGGCAGCACTTAAAATGGTCACATTGCGCTTCCT	7.6073
FBtr0070400	CG33218-RA	137	2224329	X	+	TTTCTTCGAGATCCGTTTCTATGGCTAAAATAAATCTTTG	-0.615022
FBtr0070406	Ilp6-RA	367	2226172	X	-	GGATTAAACGGCATGCAAACATGGTTCTCAAAGTGCCGAC	10.6545
FBtr0111025	phl-RB	760	2234919	X	+	ATATAGGATAAAGCAACACCATGTCCAGCGAGTCCTCCAC	11.2576
FBtr0070401	phl-RA	760	2234919	X	+	ATATAGGATAAAGCAACACCATGTCCAGCGAGTCCTCCAC	11.2576
FBtr0112818	phl-RC	430	2234919	X	+	ATATAGGATAAAGCAACACCATGTCCAGCGAGTCCTCCAC	11.2576
FBtr0070405	mRpL14-RA	102	2238568	X	-	TACAATAATACCTGCGAATAATGGCGCTGCGCATCCTGAA	10.2529
FBtr0070402	ptr-RB	293	2243432	X	-	AACGAAGCCACGCCCACGACATGAGCAGCATGAAGGGCAG	11.1273
FBtr0070403	ptr-RC	776	2243432	X	-	AACGAAGCCACGCCCACGACATGAGCAGCATGAAGGGCAG	11.1273
FBtr0070404	ptr-RA	309	2243432	X	-	AACGAAGCCACGCCCACGACATGAGCAGCATGAAGGGCAG	11.1273
FBtr0070463	CG14045-RA	259	2279759	X	-	ATCAAGTTACCAGTAGGGACATGCCAACCATGACACGGAT	6.93436
FBtr0070462	CG12496-RA	103	2304829	X	-	GAAACAGAACCACACACAACATGCTGAAGTGGACGGCATC	9.62851
FBtr0070460	gt-RB	111	2322885	X	-	GAGACCATACACCGAACACCATGCTAATGCACGAGAAACT	8.71563
FBtr0070459	tko-RB	191	2337818	X	-	CTGAACAAAACTCCAAGAGCATGAATTTTCTGCGGCAATC	5.32725
FBtr0070458	boi-RA	189	2341732	X	-	TTATATGAAAATGTACATCGATGATCTGGTCTGGCAACGC	4.59317
FBtr0070435	z-RA	528	2342330	X	+	AAAACTCAAAACAAACTCAAATGTCGGCGCAGGGTGAAGG	8.47903
FBtr0100380	z-RB	327	2342330	X	+	AAAACTCAAAACAAACTCAAATGTCGGCGCAGGGTGAAGG	8.47903
FBtr0114528	boi-RD	302	2346162	X	-	AGAATAGGATCTGCTTCGCAATGGCTGAAATCAGGCTAGT	9.79819
FBtr0070457	boi-RB	302	2346162	X	-	AGAATAGGATCTGCTTCGCAATGGCTGAAATCAGGCTAGT	9.79819
FBtr0091962	trol-RA	207	2399376	X	-	AACACTCGGGGGCAACCTTTATGACCTCCGAAACGCCTGA	3.57541
FBtr0091963	trol-RB	207	2399376	X	-	AACACTCGGGGGCAACCTTTATGACCTCCGAAACGCCTGA	3.57541
FBtr0091964	trol-RE	207	2399376	X	-	AACACTCGGGGGCAACCTTTATGACCTCCGAAACGCCTGA	3.57541
FBtr0091965	trol-RD	207	2399376	X	-	AACACTCGGGGGCAACCTTTATGACCTCCGAAACGCCTGA	3.57541
FBtr0091966	trol-RC	207	2399376	X	-	AACACTCGGGGGCAACCTTTATGACCTCCGAAACGCCTGA	3.57541
FBtr0070451	trol-RF	147	2438656	X	-	CGCCGTTACCCGGAAAAGAGATGATGGGATCGCCGGGATC	4.98607
FBtr0070436	CG13758-RA	344	2467034	X	+	ACTATGCGGTCGATGGCAAAATGACCCTCCTGTCGAACAT	10.8157
FBtr0070437	CG13759-RA	174	2477073	X	+	ATTGCAGCGGCTGTGACACCATGGAGTACAAGATGATTGC	9.71158
FBtr0070449	CG13760-RB	254	2479240	X	-	GAGCCCAGCTGCTGGCCAGAATGAACGGACTGCCGCCGAG	7.40727
FBtr0070438	wds-RA	302	2480312	X	+	AGAATCCGCATCCGGAGGACATGGTGCCCATCGGAGCCGT	10.3879
FBtr0070439	egh-RC	1495	2490248	X	+	GACACAACCCGCAAACCAAGATGAACTCCACCACAAAGCA	10.7279
FBtr0070440	egh-RB	715	2490248	X	+	GACACAACCCGCAAACCAAGATGAACTCCACCACAAAGCA	10.7279
FBtr0070448	Klp3A-RA	373	2497631	X	-	CTTGCTGTGCCCCAGAGAAGATGTCCAGCGAGGATCCCAG	9.02014
FBtr0070441	mit(1)15-RB	112	2498336	X	+	ATCTGGTCAAAGAGCAGGACATGGAGGAAGAGGCGCCGCG	8.0727
FBtr0100272	mit(1)15-RC	112	2498336	X	+	ATCTGGTCAAAGAGCAGGACATGGAGGAAGAGGCGCCGCG	8.0727
FBtr0070446	CG8636-RA	117	2504215	X	-	AAATCGCGTTGAAAATCAGAATGCCGGGCGTTGAAACGAT	8.49778
FBtr0070445	Tsp3A-RA	205	2513566	X	-	GATACAGATAAACGGCGAGGATGAGCAACTACCGATATCA	6.42965
FBtr0070442	CG9904-RA	510	2514343	X	+	GCTAGTGCTTGACTGCCACCATGAACATCCTGCTGCGCTT	9.77248
FBtr0070444	CG13762-RA	51	2518557	X	-	CGCGAAAAAAACAGCTCGAAATGAAAGTGAAAAAAACGCA	7.85335
FBtr0070466	sgg-RB	287	2536042	X	+	GAGGCATCACAGGCGTTACGATGAGCGGTCGTCCAAGAAC	3.5274
FBtr0070467	sgg-RA	648	2536042	X	+	GAGGCATCACAGGCGTTACGATGAGCGGTCGTCCAAGAAC	3.5274
FBtr0070468	sgg-RE	495	2536042	X	+	GAGGCATCACAGGCGTTACGATGAGCGGTCGTCCAAGAAC	3.5274
FBtr0070469	sgg-RF	648	2536042	X	+	GAGGCATCACAGGCGTTACGATGAGCGGTCGTCCAAGAAC	3.5274
FBtr0070470	sgg-RC	548	2536042	X	+	GAGGCATCACAGGCGTTACGATGAGCGGTCGTCCAAGAAC	3.5274
FBtr0070472	sgg-RH	459	2536042	X	+	GAGGCATCACAGGCGTTACGATGAGCGGTCGTCCAAGAAC	3.5274
FBtr0070473	sgg-RI	513	2536042	X	+	GAGGCATCACAGGCGTTACGATGAGCGGTCGTCCAAGAAC	3.5274
FBtr0070474	sgg-RJ	937	2536042	X	+	GAGGCATCACAGGCGTTACGATGAGCGGTCGTCCAAGAAC	3.5274
FBtr0070475	sgg-RG	635	2537735	X	+	GCTCCGCAATCTCATCGAGCATGTTGATCAACCGCGGCTC	7.12007
FBtr0070471	sgg-RD	579	2553383	X	+	AACAGACCATTAAAAACCTGATGGCAACAACAACAACTAC	2.41675
FBtr0112828	sgg-RM	29	2561872	X	+	AAGAGTGAGCTTGCGTAATAATGATTCAAGAAACCAGTGG	3.83407
FBtr0070476	sgg-RK	496	2564225	X	+	AGAATCGCGAATTGCAAATAATGCGCAAATTGGAGCATTG	3.90493
FBtr0070506	HLH3B-RA	65	2575691	X	-	TGCTCCGGCGAATCGGAGAGATGGCCTGGCTACCGAGCAG	8.54942
FBtr0070505	CG2652-RA	108	2576857	X	-	TTTTTTTTTTTTGAATCGTGATGAGCTACACAAATCTCCT	3.23575
FBtr0070477	per-RA	369	2582278	X	+	AGCTGGAGAACCTAAGCACCATGGAGGGCGGCGAGTCCAC	11.9574
FBtr0070504	CG2650-RA	66	2587853	X	-	GGACTACGGAACACGGAAAAATGCAGCTAACCGGTGCCTC	8.42843
FBtr0070502	CG2658-RA	232	2592016	X	-	CGGTCCGCGATTGGGAAATAATGTTGAAGGGCCTGCGGCA	6.12812
FBtr0070503	CG2658-RB	224	2592016	X	-	CGGTCCGCGATTGGGAAATAATGTTGAAGGGCCTGCGGCA	6.12812
FBtr0070478	CG2662-RA	83	2592820	X	+	TCGAGAACAAACCGGTGACTATGAAACAATCCAAGGACGA	6.61206
FBtr0070501	Csat-RA	256	2597553	X	-	AGAGCTAGAAGCGTAGCACCATGAATAGCATACACATGAA	9.46135
FBtr0070479	eIF2B-beta-RA	142	2598751	X	+	ACCAGAGACGCCAGGACACGATGAAGGAACAGCCGCTAAA	9.13254
FBtr0273279	CG2680-RB	75	2601375	X	-	GCCAAAAAACCAACATTACCATGTCGCCACCACGACACAT	9.0079
FBtr0070480	CG2681-RA	280	2602997	X	+	ACTAAGGAAAATTGCCGAAAATGTCTACCCTGGCCAATGG	10.566
FBtr0070499	CG2685-RA	216	2607774	X	-	AACAAGAAATAGCCAGCAAGATGGGACGCCGCTCCATAAA	10.2708
FBtr0070481	CG2694-RA	49	2608163	X	+	GACGCGAAATTGCCAGTACGATGGCATTCGAGAGCTCTGC	7.69502
FBtr0070482	CG2694-RB	577	2608923	X	+	AATTCGATTTCGCATTCGAAATGTCCGCGAAGCCAAGTGC	8.74995
FBtr0070483	CG2694-RC	164	2608923	X	+	AATTCGATTTCGCATTCGAAATGTCCGCGAAGCCAAGTGC	8.74995
FBtr0070498	CG2701-RA	150	2614208	X	-	CAGCCAAAGGGGGGGCCGACATGCTGGACAACGACACCAG	9.89334
FBtr0070484	fs(1)Yb-RA	100	2614601	X	+	GTACATATATTAGGCGCAGCATGGAGCCAATTGGAGATCT	6.4104
FBtr0070485	fs(1)Ya-RA	58	2618377	X	+	GTTCGCAACTTGCGCATTTAATGTCGTTTTCCAATGTCCT	1.49325
FBtr0070487	dwg-RA	132	2621865	X	+	GGAAAGCGGATAAGGACATCATGATGAATAGCAAGATCGC	7.46981
FBtr0070497	ttm50-RA	137	2626081	X	-	TCGGGAAGGAAGGGGGAAGCATGAGCATGAGCATGGCACC	5.81128
FBtr0070488	CG2712-RA	187	2626598	X	+	TCTACTGTCGAGTTCAATCCATGACGACCATGTCGCCGCC	5.53564
FBtr0070495	crm-RB	137	2632495	X	-	GCGGATGTGGATTGGCCAACATGGAGGAACTGTCCAAGCA	9.19505
FBtr0070496	crm-RA	76	2632495	X	-	GCGGATGTGGATTGGCCAACATGGAGGAACTGTCCAAGCA	9.19505
FBtr0070494	Syx4-RA	583	2637516	X	-	AGGCAGTCCAAGTTGCAGAAATGGGTAAAGATCGACTGCC	6.93314
FBtr0070491	CG32795-RA	275	2683333	X	-	AGCCGCAAAAAACCACCAGAATGAATATCGATTCGCTGAA	11.2652
FBtr0070492	CG32795-RB	163	2683333	X	-	AGCCGCAAAAAACCACCAGAATGAATATCGATTCGCTGAA	11.2652
FBtr0070493	CG32795-RC	336	2683333	X	-	AGCCGCAAAAAACCACCAGAATGAATATCGATTCGCTGAA	11.2652
FBtr0070490	w-RA	158	2690341	X	-	AAGTGTGAAAAATCCCGGCAATGGGCCAAGAGGATCAGGA	8.82228
FBtr0070564	CG14419-RA	40	2779904	X	-	GGAAACCAAATCAGACGAGAATGCGCGCTTCCATACTGTT	5.76554
FBtr0113325	CG3526-RC	113	2784914	X	+	CTAAGCCGCTTTGTGCACGCATGAGTGGTTCGCCATCGAT	0.781315
FBtr0070546	CG3526-RA	45	2787165	X	+	TTTTAAAATATCTTTTTACAATGATAAATTACCGCACACA	3.93506
FBtr0070547	CG3588-RA	403	2814361	X	+	AGTGGGGATACGTAGCCAGGATGCGACACGCATTTGTTGG	5.07017
FBtr0070548	CG3588-RC	207	2814361	X	+	AGTGGGGATACGTAGCCAGGATGCGACACGCATTTGTTGG	5.07017
FBtr0100550	CG3588-RD	207	2814361	X	+	AGTGGGGATACGTAGCCAGGATGCGACACGCATTTGTTGG	5.07017
FBtr0070549	CG3588-RB	207	2814361	X	+	AGTGGGGATACGTAGCCAGGATGCGACACGCATTTGTTGG	5.07017
FBtr0070550	CG32793-RA	122	2823951	X	+	AGAAAATCCACAAAAAAACCATGACCAAGTTCGTGGTGGT	13.1413
FBtr0070553	CG14420-RA	627	2833516	X	+	AAGGAGAATCCATCTGCAGAATGCATTGCCTGCTTCAACT	6.78965
FBtr0070556	CG14423-RA	129	2839565	X	+	AGTTTATAAATTTATCCAACATGAAGTTGTACGCCATCGT	10.6297
FBtr0070558	CG3603-RA	70	2842139	X	+	ACTAAGTCATTTTTAGAGCCATGTCAGTGGGAGTACTAGC	4.71491
FBtr0070562	rst-RA	538	2851988	X	-	TGAAAAGGTGTTGAAGCAACATGTTGCACACGATGCAGCT	10.3769
FBtr0070559	kirre-RB	266	3023311	X	+	TTAGCAATTTGCCGCTGAAAATGAAGCGAATGCGCAGCAG	6.35554
FBtr0070560	kirre-RA	189	3023311	X	+	TTAGCAATTTGCCGCTGAAAATGAAGCGAATGCGCAGCAG	6.35554
FBtr0070507	N-RA	796	3029701	X	+	AACTGGAAAACTGGATTACAATGCAATCGCAGCGCAGCCG	5.28995
FBtr0070543	CG18508-RA	86	3067012	X	-	AACATTAAATAGCCCGAACAATGGTTTGCGTGCCCTGTAT	10.3445
FBtr0070542	Fcp3C-RA	1111	3068427	X	-	AAGAAAATGGCTTATATAAAATGGATGGCGCAAAGGCAGA	8.65937
FBtr0070508	CG3939-RA	395	3069547	X	+	AAATCCCATACACTGCCAAAATGCCCGAATATGTGCCGGC	12.9345
FBtr0070541	CG14265-RB	30	3130685	X	-	TCGATTAACTTTGACTCAATATGAAGCTCCACTGGCTGCT	7.76673
FBtr0070540	ng2-RA	37	3134567	X	-	TATTGTAGCATTTGCTCACCATGAAGATCACCGTGGTACT	9.40765
FBtr0070539	ng3-RB	27	3136090	X	-	CCAGCCACTGGCCATCCAACATGCGCTACTCCTGTGTTCT	8.81596
FBtr0070523	ng1-RA	38	3136483	X	+	TATTGTAGCATTTGCTCACCATGAAGATCACCGTGGTACT	9.40765
FBtr0070509	dnc-RB	307	3138831	X	+	AGCTCCCAACCGAAGTGGGAATGATGCGATTGGCGCGATT	4.2036
FBtr0070510	dnc-RO	307	3138831	X	+	AGCTCCCAACCGAAGTGGGAATGATGCGATTGGCGCGATT	4.2036
FBtr0070537	Pig1-RB	56	3143266	X	-	AAATAGAATATAGTGTCGAAATGAAGTTGACAAAGTTATG	6.48434
FBtr0070524	Sgs4-RB	562	3144096	X	+	TTCGATGTGTCGATGGCAAAATGCAGTGGGTATATAAAGC	6.53629
FBtr0070511	dnc-RI	464	3174035	X	+	AAGTGAAATAAAAGGAAACCATGTCCCAGGAGAGTAATGG	9.57582
FBtr0070512	dnc-RC	464	3174035	X	+	AAGTGAAATAAAAGGAAACCATGTCCCAGGAGAGTAATGG	9.57582
FBtr0070513	dnc-RJ	464	3174035	X	+	AAGTGAAATAAAAGGAAACCATGTCCCAGGAGAGTAATGG	9.57582
FBtr0070514	dnc-RK	464	3174035	X	+	AAGTGAAATAAAAGGAAACCATGTCCCAGGAGAGTAATGG	9.57582
FBtr0070515	dnc-RD	464	3174035	X	+	AAGTGAAATAAAAGGAAACCATGTCCCAGGAGAGTAATGG	9.57582
FBtr0070517	dnc-RA	581	3185858	X	+	GCATCAACTTCCTGGTGTATATGGTGTGCTCGTTTTGCTG	-0.128038
FBtr0070536	CG10793-RA	122	3210313	X	-	TTTACCCGGAAAAGCCTTTAATGAAGACCCAAGGAAAATA	0.112851
FBtr0070518	dnc-RE	303	3215204	X	+	GCTCCGATTCGGACTTTGAGATGTCACCCAAGTCCATGTC	5.39995
FBtr0070521	dnc-RF	292	3223732	X	+	TGTGCAAAATCCAGAGCAAAATGCTAAACAAAAACTCAGC	7.09755
FBtr0070522	dnc-RL	447	3228350	X	+	CCCATCGCAGCGTCTCCGACATGGCGTCGCTTAAGTTCAA	11.1155
FBtr0070525	dm-RA	607	3269039	X	+	ACCCAGACAACATAATCGCAATGGCCCTTTACCGCTCTGA	9.6872
FBtr0070532	CG14269-RA	107	3329693	X	-	AATTGAATTGAAAACTAGTTATGCTGGTCATGGACGCATT	3.94058
FBtr0070531	CG16782-RA	294	3353908	X	-	ATATAACACATATTATCAGGATGTCTGACAACTCGGCCGT	11.3969
FBtr0070530	CG16781-RA	118	3357959	X	-	TGGTATTGTTTTTAGCTTCAATGGATTCAAATCAGGAGAT	1.92858
FBtr0070527	CG12206-RA	366	3367181	X	-	CAACCAGATGCTGCAGAACCATGGCGGCAATTACTAGCAA	9.26899
FBtr0070528	CG12206-RB	603	3367181	X	-	CAACCAGATGCTGCAGAACCATGGCGGCAATTACTAGCAA	9.26899
FBtr0070529	CG12206-RC	302	3367181	X	-	CAACCAGATGCTGCAGAACCATGGCGGCAATTACTAGCAA	9.26899
FBtr0070591	CG10804-RA	476	3374660	X	-	GGGCCACCAATCAGGGCTTCATGTCCGACGCCTTCGACGA	7.91782
FBtr0070592	CG10804-RB	476	3374660	X	-	GGGCCACCAATCAGGGCTTCATGTCCGACGCCTTCGACGA	7.91782
FBtr0070568	CG10802-RA	76	3377078	X	+	TGCGTGGATTCATAGAAACGATGGTGTTCAAGTGCCAGGA	7.88426
FBtr0070590	CG14270-RA	90	3379317	X	-	CACTGAAAACCCGCCAGGAGATGCAGTTCCTCCGCGTGGG	9.06576
FBtr0070569	CG10803-RA	188	3379874	X	+	AATATGCGAAAATCGCTGCCATGAAAAAGGGCAAGGGATC	5.76612
FBtr0070589	Gas8-RB	310	3398574	X	-	GAAGAAGCACCGGCAGCAGTATGCCGCCTAAAGGGAAAAA	5.93254
FBtr0070570	CG13021-RA	99	3409293	X	+	GTGGAAACTTGGTGTCGAGGATGTCGGACTACTCAAAGTT	5.20467
FBtr0070571	CG13021-RB	113	3409293	X	+	GTGGAAACTTGGTGTCGAGGATGTCGGACTACTCAAAGTT	5.20467
FBtr0070572	CG13021-RC	336	3409293	X	+	ATTTGCCTGCAGTGTCGAGGATGTCGGACTACTCAAAGTT	5.5216
FBtr0070588	CG32791-RA	242	3424453	X	-	TGTGAAGTTATTGAAACCAAATGCCAGTCTCGGCGAAACG	4.72359
FBtr0290005	CG32792-RF	323	3464008	X	+	ACGATTCCGTGGAGTTCGCAATGCTGCAGTTGCTCTGTCG	4.29476
FBtr0070586	CG2875-RA	115	3467538	X	-	GTACATTTGCCAAACCGAAAATGAAACCCTTAACTGTGAA	7.02465
FBtr0070587	CG2875-RB	115	3467538	X	-	GTACATTTGCCAAACCGAAAATGAAACCCTTAACTGTGAA	7.02465
FBtr0070575	AlstR-RB	599	3539504	X	+	CGATAGGGATCTCTGTCAAGATGGCTGGCCATCAGTCGCT	11.4628
FBtr0070585	Parg-RA	67	3565535	X	-	CTCATCCCCAAAACACCGGTATGCAAGAATTCAGGTCACA	3.44405
FBtr0070578	Mnt-RC	791	3587518	X	+	TGCGGTAGTTTGTGTATGCTATGTCAGGGATCGGGGGCAT	3.58587
FBtr0070579	Mnt-RA	650	3587518	X	+	TGCGGTAGTTTGTGTATGCTATGTCAGGGATCGGGGGCAT	3.58587
FBtr0070582	Rala-RB	297	3604254	X	-	GAGTGAGTGATCCCGCCATCATGAGCAAGAAGCCGACAGC	9.31405
FBtr0070583	Rala-RA	493	3604254	X	-	GAGTGAGTGATCCCGCCATCATGAGCAAGAAGCCGACAGC	9.31405
FBtr0070584	Rala-RC	297	3604254	X	-	GAGTGAGTGATCCCGCCATCATGAGCAAGAAGCCGACAGC	9.31405
FBtr0299580	tlk-RF	284	3615609	X	+	GCGCTTATAATCACAAAGTAATGGATCAATTTCAAACTTC	3.02973
FBtr0299582	tlk-RH	502	3615609	X	+	GCGCTTATAATCACAAAGTAATGGATCAATTTCAAACTTC	3.02973
FBtr0299579	tlk-RE	196	3618866	X	+	AAAAGGAAAGAAACAACGAGATGCCTGTGGTAAAACAGCG	8.70925
FBtr0299581	tlk-RG	561	3670653	X	+	TTTAGCGAGGCGAACATGTTATGTCTTGTACGCCGTCTCC	1.11017
FBtr0112681	tlk-RC	511	3674687	X	+	ACTCACGCACTTAGCCACGTATGTGTGTGCAGAAAAATAT	0.34723
FBtr0299583	tlk-RI	379	3675688	X	+	AAGGAGAAAAAACGTTAAAGATGTCCCCCGGCGCCCATTT	10.9842
FBtr0070598	CG2947-RA	142	3684197	X	+	AGACAAAACGGAATTCAGAAATGGCTTTCACAATGCAAAC	9.63981
FBtr0070597	CG2947-RB	127	3684197	X	+	AGACAAAACGGAATTCAGAAATGGCTTTCACAATGCAAAC	9.63981
FBtr0070599	Crg-1-RB	229	3689125	X	+	AACCACCGAACCACCCACCAATGTGGCTGAAATCCAAAAC	5.6526
FBtr0070600	CG32789-RA	99	3693280	X	+	AGACAAAACGGAATTCAGAAATGGCTTTCACAATGCAAAC	9.63981
FBtr0112801	ec-RB	341	3714770	X	+	TGTAGCCAGCTCAGTTTTTGATGTCAGCCCACAGTGGACG	0.229497
FBtr0070606	ec-RA	568	3730697	X	+	AACAGCGAAGAACCTTCGATATGGATACGGCGGCCATTAA	9.86551
FBtr0112802	ec-RC	167	3744316	X	+	GATTACCGGATAACAGCAAGATGATCAAGTTCCGCTACAA	8.67492
FBtr0070632	yin-RB	152	3760598	X	-	ATCATTACGTAAAGCTCGTTATGGCATTTGTCAGCAATGC	4.5734
FBtr0070633	yin-RC	152	3760598	X	-	ATCATTACGTAAAGCTCGTTATGGCATTTGTCAGCAATGC	4.5734
FBtr0070631	yin-RA	307	3762052	X	-	CAAGGCGAGCCAATGCCAAAATGGCAAGTGAAATAACTAA	8.47792
FBtr0070608	CG2930-RD	177	3767191	X	+	GCGATCTCCGGGTTCCCAACATGACGGATAAAAAAAATGA	7.56174
FBtr0070609	CG2930-RA	132	3767191	X	+	GCGATCTCCGGGTTCCCAACATGACGGATAAAAAAAATGA	7.56174
FBtr0070610	CG2930-RB	177	3767191	X	+	GCGATCTCCGGGTTCCCAACATGACGGATAAAAAAAATGA	7.56174
FBtr0070611	VhaAC39-RA	249	3775022	X	+	TGTGTGCGTGTGTCATCAAGATGAACAGCTCGGGCTTTAT	6.86752
FBtr0070612	CG15239-RA	317	3782696	X	+	TTATAGATTCGCAAATCAAGATGACCAGCTCGAGGAATAT	10.0418
FBtr0070629	CG32776-RA	399	3798622	X	-	GCAGCAGTGCCAGGGATCGCATGTCACTAGCCGGAGTCCT	1.78344
FBtr0100628	CG32776-RC	402	3798622	X	-	GCAGCAGTGCCAGGGATCGCATGTCACTAGCCGGAGTCCT	1.78344
FBtr0070627	CG2938-RB	254	3830030	X	-	CGGCAGACGGCTTATAAATTATGGAGCTACGCGAACTGCG	2.35075
FBtr0070613	CG2941-RA	302	3830855	X	+	CGCGAAGTTTCGGCAGCACTATGATAACTGCTAAGAAGCA	4.92489
FBtr0070616	Vap-33-1-RB	566	3843683	X	+	AACAAAAGCCAGCCGCCACAATGAGCAAATCACTCTTTGA	9.89298
FBtr0070617	Vap-33-1-RA	566	3843683	X	+	AACAAAAGCCAGCCGCCACAATGAGCAAATCACTCTTTGA	9.89298
FBtr0070618	Vap-33-1-RC	222	3843683	X	+	AACAAAAGCCAGCCGCCACAATGAGCAAATCACTCTTTGA	9.89298
FBtr0070619	Vap-33-1-RD	426	3845477	X	+	CCCGACCCGTTGTCACAATCATGACTCTGCGCAACAACTC	6.22944
FBtr0070625	CG6428-RA	327	3862270	X	-	TATACTCTTTACTCTATATTATGGATATTCCCGTCCTGAA	3.58784
FBtr0070624	CG6414-RA	33	3865348	X	-	ACTTCAAGCGCAGGAGCACGATGTCAAAAGACGCTGGCCT	8.43162
FBtr0070621	CG32790-RA	41	3971949	X	+	ACGGAATAGCCACCGGGAAAATGGCGCTTTCCAAGCGGCC	10.7528
FBtr0070671	CG6379-RA	394	3994674	X	-	ATTCCATCGCGGCCTTCAAGATGGACGAACCTTCGGACGA	10.3575
FBtr0070670	Xpac-RA	78	3998152	X	-	CTAAAACTTGTGAAATCGCCATGTCTGCGGAGGTCTCTAC	8.6105
FBtr0070638	brn-RA	142	3998519	X	+	TTGTTTTTATTTTGGTCGCCATGCAAAGTAAACACCGCAA	2.82053
FBtr0070640	cib-RC	159	4003722	X	+	AAAAAAAAAACTAAATCAAGATGGCCGCCCCAGCACCAGC	13.2121
FBtr0070639	cib-RA	159	4003722	X	+	AAAAAAAAAACTAAATCAAGATGGCCGCCCCAGCACCAGC	13.2121
FBtr0070641	cib-RB	93	4003722	X	+	GAAACTCTCGCTACTCCAAAATGGCCGCCCCAGCACCAGC	11.7716
FBtr0070669	CG6133-RA	130	4007637	X	-	CTTGGTATTGATATTGACAAATGGGTCGAAACCAGAAGCA	4.15562
FBtr0070642	dgt4-RA	69	4008261	X	+	AGAAGTTTTTGTAAGCCACTATGGAAACTCCACCCACTCC	4.81635
FBtr0070668	Tip60-RA	590	4010885	X	-	AACGCGTAAAATATAAACAAATGAAAATTAACCACAAATA	2.75968
FBtr0070644	GlcAT-I-RA	40	4025319	X	+	TTTTTACCAACTGCCGCAGGATGTCGGAGGTCCGCATTCG	9.26983
FBtr0070665	Fas2-RA	417	4097293	X	-	CTGCAAAAACAGCGATAAAAATGGGTGAATTGCCGCCAAA	9.32104
FBtr0070666	Fas2-RB	417	4097293	X	-	CTGCAAAAACAGCGATAAAAATGGGTGAATTGCCGCCAAA	9.32104
FBtr0070667	Fas2-RC	417	4097293	X	-	CTGCAAAAACAGCGATAAAAATGGGTGAATTGCCGCCAAA	9.32104
FBtr0070663	Femcoat-RB	38	4136802	X	-	CGACCGAAAGCCAAAAGACAATGCTGAGATTTGGACAACA	4.24327
FBtr0070661	CG15576-RB	59	4146671	X	-	ACAGCTTTAAAATATTCAAAATGAATCCATTTAGGCCAAA	6.76023
FBtr0070647	CG15572-RA	330	4163064	X	+	ATTGTGACAGAGGACGAGCAATGGAGGATTTGCATTTAAA	5.5808
FBtr0070658	CG12692-RB	87	4196109	X	-	CTCGTTTGTGAAACGAAAATATGGGGCACATCGATGGCAC	8.14404
FBtr0070656	mei-9-RA	187	4212088	X	-	CTTAGCGATTGTATTTAATTATGGCCGATTCGTGCGCGGA	5.37678
FBtr0070648	CG2982-RB	126	4213661	X	+	TCGTTTAAAAAAGCTGCAAAATGAAAAAGGCGACTACTTC	8.21814
FBtr0070649	CG2982-RA	73	4213661	X	+	TCGTTTAAAAAAGCTGCAAAATGAAAAAGGCGACTACTTC	8.21814
FBtr0070655	mRpL33-RA	70	4216164	X	-	TCCCCATTTACCGAATCAAAATGCGTCTAACTAACGTTTT	6.67373
FBtr0070650	norpA-RB	979	4243441	X	+	ACGTCACACAGTCTGCAATAATGACCAAGAAGTACGAGTT	9.75896
FBtr0070651	norpA-RA	517	4243441	X	+	ACGTCACACAGTCTGCAATAATGACCAAGAAGTACGAGTT	9.75896
FBtr0100670	norpA-RC	517	4243441	X	+	ACGTCACACAGTCTGCAATAATGACCAAGAAGTACGAGTT	9.75896
FBtr0100671	norpA-RD	979	4243441	X	+	ACGTCACACAGTCTGCAATAATGACCAAGAAGTACGAGTT	9.75896
FBtr0070652	CG3626-RA	169	4260621	X	+	CGTTTGCGCCGGTGAACAAGATGTGGAAACTGCTGCAGCG	6.54166
FBtr0070703	CG32773-RA	66	4282218	X	-	ATGGAGAGCCGGACAAACGGATGCTTGAAAGGATGGATGA	0.972744
FBtr0070672	bi-RA	302	4322468	X	+	TTGTTTGAAACGGTTATGTGATGAGATACGACGTCCAGGA	4.17064
FBtr0070674	CG3556-RA	384	4425343	X	+	TTATTATAATTCTCTTCAGGATGTTGTCGCTGTCATCGCC	5.30102
FBtr0070702	rb-RA	331	4434338	X	-	CCGGGGGAATCTTTGCAAGAATGCAGCAGAACTCGGCCAG	6.52536
FBtr0070675	CHOp24-RA	93	4435036	X	+	CAAAAGTACTAAGACAAACGATGGAATCGACACTCGCCAA	7.54226
FBtr0070676	CG3568-RA	66	4436736	X	+	AAGTGACTCCAAAAAGTGCGATGAGATCTTTTCTTTATAT	1.13364
FBtr0070700	Usf-RA	830	4442461	X	-	GGCGGATCATCGATGCAACAATGAATGTTCACAAGCGGCC	7.63679
FBtr0070701	Usf-RB	830	4442461	X	-	GGCGGATCATCGATGCAACAATGAATGTTCACAAGCGGCC	7.63679
FBtr0070699	CG11436-RA	73	4445840	X	-	TGGTTTTGCAATCCTACAAGATGCGCCTGTGCCCGCTGGC	8.50155
FBtr0070678	CG3527-RA	109	4446109	X	+	TATACAACTACTTTTACGATATGGGCGGTCAGGGCAAGGC	8.12211
FBtr0070698	CG11444-RA	363	4448015	X	-	GGATCAGTCCATAAATCATCATGCCACGAGGAAAGTTCGT	5.88018
FBtr0070679	CG3546-RA	38	4452143	X	+	GGGCTTTATTGGCTCTCGGGATGTGCCTGGTGGCCACCAG	5.71467
FBtr0070680	peb-RA	519	4514027	X	+	GTTAACTAGCCGTTGGAAAAATGCTCGCCGCACAGCAACA	8.69772
FBtr0100265	peb-RB	514	4514027	X	+	GTTAACTAGCCGTTGGAAAAATGCTCGCCGCACAGCAACA	8.69772
FBtr0070696	CG12184-RA	53	4524916	X	-	AGAGCCAAGAAACAGTCCGAATGTTTAAGAAGTTTGGTTC	4.1342
FBtr0070694	CG12179-RB	82	4529933	X	-	GGGAATAAACTTTTTCGACCATGAGAGCGAAGAGAGGAGC	5.5762
FBtr0070695	CG12179-RA	82	4529933	X	-	GGGAATAAACTTTTTCGACCATGAGAGCGAAGAGAGGAGC	5.5762
FBtr0070681	pon-RA	123	4530486	X	+	GACTTGTGATCGACTGAATAATGCTGGAGACGAAGAGCAT	6.86403
FBtr0070692	CG3062-RA	84	4538817	X	-	CTTTTGTGCAAAATTTCGAAATGGCCCTTCATTTTAGTGC	6.29961
FBtr0070691	HLH4C-RA	183	4540400	X	-	GTGGTGCAAATAGCCAGAGAATGGTCTACGATATGAGCCA	6.63051
FBtr0070682	mRpL30-RA	90	4542000	X	+	AAGGGGGGAAAACAATTAAGATGAACCTGGGAAGGCTGCT	7.21636
FBtr0070690	torp4a-RA	67	4543798	X	-	CGGAATTTTCCTTGCATTTTATGATGAGCTTTCCACGCAT	-2.83513
FBtr0070683	Cbp80-RA	309	4544363	X	+	CACAGAAAATTCACGGGAAGATGAGTCGCAGGAGGGCTCA	8.7689
FBtr0070684	Cbp80-RB	309	4544363	X	+	CACAGAAAATTCACGGGAAGATGAGTCGCAGGAGGGCTCA	8.7689
FBtr0070688	CG3009-RA	275	4554457	X	-	TAAAGTTCTCAGTTGGCGCCATGAGGGAACCACTGCCCGT	8.26515
FBtr0070686	rap-RA	519	4570408	X	-	GCCAGCCAAAGGCGCTTAAGATGTTTAGTCCCGAGTACGA	7.92979
FBtr0070687	rap-RB	374	4570408	X	-	GCCAGCCAAAGGCGCTTAAGATGTTTAGTCCCGAGTACGA	7.92979
FBtr0070685	Pp2C1-RA	715	4580189	X	-	ACAGAGGGAGAAGCAGGAAGATGTTGCCCGCCAATAACAG	8.15414
FBtr0070704	ctp-RB	328	4585770	X	+	AAAAAAAAAAAACAGCCAAAATGTCTGATCGCAAGGCCGT	15.9058
FBtr0070705	ctp-RD	186	4585770	X	+	AAAAAAAAAAAACAGCCAAAATGTCTGATCGCAAGGCCGT	15.9058
FBtr0070706	ctp-RA	195	4585770	X	+	AAAAAAAAAAAACAGCCAAAATGTCTGATCGCAAGGCCGT	15.9058
FBtr0070707	ctp-RC	508	4585770	X	+	AAAAAAAAAAAACAGCCAAAATGTCTGATCGCAAGGCCGT	15.9058
FBtr0070711	l(1)G0334-RC	169	4596565	X	+	ACGAGAATAACACAGCGAAAATGTTGCGTACTCTGTCACG	8.42079
FBtr0070708	l(1)G0334-RA	260	4596565	X	+	ACGAGAATAACACAGCGAAAATGTTGCGTACTCTGTCACG	8.42079
FBtr0070709	l(1)G0334-RD	114	4596565	X	+	ACGAGAATAACACAGCGAAAATGTTGCGTACTCTGTCACG	8.42079
FBtr0070710	l(1)G0334-RB	617	4597672	X	+	CCCTCAAGTACTACACACAGATGCAGACGATCCGTCGGTT	5.64769
FBtr0070712	CG7024-RA	255	4599597	X	+	TGGTATTCGGGCAAGGGCCAATGATGAAGTTCAGTTGTGT	1.70223
FBtr0070714	CG6986-RA	433	4617401	X	+	GTGGAGGCGTGGTGGCAGTCATGACAATGTCCTCGACGTC	3.38097
FBtr0070713	CG6986-RB	628	4617401	X	+	GTGGAGGCGTGGTGGCAGTCATGACAATGTCCTCGACGTC	3.38097
FBtr0100551	CG6986-RC	339	4617401	X	+	GTGGAGGCGTGGTGGCAGTCATGACAATGTCCTCGACGTC	3.38097
FBtr0100552	CG6986-RD	672	4617401	X	+	GTGGAGGCGTGGTGGCAGTCATGACAATGTCCTCGACGTC	3.38097
FBtr0070734	CG2871-RA	62	4671346	X	-	ATACATTTCTGAAAATAAGAATGTGGCAAATTTTCGATAT	4.97173
FBtr0299602	CG15471-RC	55	4676736	X	-	TTCACCTAGAAACCGAAGCTATGGCCAGCCTGACGGAAGA	10.846
FBtr0070717	CG12681-RA	111	4769825	X	+	ACGGAAATTTGGCGCTTAAAATGGTTGTTCCGAGGATTAA	6.12377
FBtr0070721	CG6927-RA	67	4801012	X	+	TTATAGCTTAGTTTAATATAATGGAGTGGTCGCTCATCAT	5.56557
FBtr0070722	CG32772-RA	611	4803792	X	+	ATTCCTTATTTACTGTTATAATGGACACCATCTGTAGATT	5.02098
FBtr0113447	CG32772-RB	611	4803792	X	+	ATTCCTTATTTACTGTTATAATGGACACCATCTGTAGATT	5.02098
FBtr0070730	CG4041-RA	123	4812355	X	-	TTGCAAATCGCATCGAGATCATGGGCACGCGGGAGCGCGA	7.92306
FBtr0070723	CG6903-RA	467	4813230	X	+	AGAACGCAAATCACCGAAAAATGTCGCTTTTTGTGGAATA	9.46928
FBtr0070728	CG4068-RA	245	4823634	X	-	CATACTCCAATAACAAAGCCATGTTCAATTTTCATAAGCC	6.68449
FBtr0070729	CG4068-RB	602	4823634	X	-	CATACTCCAATAACAAAGCCATGTTCAATTTTCATAAGCC	6.68449
FBtr0112948	CG4068-RC	534	4823634	X	-	CATACTCCAATAACAAAGCCATGTTCAATTTTCATAAGCC	6.68449
FBtr0112949	CG4068-RD	690	4823634	X	-	CATACTCCAATAACAAAGCCATGTTCAATTTTCATAAGCC	6.68449
FBtr0112950	CG4068-RE	718	4823634	X	-	CATACTCCAATAACAAAGCCATGTTCAATTTTCATAAGCC	6.68449
FBtr0070724	Ptp4E-RA	294	4834680	X	+	GGGTTTTACTGTACTTGAAAATGGACTGTGCCACGCGAAA	5.895
FBtr0070725	Ptp4E-RB	294	4834680	X	+	GGGTTTTACTGTACTTGAAAATGGACTGTGCCACGCGAAA	5.895
FBtr0070727	SIP3-RA	91	4854942	X	-	GTCAGTTGGGAGGAGAGCAGATGATTTCGCCAGGCTATCA	0.602367
FBtr0070738	ovo-RB	834	4943164	X	+	AAATCAACCGATAATCCATCATGCCGAAGATTTTCCTGAT	9.64059
FBtr0100408	ovo-RD	1169	4959577	X	+	GTGCCGGTGGCGGTGGTGGTATGGGCGGTGGTCGCGACGG	1.61693
FBtr0070740	ovo-RA	1169	4959577	X	+	GTGCCGGTGGCGGTGGTGGTATGGGCGGTGGTCGCGACGG	1.61693
FBtr0070760	CG32767-RA	1321	4975106	X	-	TCAATTAGTATATCGCTGCCATGGCCAGCAGCGCGACGAA	11.0745
FBtr0070761	CG32767-RB	1191	4975106	X	-	TCAATTAGTATATCGCTGCCATGGCCAGCAGCGCGACGAA	11.0745
FBtr0110993	rg-RC	49	4979915	X	+	CGAAAATAAGAATCCATAAAATGCGGAGTGAGATCAAACG	6.52601
FBtr0290088	rg-RD	49	4979915	X	+	CGAAAATAAGAATCCATAAAATGCGGAGTGAGATCAAACG	6.52601
FBtr0299589	rg-RF	49	4979915	X	+	CGAAAATAAGAATCCATAAAATGCGGAGTGAGATCAAACG	6.52601
FBtr0070741	CG6789-RA	60	5025991	X	+	CGAAAATTTCCAGTATCCACATGGCCCAGTCGAATGCACA	7.33956
FBtr0070742	CG15465-RA	511	5069273	X	+	ATGGCTACCAGCTGCTGCTTATGATGGAGACATTCCTCGT	0.594379
FBtr0070759	CG5062-RA	189	5076213	X	-	ATAGAATAGAATTCGTCAAGATGCCAATGGTGATGCCATG	8.39799
FBtr0299590	CG15464-RB	161	5081166	X	+	GCGTTCCGATAATTCCCGCCATGGACTCGCTGGAGCGTCT	8.26658
FBtr0299588	rg-RE	93	5117955	X	+	GTTTTACATTCGTACAGGCCATGGTACTGCCGCCACTGGC	4.80508
FBtr0070745	rg-RB	93	5117955	X	+	GTTTTACATTCGTACAGGCCATGGTACTGCCGCCACTGGC	4.80508
FBtr0070746	CG15786-RA	265	5195381	X	+	GACATCTGAGGCAATCTGGCATGGCGATGCGACACTTGAC	6.10855
FBtr0070758	CG3323-RA	174	5199577	X	-	GCTGTAGCGGAGCAACCAACATGAATCGCAATCGAATCAA	8.7365
FBtr0070757	CG17764-RA	205	5201245	X	-	TTCCTGTTTGGAGTTAGACGATGTCAAAGGCGCAGCAACT	5.68791
FBtr0070756	Cdk7-RA	34	5202927	X	-	ATTTATGAGGCTCCTAAACGATGCTGCCCAATGCGAATGA	8.18656
FBtr0070748	snf-RA	107	5203387	X	+	TGAATAAAACGCACGACAGGATGGAGATGCTACCCAACCA	10.2607
FBtr0070755	TrxT-RA	44	5205744	X	-	TAAAATTCAAAATTAAAGTCATGGTGTACCCAGTGCGGAA	7.97509
FBtr0070749	dhd-RA	87	5206493	X	+	CTAATCCTCGCGACATAAAAATGGCATCCGTACGCACCAT	10.5142
FBtr0070750	CG4198-RA	167	5207466	X	+	AGAGTAGAAACCACACCATCATGTCGTATCAGATCAAATC	8.88725
FBtr0070751	Sas10-RA	75	5211537	X	+	GCACAGAGAGCAGCTAGCAAATGGACAGCGACGGTGACGA	8.03162
FBtr0070753	Rnp4F-RB	238	5216440	X	-	CCAAAATAAACGGTTGAAGCATGGACGCCGACAAGCAGCT	11.6025
FBtr0070752	Rnp4F-RA	303	5216440	X	-	CCAAAATAAACGGTTGAAGCATGGACGCCGACAAGCAGCT	11.6025
FBtr0112875	Rnp4F-RC	303	5216440	X	-	CCAAAATAAACGGTTGAAGCATGGACGCCGACAAGCAGCT	11.6025
FBtr0112876	Rnp4F-RD	142	5216440	X	-	CCAAAATAAACGGTTGAAGCATGGACGCCGACAAGCAGCT	11.6025
FBtr0070762	Mcm3-RA	111	5218030	X	+	TGTACAGCTTAAGTCACAGAATGGCCCACGAGGGGGAGCA	11.3446
FBtr0070798	CG3309-RA	67	5223302	X	-	AAATATCAACAAAATACAGAATGAGCGCGGATGCGAGAAT	9.01667
FBtr0070763	XRCC1-RA	191	5224135	X	+	AAATTCATGCGACTTGCGAAATGCCAATTGCGCTTTTCAA	7.43003
FBtr0070764	CanB-RA	166	5227438	X	+	CTAAGTAACCAAAGGCCAGCATGGGTAACGAGACCTCCCT	10.6392
FBtr0070770	SK-RF	601	5245862	X	+	AGGCGTCGCAAAATATCAAAATGTCAATTCAGAAGCTTAA	8.00518
FBtr0070765	SK-RA	601	5245862	X	+	AGGCGTCGCAAAATATCAAAATGTCAATTCAGAAGCTTAA	8.00518
FBtr0070766	SK-RC	601	5245862	X	+	AGGCGTCGCAAAATATCAAAATGTCAATTCAGAAGCTTAA	8.00518
FBtr0070767	SK-RB	590	5245862	X	+	AGGCGTCGCAAAATATCAAAATGTCAATTCAGAAGCTTAA	8.00518
FBtr0070768	SK-RD	711	5270120	X	+	CACTCTCAATTCCTGGCTCGATGAAAACACCTTCCATTGC	2.81555
FBtr0070769	SK-RE	711	5270120	X	+	CACTCTCAATTCCTGGCTCGATGAAAACACCTTCCATTGC	2.81555
FBtr0070797	CG3252-RA	279	5304599	X	-	ATTAACAAGTGGCTAGAAAAATGGAATTGAAAGGAGTTCA	7.07623
FBtr0070796	CG3249-RB	144	5311386	X	-	TCTTTCAATATTCAGCGAAAATGGTATCCGGTCGTCCTCT	7.58798
FBtr0070794	CG3249-RA	433	5311386	X	-	TCTTTCAATATTCAGCGAAAATGGTATCCGGTCGTCCTCT	7.58798
FBtr0070795	CG3249-RC	98	5314271	X	-	GTCAACTTTTTGTTAAGTGTATGACTCTGCCTTGCCGCTG	-3.31483
FBtr0070773	CG4165-RA	263	5316655	X	+	GGCCAAGCAGCTACCTTGCCATGGTAAAGAAGCGTCAGGC	6.76877
FBtr0070772	CG4165-RD	180	5316655	X	+	GGCCAAGCAGCTACCTTGCCATGGTAAAGAAGCGTCAGGC	6.76877
FBtr0070774	CG4165-RC	143	5316655	X	+	GGCCAAGCAGCTACCTTGCCATGGTAAAGAAGCGTCAGGC	6.76877
FBtr0070775	CG4165-RB	105	5316655	X	+	GGCCAAGCAGCTACCTTGCCATGGTAAAGAAGCGTCAGGC	6.76877
FBtr0070778	SPR-RA	501	5372804	X	+	GAGAAACCCACGTCCACGAGATGGACAACTATACGGACGT	11.6062
FBtr0070792	CG3239-RB	170	5389693	X	-	TACTGGAGCATCTGATCGTAATGGAGAATATCCAAAATGA	6.0163
FBtr0070793	CG3239-RA	138	5389925	X	-	CCGATTCGTACGAAAGTTTTATGGACCGACTGGACTACAA	-0.263628
FBtr0070791	CG32762-RA	23	5395196	X	-	ACTGCCAGCAATCAAGCAAAATGCACAGCCAACAACTGAC	9.44329
FBtr0070779	CG4151-RA	42	5395907	X	+	CCAGATCCACCAGAGAAATCATGAGCAAGTTCACCATTTG	5.58436
FBtr0070780	CG12730-RA	160	5411454	X	+	TATATCTTGTATTGGCCGCGATGTCGTTGACGGGAACCCA	7.57136
FBtr0100024	CG33980-RA	221	5453995	X	-	CGAAATATTAGCAATCGAAAATGCCGCAGCGTTCGCCATT	7.55328
FBtr0070781	CG4136-RA	274	5488580	X	+	TCGAAGTACCGTCGGCAAAAATGCAGGCCACCAAGATGCG	10.9645
FBtr0112735	CG34434-RB	204	5510199	X	-	TCGATTTGATCAAAGCGAAAATGGCAAACGATTCGGATAG	9.01671
FBtr0070784	RhoGAP5A-RB	124	5512710	X	-	GCCTGCTAATCCGAGGGAGGATGCCCCGGAACACGGAGGC	8.62359
FBtr0070785	RhoGAP5A-RA	124	5512710	X	-	GCCTGCTAATCCGAGGGAGGATGCCCCGGAACACGGAGGC	8.62359
FBtr0070783	Mlc-c-RA	139	5516452	X	-	ATAGCTAAAAACAAATCGATATGGCAGCTTATACCGAGGA	8.93901
FBtr0070782	l(1)G0045-RA	374	5516757	X	+	GCCAAATTAGTTAGTCCCCGATGAGCACACAGAAGGTGGA	6.16817
FBtr0070857	CG11473-RA	240	5530427	X	-	CCGAAACGGAAACGGAAACAATGGGCGGCGGTGAAGTGAA	10.6121
FBtr0070856	CG17761-RA	429	5537098	X	-	TGCTGAGCGAGGGGAAAGGAATGCAGCGGTGTCCCTACAT	3.50346
FBtr0070850	Sirt4-RA	368	5559451	X	-	ACCACAAGCCCGTCCAGCACATGGAGTTCGTCAAGTCGTC	6.7929
FBtr0070851	Sirt4-RB	491	5559451	X	-	ACCACAAGCCCGTCCAGCACATGGAGTTCGTCAAGTCGTC	6.7929
FBtr0070852	Sirt4-RC	101	5559901	X	-	CAATAATACATAACAAAACAATGCGTGTGGGCCAGCTGCT	9.80777
FBtr0070799	CG4119-RA	312	5560439	X	+	AAGGAGTCGCAGCGCACAAGATGTCGTACCCGCCGCGGGC	11.0162
FBtr0070849	Rab-RP4-RA	148	5565694	X	-	AGCGGAGCTCAAACCACACAATGGCTGATCGGGCTATCAA	10.211
FBtr0070800	RpL35-RB	78	5566553	X	+	TGACGTGACCAGCGAGAAAAATGGTGAAGGTTAAGTGCTC	9.05906
FBtr0070801	RpL35-RA	215	5566906	X	+	TAAAGAGCAGAGCTAGAAAAATGGTGAAGGTTAAGTGCTC	9.62983
FBtr0070848	Tre1-RA	317	5569516	X	-	GAAACGGGTTCGAGTTCGGAATGGATCAGGACATGGGCAT	7.59415
FBtr0070847	CG3160-RA	70	5583434	X	-	TGAAAAACTAAAAGCCCAGGATGTTTATGTTCCGGAACTG	7.75109
FBtr0070804	cv-RA	613	5584802	X	+	ACACACAGCCACCGCCGATCATGGAAATTTGGCGCTCGCT	6.1659
FBtr0070846	CG3149-RA	141	5589098	X	-	AGCCCGACCAACGGGGTCAGATGGCGCGCAATGTGCTCGA	8.45695
FBtr0070805	CG4096-RA	185	5597149	X	+	CTAGGATCGGGTTGAGGAGCATGACGTGCAGCAGGATGTG	4.64708
FBtr0070845	CG33080-RB	258	5605766	X	-	TGCGCTTGAACAGCAAGGAGATGTTGGCCAGCGACTTCGA	8.0348
FBtr0070844	CG33080-RA	64	5611747	X	-	ACTGAGAAGCGGCCGGTGAAATGGCTCAACCATCGCAATC	5.89743
FBtr0070843	CG32758-RA	615	5631457	X	-	GAGAGCGAACGACCGGCGCAATGAGCATCGTTGGCGAAAA	10.1895
FBtr0070841	l(1)G0060-RA	529	5637869	X	-	ACGCAGGATCAATCATCGCCATGACAATCATACTCTTCCT	8.7644
FBtr0070842	l(1)G0060-RB	279	5637869	X	-	ACGCAGGATCAATCATCGCCATGACAATCATACTCTTCCT	8.7644
FBtr0070807	CG4078-RA	120	5641902	X	+	AAATAGTATTATTAAGAATAATGCCGGAGAGCCTGATCGC	8.98835
FBtr0070808	CG15772-RA	164	5646902	X	+	TGATTGGGGCACGCACGCACATGGTGGAGGAGATTGGCTG	4.79532
FBtr0070809	CG15771-RA	417	5650088	X	+	CCCTCCGCTCGACGACTCTCATGGCAGCTAGCAAATTCCA	1.86424
FBtr0070810	CG15771-RB	437	5650863	X	+	ATAACCTTCTTATAAAGTGAATGGCACACAAAGAAGCTAA	1.70905
FBtr0070837	MAPk-Ak2-RB	112	5656692	X	-	AAAGATCAGCCGATTCCAGAATGCTTTCTCTGCAGAATCA	6.3715
FBtr0070838	MAPk-Ak2-RC	100	5656692	X	-	AAAGATCAGCCGATTCCAGAATGCTTTCTCTGCAGAATCA	6.3715
FBtr0070839	MAPk-Ak2-RD	137	5656692	X	-	AAAGATCAGCCGATTCCAGAATGCTTTCTCTGCAGAATCA	6.3715
FBtr0070811	CG15770-RA	348	5658948	X	+	GCGGATCACATCAGCGCGCCATGTCGCAGGTGCTTAGCCC	9.39637
FBtr0070836	CG3097-RA	408	5661727	X	-	CTGATAGCAACAACGCGACAATGACGCAAAAAACTATGTT	8.77351
FBtr0070833	CG3108-RA	34	5675615	X	-	CACAGTCAGATCCCGCTAAGATGTACAACGCGAGATCGCG	9.2084
FBtr0070813	CG15767-RA	159	5683679	X	+	CTTATTGATATTTGTTGAATATGTTTGACCGGGGTCTGTT	4.56333
FBtr0070814	CG12239-RA	95	5686275	X	+	CAAGCACCACTGAGCCACCAATGATGAGACAACGGCTTAG	3.05079
FBtr0070817	CG15765-RA	138	5713155	X	+	AAGAGAATAAAGTGTGAAAAATGATGCGACCTCGCTGTCT	6.55162
FBtr0070831	CG11462-RA	60	5734786	X	-	CATTTATACTATTTTACTGCATGTTTTTGTGTGTTTTTTT	-1.69372
FBtr0070819	CG12729-RA	73	5739386	X	+	ATGTTCACAATTTAACCACCATGGAATCGCCAGTCTGCAC	7.92431
FBtr0070820	CG15764-RA	87	5763215	X	+	TCCACTAAACCTGCTTTGGAATGAGCACAGAACATCTGAA	4.69204
FBtr0070830	CG3033-RA	108	5767289	X	-	CAGGATATAGGGCAGCCAAAATGGGCCTGCTGTCCGATCC	10.5982
FBtr0070829	mof-RA	99	5770785	X	-	GACAAATCTAGTGGCTAAGAATGTCTGAAGCGGAGCTGGA	8.87962
FBtr0070828	CG3016-RA	375	5773491	X	-	GCCATCGGAAATCTCAAGCCATGGAGAGCGAGAAGATTCT	10.2989
FBtr0070821	CG16721-RA	470	5775086	X	+	CAAAGGACTGGAATTTGAATATGGATGCCCAGGAGAATAG	6.67019
FBtr0070823	Act5C-RB	125	5796731	X	+	TCGAACAAAAAGCTTACAAAATGTGTGACGAAGAAGTTGC	11.3094
FBtr0070822	Act5C-RA	158	5796731	X	+	AACACACCAAATCTTACAAAATGTGTGACGAAGAAGTTGC	11.3006
FBtr0100662	Act5C-RC	158	5796731	X	+	AACACACCAAATCTTACAAAATGTGTGACGAAGAAGTTGC	11.3006
FBtr0100663	Act5C-RD	158	5796731	X	+	AACACACCAAATCTTACAAAATGTGTGACGAAGAAGTTGC	11.3006
FBtr0070825	CG12236-RA	367	5802525	X	+	GACGCAGAGAGGACGCCGCAATGGCCACCACCCAGCAGTA	13.0143
FBtr0070826	CG12236-RB	367	5802525	X	+	GACGCAGAGAGGACGCCGCAATGGCCACCACCCAGCAGTA	13.0143
FBtr0290235	CG3011-RB	106	5808810	X	-	TATATAAATCCGAACAGAATATGGCCGATCAGAAACTGCT	7.87444
FBtr0070827	CG3011-RA	253	5810502	X	-	ACGCAGCCGTTTACAAAGACATGCAGCGGGCGCGCTCTAC	5.73938
FBtr0070858	CG3726-RA	552	5832703	X	+	GCAGCAGGCGCGGCACCACCATGCTGCCGCAGCAGTACTG	7.81722
FBtr0070859	CG12728-RA	75	5836716	X	+	CTTCTAAACGTAACTTCAAAATGCTATTGAAAGTAGTGAA	7.05765
FBtr0070860	CG32756-RA	51	5839794	X	+	CTTCTAAACGTAACTTCAAAATGCTATTGAAAGTAGTGAA	7.05765
FBtr0070861	CG6041-RA	59	5842282	X	+	TGCCAAGTTACTCAAGAGAGATGGCTAAAGTCTGGGCCAT	10.3498
FBtr0070862	CG32755-RA	125	5844409	X	+	GTGGAACCTCACGGCACCCCATGGACCACCTATGGATGTG	5.02771
FBtr0070864	CG6067-RA	169	5849832	X	+	TACGGATATCTTGCATCGAAATGCAATTGAACGATCATTG	4.35521
FBtr0070865	Grip-RA	285	5860599	X	+	TGGAGAAAAGAAAACTCAAGATGAAACTGTGGAAATCGAA	6.3708
FBtr0070866	CG5966-RA	428	5883273	X	+	GAATCAGATACAGCTGCAGGATGTATGTGGCCAACACGAC	9.31163
FBtr0070891	CG4766-RA	601	5894229	X	-	TGGAACTCGAACTGAGTACCATGCTGGTGCCGCCGGACAT	8.33225
FBtr0070890	mab-21-RA	356	5906855	X	-	AGTGCCCCGCCGTGTGGAGAATGCTGGTGCCGTCGGACAT	5.80386
FBtr0070889	rux-RA	86	5931123	X	-	CATGAAAATACTTGAAGGAAATGAGCGCTCCAGAAGAACA	4.995
FBtr0070867	CG5941-RA	84	5932002	X	+	ACGCAAGGAAATCGTGCAAAATGTTCAAAAAATTCGAAGA	8.32207
FBtr0070871	CG5928-RA	131	5962124	X	+	CTCCGCACATACTAACGAAAATGCTGCAACTTCAAAAGAT	6.94858
FBtr0100295	CG5928-RB	131	5962124	X	+	CTCCGCACATACTAACGAAAATGCTGCAACTTCAAAAGAT	6.94858
FBtr0070888	Tsp5D-RA	289	5965900	X	-	CTTGAAGCCAATATCCCGCGATGGGCAATGCCGGCTACAC	8.69081
FBtr0114466	Tsp5D-RB	144	5965900	X	-	AATTTAAAGAATATCCCGCGATGGGCAATGCCGGCTACAC	9.64881
FBtr0070887	CG4666-RA	179	5970984	X	-	ACACACAACCAGATATCGCGATGTCTTGGCTGGTTGTTTT	9.06683
FBtr0070886	CG4660-RA	118	5974529	X	-	TCCGCCGACCTGCCATCGGAATGGAGCAGCTGTGCTACCT	8.5302
FBtr0070884	Mipp2-RA	145	5985327	X	-	TTTTTCCACCGCCCGGAAAGATGCTAAGCCAATTTTACTG	4.78484
FBtr0070872	Nep1-RB	467	5990242	X	+	CAGGCGCCCCATAGTAGAAGATGTCGCAGCAACATGAGGC	7.70833
FBtr0070873	Nep1-RA	446	5990242	X	+	CAGGCGCCCCATAGTAGAAGATGTCGCAGCAACATGAGGC	7.70833
FBtr0070874	CG3774-RA	496	6115415	X	+	ATATATCCCATTGCGAAGATATGGCTCTGAACCTGAAGGC	9.1488
FBtr0070875	CG3774-RB	591	6115415	X	+	CTTGGAAATACCCTTCCAATATGGCTCTGAACCTGAAGGC	11.8733
FBtr0070877	sqh-RA	269	6118037	X	-	CCACCAATCCAACAGCAACCATGTCATCCCGTAAGACCGC	10.9128
FBtr0070876	CG14446-RA	239	6120208	X	+	GATTCCTGCACACGAACAAGATGATGAGATACTGCCTCAT	7.5084
FBtr0070893	CG14445-RA	163	6131513	X	+	GCATTTTCTGAGCTTCAAACATGTCGTTCCTGGGCAACAC	10.803
FBtr0112954	CG14445-RB	163	6131513	X	+	GCATTTTCTGAGCTTCAAACATGTCGTTCCTGGGCAACAC	10.803
FBtr0070894	Spx-RA	78	6149944	X	+	TTTATAAAAATAGCTCCGAAATGGCGGCAGGTCCAATTGC	10.7686
FBtr0070895	CG3781-RA	29	6155302	X	+	TCACACTGAACCGCTCCGAAATGGAATCGCCCAGTGCCCG	9.3648
FBtr0070937	Lag1-RA	350	6160624	X	-	GCGGCAACTGAAGCAGCAACATGGACATATTGAATGAGTT	8.90108
FBtr0070938	Lag1-RB	636	6160624	X	-	GCGGCAACTGAAGCAGCAACATGGACATATTGAATGAGTT	8.90108
FBtr0070896	Spt6-RA	93	6161940	X	+	AAGCTTTATTCCATTATATTATGGCCGAATTTCTGGACTC	4.13904
FBtr0089869	CG3566-RC	39	6170672	X	-	GGCAGGCGCAGTCAGGCAAGATGAGCAAGGAAATCCGTTT	7.30028
FBtr0089870	CG3566-RB	39	6170672	X	-	GGCAGGCGCAGTCAGGCAAGATGAGCAAGGAAATCCGTTT	7.30028
FBtr0070933	Ubi-p5E-RA	141	6172781	X	-	AAACAAGAAAATAAGGCAATATGCAAATTTTCGTTAAGAC	7.61547
FBtr0070930	Top3beta-RA	233	6181764	X	-	GCGGGACTTGGATTTGGGCCATGAAGAGCGTGCTGATGGT	7.6955
FBtr0070897	wuho-RA	31	6182187	X	+	TATCGAATCGAGTCGCAAGAATGTGCACAACAATTTCGTT	5.17215
FBtr0070929	Rpt4-RA	141	6185135	X	-	TGACCGTGACCGCCACACCGATGCCGGACAATCTGCGGGT	8.47016
FBtr0070898	CG15896-RA	57	6185440	X	+	TCTAAATTTAAATTTAACTAATGTATAATTTACGCCTGCT	2.38084
FBtr0070926	CG15892-RA	205	6188171	X	-	CCGTGTAGTACTCTTCAGCCATGGCCAGCTCCAATGTCTC	9.1898
FBtr0070927	CG15892-RB	977	6188171	X	-	CCGTGTAGTACTCTTCAGCCATGGCCAGCTCCAATGTCTC	9.1898
FBtr0100319	CG15891-RA	62	6189086	X	-	CAATAGAACAAAATAGTGCAATGTTTTCGATATTTGGCAA	5.0654
FBtr0070899	CG3815-RA	115	6189539	X	+	AAGAGGAGCGAGCGAAAAAGATGTCAAAATTGGACCAGGA	7.91146
FBtr0070925	CG12219-RA	71	6195232	X	-	ATATTTTAAAGCGGAATAAAATGATCTGTCGCCTGTGTCT	4.9595
FBtr0070900	CG3823-RA	131	6198154	X	+	ACAACGGTAAACGTATCGAAATGGTCCACCTAAATGAGAA	10.5436
FBtr0290308	CG42240-RA	199	6225090	X	+	AGCAGCAGAAAGTGATCGAGATGGCGTTCATGATGCCCGT	12.4613
FBtr0070903	CG3842-RA	140	6236171	X	+	AATCCATCGCTTAGCCAGCTATGTCGGAGGCTGCCACGCC	7.58315
FBtr0070904	CG3842-RB	330	6236171	X	+	AATCCATCGCTTAGCCAGCTATGTCGGAGGCTGCCACGCC	7.58315
FBtr0070905	CG3847-RA	402	6241538	X	+	TTATTCAAAGCCAACTCGATATGAATGCCAAGCGCGTGAA	8.96932
FBtr0070924	CG3446-RA	118	6244260	X	-	TATTCGAGCGAGGAGTCACCATGGCGACGGCAGTGCCGCA	11.2898
FBtr0070906	kdn-RB	107	6244769	X	+	ATTTACAGCTAAAAGTAGTAATGTTCGTACGCCGTTTCGG	4.282
FBtr0070907	kdn-RA	156	6246470	X	+	CCGTACGTAATCGCATTGCCATGTCGCTCTATCGCATTTC	5.90457
FBtr0070922	swa-RA	113	6259629	X	-	GGATTTCCGCATAAAAAGCGATGAGTCTACAGGACGAGAG	4.95105
FBtr0070908	Marf-RA	508	6260890	X	+	ACCATAAACCGGATCCCGAAATGGCGGCCTACTTGAACCG	12.8493
FBtr0070909	Marf-RB	347	6260890	X	+	ACCATAAACCGGATCCCGAAATGGCGGCCTACTTGAACCG	12.8493
FBtr0070910	Marf-RC	508	6260890	X	+	ACCATAAACCGGATCCCGAAATGGCGGCCTACTTGAACCG	12.8493
FBtr0070921	PpV-RA	25	6266849	X	-	TTTCACAGGCAGCGGGCATCATGGGCGACGTGGACAAGTG	10.126
FBtr0299863	CG42340-RC	1099	6379099	X	-	GAAGCAGCGGCAGCAGCACAATGAACAAGAAGTCGCCACT	8.89389
FBtr0070912	CG3918-RA	217	6418723	X	+	CCGGCAGCGGAGCGGCAACCATGAACTTCCCACTGGCGAG	8.91293
FBtr0070918	CG3342-RA	58	6421836	X	-	ATGCGACTGCATAATTAGGCATGGAAATCGGCAACGATCA	5.25423
FBtr0070913	Spat-RA	168	6423149	X	+	GTAAATAGGGAACAAAGACCATGGAGGTACCACCGCCACT	7.83911
FBtr0070915	RpL7A-RA	135	6426537	X	-	AACTTTAAAACCGCTTGAAAATGGTTGTCAAGAAGCCCAG	10.9153
FBtr0070916	RpL7A-RD	165	6426537	X	-	AACTTTAAAACCGCTTGAAAATGGTTGTCAAGAAGCCCAG	10.9153
FBtr0070917	RpL7A-RC	43	6426537	X	-	AACTTTAAAACCGCTTGAAAATGGTTGTCAAGAAGCCCAG	10.9153
FBtr0070914	dx-RA	403	6428446	X	+	TAACGGATCAACTGCAAGCAATGGCCAGCAGCGCCGGAAG	8.97724
FBtr0112703	CG34417-RC	568	6437137	X	+	CAGCAACAGTCATTCCTGCCATGGAGGTGGAATGCGATCT	6.90249
FBtr0112704	CG34417-RD	557	6437137	X	+	AAAAACAGCAGCAGCAACAGATGGAGGTGGAATGCGATCT	6.42399
FBtr0112706	CG34417-RF	557	6437137	X	+	AAAAACAGCAGCAGCAACAGATGGAGGTGGAATGCGATCT	6.42399
FBtr0112707	CG34417-RH	557	6437137	X	+	AAAAACAGCAGCAGCAACAGATGGAGGTGGAATGCGATCT	6.42399
FBtr0112705	CG34417-RG	1656	6477972	X	+	GTTTGCTGCACTGCGTCCCAATGAAGCCCCAAACAACAAC	3.69048
FBtr0070943	CG17717-RB	201	6483524	X	+	CATCTGTGTACCCGAGCAATATGTCGCATCATCAACACGT	7.33597
FBtr0070944	CG17717-RA	201	6483524	X	+	CATCTGTGTACCCGAGCAATATGTCGCATCATCAACACGT	7.33597
FBtr0070945	Pat1-RA	366	6485617	X	+	GGCAACATCAAAACAGCGAGATGGCTGGCCAACAGCTCGT	13.3603
FBtr0070946	APC7-RA	49	6491127	X	+	GAAAGCAGGTGGCACTCTGTATGGCATCATTTTTGATAGT	0.340106
FBtr0070947	APC7-RB	242	6491458	X	+	TCATCCATAAGCGGCGACTAATGATGCGCCACAAGAATGC	4.72582
FBtr0070948	CG3973-RA	779	6524971	X	+	ATTGAAAATACACCGACACAATGGCCATGTTAGAGGCGCG	13.5347
FBtr0070993	CG3226-RA	26	6548193	X	-	TGTTATTCAGACAAAACAAAATGTCATTGGAACAGCTGAA	9.0352
FBtr0070950	l(1)G0148-RA	371	6549183	X	+	GATTGTGCTCCTGAGGAACAATGGCCGATCGAGTTATGTG	7.09604
FBtr0070992	CG3224-RA	215	6555205	X	-	TATAAAAAAAAGTCAGCAAGATGGGAATGGTATCGAAACG	9.45598
FBtr0070951	Ctr1A-RA	200	6559078	X	+	AAGTCGGTTAACCAGCTGCTATGGACCACGCCCATCACAG	7.02858
FBtr0070991	CG3198-RA	231	6567771	X	-	TTGCGAAGGAGCCCCGGAAAATGGTGGACGCCGCCAGGCA	11.2795
FBtr0070952	Mcm6-RA	117	6568539	X	+	GAAGCAAGAAGTGACCCAAAATGGATGTGGCAGATGCTCA	10.2068
FBtr0070990	CG3192-RA	692	6572117	X	-	TTAGTGGAAACAAGCCTGCAATGTCGGCGTTTGTGAAAAC	8.03065
FBtr0100409	CG3192-RB	176	6572117	X	-	TTAGTGGAAACAAGCCTGCAATGTCGGCGTTTGTGAAAAC	8.03065
FBtr0070953	l(1)G0255-RA	64	6572563	X	+	ACTAAGGAATAAGCATAGAGATGGTGCTACCATTATTGCA	5.62331
FBtr0070954	l(1)G0255-RB	140	6573791	X	+	CTGTCATATCTGCATCTGAAATGGCCTCCCAGGAGTTTCG	8.22759
FBtr0070955	CG4095-RA	81	6575869	X	+	AGAACCAATAATAATTGAAAATGCTGAAGCAAAACAATGG	7.73122
FBtr0070957	Pink1-RB	541	6578590	X	+	AGGTCTTTGCGGGCCGAAAGATGTCTGTGAGACTGCTGAC	7.67949
FBtr0070956	Pink1-RA	621	6578590	X	+	AGGTCTTTGCGGGCCGAAAGATGTCTGTGAGACTGCTGAC	7.67949
FBtr0100413	Pink1-RC	627	6578590	X	+	AGGTCTTTGCGGGCCGAAAGATGTCTGTGAGACTGCTGAC	7.67949
FBtr0100414	Pink1-RD	535	6578590	X	+	AGGTCTTTGCGGGCCGAAAGATGTCTGTGAGACTGCTGAC	7.67949
FBtr0100415	Pink1-RE	626	6578590	X	+	AGGTCTTTGCGGGCCGAAAGATGTCTGTGAGACTGCTGAC	7.67949
FBtr0100416	Pink1-RF	632	6578590	X	+	AGGTCTTTGCGGGCCGAAAGATGTCTGTGAGACTGCTGAC	7.67949
FBtr0100419	Pink1-RG	679	6578590	X	+	AGGTCTTTGCGGGCCGAAAGATGTCTGTGAGACTGCTGAC	7.67949
FBtr0100420	Pink1-RH	627	6578590	X	+	AGGTCTTTGCGGGCCGAAAGATGTCTGTGAGACTGCTGAC	7.67949
FBtr0070989	CG3184-RA	30	6582773	X	-	GATAACATCTTTTCATAAACATGTTTACAACGCTCCACAG	6.98151
FBtr0070988	CG14442-RA	1026	6587989	X	-	GCCCCGGCTTTTGACCAAGAATGGAACCAGATCCCAATGG	4.04834
FBtr0070958	CG32741-RA	492	6590388	X	+	GCTTTAACAAATATTGCGTTATGTGCCTGGCTACGGATCA	5.07678
FBtr0070987	CG14440-RA	218	6592318	X	-	GCGAGCGCACAAATCCCCCGATGTCAGCGGGTGTGGGTGG	6.27628
FBtr0070959	CG14441-RA	849	6603753	X	+	CTCCGTTCCAAACTCCCGCGATGGAGTGCGAACAGCCGGA	10.8945
FBtr0070984	CG3168-RC	634	6618278	X	-	ACAAAACCCTGAACTATAGAATGGTAGAAGGTGATTCCGC	4.61872
FBtr0070985	CG3168-RA	315	6618278	X	-	ACAAAACCCTGAACTATAGAATGGTAGAAGGTGATTCCGC	4.61872
FBtr0070986	CG3168-RB	263	6618278	X	-	ACAAAACCCTGAACTATAGAATGGTAGAAGGTGATTCCGC	4.61872
FBtr0070980	RpL17-RB	72	6637171	X	-	CACGTTTCCGATATTGAAAAATGGGCCGTTACTCACGCGA	5.77527
FBtr0070981	RpL17-RC	118	6637171	X	-	AGGCACTGTGATATTGAAAAATGGGCCGTTACTCACGCGA	5.52181
FBtr0070982	RpL17-RD	264	6637171	X	-	AAACTGAAAGATATTGAAAAATGGGCCGTTACTCACGCGA	7.45654
FBtr0070983	RpL17-RA	36	6637171	X	-	CACTTAAATCATATTGAAAAATGGGCCGTTACTCACGCGA	7.28342
FBtr0070960	CG14439-RA	174	6647809	X	+	TTCTGTTCATCGGCCCCAATATGATACCTATTCTGGAGAA	6.15117
FBtr0070961	CG14438-RA	411	6654053	X	+	CGAACAGTGCCTGCTGCAAAATGGAGGATAGCGAGGACGA	12.0208
FBtr0070962	CG14438-RB	190	6654053	X	+	CGAACAGTGCCTGCTGCAAAATGGAGGATAGCGAGGACGA	12.0208
FBtr0070963	COQ7-RA	134	6665403	X	+	TGGAAAGCTGCAAATTAGCAATGAATGGAATGCTGAGAAG	5.32133
FBtr0070978	shf-RA	260	6668984	X	-	AGCCAACGACTGGGGAAACTATGACACATCAGGGCATCGG	5.97116
FBtr0299792	C3G-RD	601	6682737	X	-	TCATCGAGAAGATTTCCCTGATGCGAACCACCAACAATAC	3.08825
FBtr0299795	C3G-RG	601	6682737	X	-	TCATCGAGAAGATTTCCCTGATGCGAACCACCAACAATAC	3.08825
FBtr0299790	C3G-RB	1379	6684255	X	-	TGCTGTCATTATGCAACATTATGCCGCAGTTTGATGAATC	3.9438
FBtr0299791	C3G-RC	1379	6684255	X	-	TGCTGTCATTATGCAACATTATGCCGCAGTTTGATGAATC	3.9438
FBtr0299793	C3G-RE	440	6694284	X	-	GATTTCCGCCCATCGACATAATGCGCGTTCTCAACACGGA	7.48076
FBtr0299794	C3G-RF	440	6694284	X	-	GATTTCCGCCCATCGACATAATGCGCGTTCTCAACACGGA	7.48076
FBtr0070968	pod1-RE	323	6699943	X	+	GCTCAACCAAGTAGCCAACCATGGCCTGGCGATTCAAGGC	9.66936
FBtr0070964	pod1-RA	312	6699943	X	+	GCTCAACCAAGTAGCCAACCATGGCCTGGCGATTCAAGGC	9.66936
FBtr0070965	pod1-RB	513	6699943	X	+	GCTCAACCAAGTAGCCAACCATGGCCTGGCGATTCAAGGC	9.66936
FBtr0070966	pod1-RC	254	6699943	X	+	GCTCAACCAAGTAGCCAACCATGGCCTGGCGATTCAAGGC	9.66936
FBtr0070967	pod1-RD	354	6699943	X	+	GCTCAACCAAGTAGCCAACCATGGCCTGGCGATTCAAGGC	9.66936
FBtr0112956	pod1-RF	312	6699943	X	+	GCTCAACCAAGTAGCCAACCATGGCCTGGCGATTCAAGGC	9.66936
FBtr0070974	CG3075-RA	189	6714759	X	-	GGTCTCCAGCCAACCGGGCCATGTACGCCACCAACAATGG	7.9892
FBtr0070970	CG4542-RA	66	6715126	X	+	AATCCCTGAGAGAAACGAAGATGAAGGACCTCTTCTGGCA	8.37697
FBtr0299813	CG4542-RB	74	6715126	X	+	AATCCCTGAGAGAAACGAAGATGAAGGACCTCTTCTGGCA	8.37697
FBtr0299814	Atx-1-RB	2051	6717288	X	+	GTCCAGACGAACAGATCGACATGCAGATGCACATGGAACT	9.32601
FBtr0071042	CG14435-RA	618	6737079	X	-	TAATAATTCCATCAGCATCTATGGGTCAAAAGGCGAGCAC	4.11499
FBtr0070994	CG4557-RA	264	6738640	X	+	TTTCCACATCCGCACCGAAGATGAGCTGGTTCGAAAAGGC	8.30253
FBtr0070995	CG4558-RA	215	6744020	X	+	TATGTGACCCAAGGAGCGCCATGGCGGATCCGGAGGATTA	9.26255
FBtr0091672	CG33691-RB	402	6763423	X	+	CGAGAGTGTGCGGAGGAGCGATGGCCAGCGAGGATGTGCA	9.38266
FBtr0091673	CG33691-RC	257	6770365	X	+	CGACTTATGTATTGTATATAATGTTTCTAGGTCAAATGTC	0.498609
FBtr0091671	CG33691-RA	286	6770394	X	+	GGTCAAATGTCGAGCAGTCAATGGTGCAACAACAACAGCA	1.38844
FBtr0091674	CG33692-RA	2935	6773105	X	+	CCACCAGCAACACATACGAAATGTTGTACTCCCACAACCC	10.8599
FBtr0091675	CG33692-RB	3306	6773105	X	+	CCACCAGCAACACATACGAAATGTTGTACTCCCACAACCC	10.8599
FBtr0091676	CG33692-RC	762	6773105	X	+	CCACCAGCAACACATACGAAATGTTGTACTCCCACAACCC	10.8599
FBtr0071039	CG32732-RA	121	6862625	X	-	CTCCCACCAACGGCACCGCCATGGGTAAGAACACGAAGCG	10.9704
FBtr0071003	CG4586-RA	77	6864051	X	+	GAAGGAGAGATAGAGCGATCATGTCTGTGAATGCGGATCT	8.61262
FBtr0071038	CG3040-RA	235	6867208	X	-	CTGGAGAGACCCCTGCTACAATGGGCAATAAACAGATAAA	7.39511
FBtr0071036	ogre-RA	691	6871440	X	-	GAGATCCAAACTGTGCCAAGATGTATAAGTTGCTGGGTAG	9.94673
FBtr0071037	ogre-RB	317	6871440	X	-	GAGATCCAAACTGTGCCAAGATGTATAAGTTGCTGGGTAG	9.94673
FBtr0071004	CG14430-RA	89	6880612	X	+	CGTACTGCTGTGACGTAATCATGTGGCCGCCCAAGCACGC	7.75686
FBtr0071035	inx7-RA	194	6887446	X	-	AAGATAACGAAGGCGTTACAATGCTGAACACCTTCAGTTC	7.00238
FBtr0071005	inx2-RA	466	6893162	X	+	TAGAGTAGCAGACCGACAAAATGTTTGATGTCTTTGGGTC	8.8596
FBtr0071006	inx2-RB	240	6893162	X	+	TAGAGTAGCAGACCGACAAAATGTTTGATGTCTTTGGGTC	8.8596
FBtr0071034	inx7-RB	486	6898795	X	-	AAATTTCATATGAGCAGGATATGGTACGTGACCAGAACCA	4.67809
FBtr0071033	cm-RA	44	6905124	X	-	CAAGCAATTTAGGTCGAATTATGATACACAGTCTGTTTAT	2.37433
FBtr0071007	CG32736-RA	113	6905636	X	+	TAACCGCCGGCTGAAAACACATGAGTCCGTACAGCGGATC	1.85501
FBtr0071008	CG32736-RB	157	6905636	X	+	TAACCGCCGGCTGAAAACACATGAGTCCGTACAGCGGATC	1.85501
FBtr0299694	CG42308-RA	402	6905942	X	+	AATAACACCAACTAAGCAAAATGCCCGCCGGAGTTTCCTG	10.3577
FBtr0299695	CG42308-RB	358	6905942	X	+	AATAACACCAACTAAGCAAAATGCCCGCCGGAGTTTCCTG	10.3577
FBtr0071032	CG3032-RA	79	6907616	X	-	TTTTTTCAAAGAACCACAAAATGCCTTTAAATCTTACCCG	7.40362
FBtr0071009	CG4593-RA	74	6908010	X	+	GTCCTCTGGAATCTGGCGCAATGGTGTTCTACTTCAAGAG	8.49949
FBtr0071010	CG14427-RA	82	6934723	X	+	TTTCAAACGAAACCGAAATCATGGGTTGTTGTGCAAGCAA	5.64384
FBtr0299565	nullo-RB	108	6943619	X	+	CATTCTCAAGAAATCTCAAAATGGGCAGCACACATTCCGC	10.3062
FBtr0071013	CG4607-RA	540	6963986	X	+	CTTGCACACTCTCACGCAAAATGAAGGGCCAGCAGGAGGA	12.3476
FBtr0100572	CG14425-RA	1634	6973227	X	-	GTAATGGCAACGACAACAACATGCTACTTTACCACCAGCA	7.49382
FBtr0100205	Sxl-RE	306	6981673	X	-	TTGGTGGGCGTGGATTTGGGATGTCCCATTCTCTGCCATC	0.115924
FBtr0100200	Sxl-RA	376	6981673	X	-	TTGGTGGGCGTGGATTTGGGATGTCCCATTCTCTGCCATC	0.115924
FBtr0100209	Sxl-RI	416	6984174	X	-	GCAACCTAAACAGTCTCACAATGTACCGAAATGGAATCGA	9.05219
FBtr0100210	Sxl-RJ	529	6985783	X	-	ACACTCCCAACTCTCAGGATATGTACGGCAACAATAATCC	6.53196
FBtr0100211	Sxl-RK	529	6985783	X	-	ACACTCCCAACTCTCAGGATATGTACGGCAACAATAATCC	6.53196
FBtr0100212	Sxl-RL	425	6985783	X	-	ACACTCCCAACTCTCAGGATATGTACGGCAACAATAATCC	6.53196
FBtr0100214	Sxl-RM	425	6985783	X	-	ACACTCCCAACTCTCAGGATATGTACGGCAACAATAATCC	6.53196
FBtr0100207	Sxl-RG	579	6985783	X	-	ACACTCCCAACTCTCAGGATATGTACGGCAACAATAATCC	6.53196
FBtr0100208	Sxl-RH	425	6985783	X	-	ACACTCCCAACTCTCAGGATATGTACGGCAACAATAATCC	6.53196
FBtr0100206	Sxl-RF	425	6985783	X	-	ACACTCCCAACTCTCAGGATATGTACGGCAACAATAATCC	6.53196
FBtr0100201	Sxl-RB	425	6985783	X	-	ACACTCCCAACTCTCAGGATATGTACGGCAACAATAATCC	6.53196
FBtr0100203	Sxl-RD	425	6985783	X	-	ACACTCCCAACTCTCAGGATATGTACGGCAACAATAATCC	6.53196
FBtr0100202	Sxl-RC	110	6986800	X	-	AACTTTGTGATTATCCCATTATGGATTTCAATTTTGATAC	4.41669
FBtr0100215	Sxl-RN	110	6986800	X	-	AACTTTGTGATTATCCCATTATGGATTTCAATTTTGATAC	4.41669
FBtr0100217	Sxl-RO	110	6986800	X	-	AACTTTGTGATTATCCCATTATGGATTTCAATTTTGATAC	4.41669
FBtr0071020	CG4615-RA	232	6994555	X	-	CAAAAAAACGTCTATCCACGATGAGCAACAGCGAAGGAAG	8.83016
FBtr0071019	CG4617-RA	104	6998427	X	-	TCCAAAGCAGGTATCCAAACATGGAGTCCCCAACCTCGCA	9.76442
FBtr0071015	CG8300-RA	256	6999189	X	+	GTTTAGAGCTATCCATAGCCATGTCAGCGGAGAGGAACAA	8.23612
FBtr0071017	fz4-RB	418	7003654	X	-	AGAACAACAAATCAGCCGCAATGAAGCCAACCTGCATATT	9.29401
FBtr0071018	fz4-RA	153	7003654	X	-	AGAACAACAAATCAGCCGCAATGAAGCCAACCTGCATATT	9.29401
FBtr0071043	CG9650-RA	154	7111879	X	+	GCACATTGTGCGTCCACCGAATGTTCCCAGGGAACATGAT	3.32294
FBtr0112957	CG9650-RD	154	7111879	X	+	GCACATTGTGCGTCCACCGAATGTTCCCAGGGAACATGAT	3.32294
FBtr0112958	CG9650-RE	476	7120965	X	+	TTTTTTATACAAAAATCAAGATGTACAACAAAATGCTGTC	9.4223
FBtr0112959	CG9650-RF	476	7120965	X	+	TTTTTTATACAAAAATCAAGATGTACAACAAAATGCTGTC	9.4223
FBtr0071046	CG1958-RA	137	7161074	X	+	GCTTTACTTTTCTGCTAAACATGTCGAAGGCAACAAAGCT	7.7555
FBtr0089712	CG1677-RA	324	7178747	X	-	CACCGGCGTAAGGCGAACCCATGGTCCTTGACATGGAATC	4.45635
FBtr0071066	unc-119-RA	773	7184283	X	-	CCAGATTCATTCCGTGCACAATGAGCGTGGTGGGTAAGCA	9.36967
FBtr0071048	brk-RA	532	7202506	X	+	CACGAAAATAAACCATAATCATGGATAGCAGCAGCGAACA	9.9332
FBtr0071065	Atg5-RA	68	7217705	X	-	ACAAAAGCCAAATAAGGAACATGGCCCACGACCGCGAGGT	14.484
FBtr0071049	Dok-RA	371	7218622	X	+	GTGGAGGAGTGGTGCACAGAATGGATGTTGAAATACCTGT	3.56516
FBtr0071052	CBP-RA	346	7231749	X	+	AAACTTGAGCGAAAAACAAAATGGCATTCTCCATCGTGAG	10.8479
FBtr0071053	CBP-RB	205	7234397	X	+	ATTCACTGCTTTGGCATCAAATGCCAACTGCCGTGGTCCA	2.93761
FBtr0071064	CG15034-RA	203	7241324	X	-	ATCCAGTAGGGACTGAAGTCATGGCGTTAAAGATGAATCA	6.63203
FBtr0071054	CG1999-RA	164	7253165	X	+	ATTTGTGTATATCTAGAATCATGCAGCGTTCGTCTTATCC	2.6296
FBtr0071063	CG15035-RA	75	7297132	X	-	TATAAAGGAAAGCGCAGGCTATGGATGTCGAAACAAGTCT	4.71461
FBtr0071056	CG32727-RA	97	7301340	X	+	GAAAACTATTCAGAATCAAAATGCAAGCCAGTAAAGTCTC	7.59307
FBtr0299508	CG42246-RA	70	7305869	X	-	ACGATTTTTCAATTCCGGTCATGGCTTTTCTTTTTAAACT	3.29401
FBtr0071057	CG9657-RA	131	7312758	X	+	ACAAGTGAAGTGACGGGAAAATGCACGTGGAGGAGCTGAG	10.1125
FBtr0071058	CG11368-RA	29	7346270	X	+	ACATCTGGACATTTGGCAAGATGCATCTGAACCTGAAATA	7.30065
FBtr0071068	ct-RA	268	7503449	X	+	TAACCCAAGAAAGCCCACGAATGCAGCCAACATTGCCACA	3.2296
FBtr0114613	ct-RC	268	7503449	X	+	TAACCCAAGAAAGCCCACGAATGCAGCCAACATTGCCACA	3.2296
FBtr0071069	ct-RB	588	7540254	X	+	TCTTCAATCACGCCCAACAGATGATGATGATGGAGGCGGC	8.1902
FBtr0071079	CHES-1-like-RA	219	7584028	X	-	AAGAACGCCTTGTATGGAGCATGTCCACAGATAATCCCAC	5.10542
FBtr0112946	CHES-1-like-RB	42	7584028	X	-	ACCAAAAATAATTCAGTAGCATGTCCACAGATAATCCCAC	7.5493
FBtr0071078	CG15478-RA	146	7608516	X	-	TAGTAATCATAGCAGCAGCAATGAAGGACAGCAGTAACAG	8.7996
FBtr0071070	Hira-RA	89	7616256	X	+	TACCTATAAGTAAATCGTAAATGCGGCTCCTTAAGCCGGC	5.73465
FBtr0071077	NELF-B-RA	39	7622316	X	-	TCAATTTGCCGACGAATTGCATGATAATGAGCACACCGGC	-0.63847
FBtr0071071	CG12155-RA	432	7623224	X	+	CCCACAGAAGCTGAAGCAACATGTCCTCGTCGACGCAAGA	10.7345
FBtr0071076	Pdp-RA	270	7628165	X	-	TATACAAAATCTCCATATAGATGTTCAAGTTCGTGCTGAA	7.52664
FBtr0071072	Rab39-RA	302	7629261	X	+	CCCTCGAATTCGGCTTCGGAATGGTGGAACCCATTTTCGA	6.7662
FBtr0071073	Tom40-RA	117	7631503	X	+	ATTACATCGGGACATTCGAAATGGGCAACGTGCTAGCGGC	11.1539
FBtr0071074	Tom40-RB	298	7631503	X	+	ATTACATCGGGACATTCGAAATGGGCAACGTGCTAGCGGC	11.1539
FBtr0071150	CG10920-RA	95	7748151	X	-	CAAGAAAACGATTTGATATAATGGCCCACAGGGAGTACAA	9.04337
FBtr0273372	CG1409-RB	57	7752263	X	+	TCCCTTTAGACAAGCAGAAAATGGCACGGTACTTAGCGCA	7.81932
FBtr0071147	dec-1-RC	75	7767180	X	-	GAGTTTTGCCCAAATACAGGATGAGATTGTTTAGCCTTCT	2.68274
FBtr0071145	dec-1-RA	75	7767180	X	-	GAGTTTTGCCCAAATACAGGATGAGATTGTTTAGCCTTCT	2.68274
FBtr0071146	dec-1-RB	75	7767180	X	-	GAGTTTTGCCCAAATACAGGATGAGATTGTTTAGCCTTCT	2.68274
FBtr0071143	CG10932-RA	82	7782703	X	-	CAAATTAATTAAATTCCAAGATGTCCGCCCGACTGCTGCA	12.1903
FBtr0071142	Nek2-RA	73	7785532	X	-	AAAAAAAGACTTAAGGCAAAATGAGCGGAGAGGAATCTGC	9.10741
FBtr0071140	CG18624-RA	237	7787333	X	-	AGGATACACAAATATACACCATGGTCTTGGGACTGGATAA	9.57302
FBtr0071141	CG18624-RB	261	7787333	X	-	AGGATACACAAATATACACCATGGTCTTGGGACTGGATAA	9.57302
FBtr0071089	p115-RA	90	7788160	X	+	GACCGTAAACACACACTCGCATGGAGTTCCTGAAGAGTGG	5.52211
FBtr0071136	RpS6-RA	342	7794953	X	-	GCGTCTTCTACGAGAAGCGTATGGGACAGGTTGTGGAGGC	1.6213
FBtr0071135	RpS6-RB	81	7795281	X	-	CGTGCAAACAGACCGACAATATGAAGCTCAACGTTTCCTA	8.61944
FBtr0071090	bys-RA	90	7796025	X	+	TTTGACAATATCCGAGCAAAATGGGTAAGCCGAAGAAGGC	11.9648
FBtr0071134	dpr14-RA	443	7801371	X	-	GAAGACACTCCGCTGCAGTGATGAGATCGAGGCTGTTTTG	3.56383
FBtr0071091	CG1444-RA	480	7803405	X	+	TAATCTCCATCATCAACATCATGGAGGAGAACAACTCGCA	9.44348
FBtr0071092	CG1514-RA	775	7806897	X	+	GAATCGAAGTCAATCGGCCGATGGAATCAGAGGAGCACGC	3.86417
FBtr0071093	l(1)G0155-RA	215	7814709	X	+	GCAGCCCACAGCCACTCAAAATGGTCAAACTATTCGCGTT	9.81585
FBtr0071132	CG10777-RB	495	7824335	X	-	AAAAAAGGATTCAGCACACGATGTTCGCTGGAGCATATGC	6.00487
FBtr0071131	CG10778-RA	87	7827226	X	-	TCCAGCTGAATTCAAAGACCATGTCGTGGGTCTCCGACTA	8.72505
FBtr0071094	RpS14a-RB	54	7828067	X	+	GATCGACAAACAAACCCAGAATGGCACCCAGGAAGGCTAA	10.7553
FBtr0071095	RpS14a-RA	265	7828067	X	+	GATCGACAAACAAACCCAGAATGGCACCCAGGAAGGCTAA	10.7553
FBtr0071096	RpS14b-RA	57	7829236	X	+	CGACGACCAGACTCTGCAGAATGGCTCCAAGAAAGGCTAA	7.79673
FBtr0071130	l(1)G0193-RB	370	7838326	X	-	ATCTTATCGGGCGAGTAAATATGGCGCCGCCTTTCGGATT	6.33407
FBtr0071129	l(1)G0193-RA	330	7840709	X	-	CACGCACAGCCGGCTGCAGGATGAGATTTATAAATTGGGT	3.97986
FBtr0071128	CG15332-RB	280	7849650	X	-	CAGGCATACCGAGGGCCGAAATGGTGCAAGTGGCTTCCGC	9.16295
FBtr0071099	CG15330-RA	58	7850155	X	+	TGGAAAAAAAATTCAACAAAATGGACGTTGCAACAACACT	9.78493
FBtr0071126	sws-RB	147	7853098	X	-	GGCGGTACTGCCGCGCCAGCATGTCGATTGCCGGCGTCTT	9.9432
FBtr0071100	sn-RC	69	7858126	X	+	GCCGGATCATAATCACCTGGATGACGCGAATCATTACGTC	3.70818
FBtr0071125	sws-RA	489	7861574	X	-	TGGCCGCGTAAGGGAGCGCAATGGATGTCCTGGAAATGCT	8.51215
FBtr0071102	sn-RB	743	7876480	X	+	AGATTGCTCCCATCAGCACCATGAACGGCCAGGGCTGCGA	9.97173
FBtr0071101	sn-RA	486	7876480	X	+	AGATTGCTCCCATCAGCACCATGAACGGCCAGGGCTGCGA	9.97173
FBtr0089999	Tbh-RB	214	7893421	X	+	GTGCAATCTCAAATCTCAAAATGCTTAAAATTCCGCTGCA	7.77398
FBtr0071118	fs(1)h-RA	1102	7949460	X	-	CCACAAGAACCACCACCACCATGTCGTCCAGTGAGCCACC	12.8247
FBtr0071119	fs(1)h-RB	637	7949460	X	-	CCACAAGAACCACCACCACCATGTCGTCCAGTGAGCCACC	12.8247
FBtr0071120	fs(1)h-RC	990	7949460	X	-	CCACAAGAACCACCACCACCATGTCGTCCAGTGAGCCACC	12.8247
FBtr0071121	fs(1)h-RD	983	7949460	X	-	CCACAAGAACCACCACCACCATGTCGTCCAGTGAGCCACC	12.8247
FBtr0071122	fs(1)h-RE	714	7949460	X	-	CCACAAGAACCACCACCACCATGTCGTCCAGTGAGCCACC	12.8247
FBtr0071105	mys-RA	197	7957991	X	+	AACCGCTAACCGCCAAAGCCATGATCCTCGAGAGAAACCG	8.17998
FBtr0071117	Upf2-RA	320	7969188	X	-	ACGGAACTTCCACCAACGCCATGCTAGCCAACGATTCTGC	7.42612
FBtr0071106	CG1571-RA	277	7970187	X	+	GTAGTTGTGCTTTTGACGACATGTACCAGAATCAGTTCAT	7.32972
FBtr0071116	CG2254-RA	153	7975482	X	-	TTTAGCCAAATACACGAAACATGTCGAAAGTGACGCAAAG	9.95321
FBtr0071112	Ubc-E2H-RA	577	7983893	X	-	ATCCCAAATAAACCAACAAAATGTCCTCGCCCAGTGCCGG	13.2771
FBtr0071113	Ubc-E2H-RC	473	7983893	X	-	ATCCCAAATAAACCAACAAAATGTCCTCGCCCAGTGCCGG	13.2771
FBtr0071114	Ubc-E2H-RB	419	7983893	X	-	ATCCCAAATAAACCAACAAAATGTCCTCGCCCAGTGCCGG	13.2771
FBtr0071110	CG2258-RB	455	7993557	X	-	GTTTAGGCATCGGCATCGAGATGCTCAAGGCTCTGTACGA	7.65817
FBtr0071111	CG2258-RC	857	7993557	X	-	GTTTAGGCATCGGCATCGAGATGCTCAAGGCTCTGTACGA	7.65817
FBtr0071109	CG2258-RA	1060	7993557	X	-	GTTTAGGCATCGGCATCGAGATGCTCAAGGCTCTGTACGA	7.65817
FBtr0071107	Gclc-RA	319	7999925	X	-	ACGAAGAACAAAAAGCAGCAATGGGTCTACTGAGCGAGGG	9.63115
FBtr0071108	Gclc-RB	41	7999925	X	-	TCGTAAGAAAAAAGTGGGCAATGGGTCTACTGAGCGAGGG	7.27313
FBtr0071151	CG1575-RA	61	8011157	X	+	TATTCTGCAGAGCTGGAAAAATGGGCGGCCACCACAAGAA	11.6812
FBtr0071194	CG2260-RA	89	8015064	X	-	CATCTTGCTGACACATCAAGATGACGAAAGTAACGCCGAA	9.69038
FBtr0071193	CG15335-RB	546	8021638	X	-	GAAAACGGGAAATCGGAAACATGTTCTCCTCCAGCGCCTC	9.73199
FBtr0071152	CG2116-RA	192	8023952	X	+	ATTCAGTTGATGTGACCAGGATGAGCCACAAACGCTGCCT	5.98207
FBtr0071153	CG10958-RA	106	8026545	X	+	CCTGGCATATATTTTAAACAATGGACGACAACGAGGATGA	10.1204
FBtr0071192	Smox-RA	841	8034715	X	-	CCCCCCCCTGAGACCCTGAGATGTTGCCATTCACCCCGCA	5.94388
FBtr0071190	CG2263-RA	106	8039528	X	-	CAACCATTGAACCGCCAGCTATGCATCCCGATCTCACGGA	7.22964
FBtr0290226	CG15336-RB	66	8042048	X	+	TTGGCACACGCGGACCGACCATGTCGGCGGAACGTCCAGC	7.89313
FBtr0071157	CG10959-RA	28	8042931	X	+	ATGTAAATAAGAATCAGAAAATGTTGAGACACTGCCTCGC	7.40797
FBtr0071189	Gbeta5-RA	135	8046176	X	-	AGCGCCATCTCAGAGCAACCATGTCGGAGGCGGCGGTGCC	13.0797
FBtr0071188	Traf6-RA	105	8051294	X	-	CGGCCAGAGGAGCAGCCAAGATGCAGCGAGTCCAGGCCGA	11.3027
FBtr0071187	CG10761-RA	164	8056661	X	-	CCCAAAACATCACCATCACTATGAGCCGACAATTTATGCA	6.92225
FBtr0071185	CG2278-RA	26	8063929	X	-	GCTACCAGGGCAATAGCAAGATGGATAACTGGCGTCCGGG	9.02534
FBtr0071184	slpr-RA	763	8070326	X	-	GAGGATTGGACACCACCAACATGCTGCCGATCAGCGAGGA	11.3853
FBtr0100376	sdt-RG	1418	8075464	X	+	TGGCGCCTCTGCCTTGCGCGATGCAAGCGAACAGCAGCCG	5.01242
FBtr0111034	sdt-RH	231	8111088	X	+	AGATCGAACGGATTACAGATATGCGCATCCTAAAGCAATG	3.6821
FBtr0089974	sdt-RE	173	8111088	X	+	AGATCGAACGGATTACAGATATGCGCATCCTAAAGCAATG	3.6821
FBtr0089977	sdt-RA	173	8111088	X	+	AGATCGAACGGATTACAGATATGCGCATCCTAAAGCAATG	3.6821
FBtr0100375	sdt-RF	919	8117866	X	+	TCAGGGAGATTGACCAGGAAATGTTGACCATGTTGTCCGT	7.07586
FBtr0089978	sdt-RB	886	8117866	X	+	TCAGGGAGATTGACCAGGAAATGTTGACCATGTTGTCCGT	7.07586
FBtr0089975	sdt-RD	217	8126526	X	+	GATGAAAGTGCAGCTCGAAAATGGTCGTGTCCACTTTGCA	8.40536
FBtr0071166	CG2147-RA	86	8134803	X	+	ATTAGAATAAAGAAGCCATCATGGATCCAACACCGCCGCT	9.83938
FBtr0071167	Trxr-1-RA	232	8136749	X	+	TACCAACAAGCAACAAAATAATGGCGCCCGTGCAAGGATC	9.73422
FBtr0071183	sni-RA	228	8137109	X	-	GATCTTCGGAAAAAAAAAACATGAACTCCATCCTGATAAC	8.98673
FBtr0071168	Trxr-1-RB	137	8137762	X	+	GAAGGGGAAAGGCCAACAAGATGAACTTGTGCAATTCGAG	7.47498
FBtr0071169	Trxr-1-RC	44	8138464	X	+	CAGCACTCGAAACTCGTATCATGCTGAAGTACATGATTTG	4.27587
FBtr0071180	ND75-RA	75	8145416	X	-	TTTTCCAGCATTTCGAAAATATGATACGGGCACCGCTAGT	4.9989
FBtr0071181	ND75-RB	266	8145416	X	-	ACCATCTCGTTGCAGAAAATATGATACGGGCACCGCTAGT	5.59733
FBtr0071170	CG1632-RA	193	8147457	X	+	GATCGGAGCCCAGAACCAGGATGTCGGACATATACTACTG	7.19306
FBtr0071179	Corp-RA	142	8165295	X	-	TACGAAAAGAAAACCAAAGGATGGCCGATATCAGGAGCAG	9.89393
FBtr0071171	CG1636-RA	131	8167581	X	+	AAATCCCGCCGAGGAGCAGCATGACCTCCATTCTGGACAT	9.82075
FBtr0289988	nAcRalpha-7E-RB	275	8223436	X	-	AGCGTGCAGAGGGAAATGAGATGAAGTGGTTTCAAGTGAC	4.58492
FBtr0071173	CG1387-RA	408	8280222	X	+	AGAAATTATCCGGCGTTACGATGAAACCCGACCAGATAAA	7.74393
FBtr0071176	CG15345-RA	363	8291874	X	-	CTTCCACTTAGCCGCTAGCAATGAGCAGCAATTCCAAGTC	6.47154
FBtr0071175	CG11190-RA	317	8301002	X	-	CACTGAACCTATGGGCCAGCATGTATCCGGTGGCGTTTGT	8.66865
FBtr0071248	CG32711-RA	121	8304007	X	-	GTATACGGGCGAGAGAGCGCATGCTCTCCGCCACACACAC	1.46557
FBtr0071246	CG12125-RA	453	8330380	X	-	GTAGTCATCATAGCCGCAGGATGCAGCGCGTCATGCCGGC	9.36825
FBtr0071197	CG1440-RA	211	8331324	X	+	AGGAGAAAAAACCATTAAATATGTCTGACAACAACAGCGG	10.7792
FBtr0112962	CG1440-RC	328	8333069	X	+	AGCAGCAGCAGGAGCCGGCGATGTACTATTCAAAAGAATC	2.6917
FBtr0112961	CG1440-RB	686	8333498	X	+	ACTGCATCCGCCTGCCATTCATGAAGAACTACAATCTGGA	3.60316
FBtr0071245	CG12123-RA	216	8336158	X	-	TTTTAAATTTAACGCTTCCGATGTCGGATTCGCTGATCAT	5.2575
FBtr0071242	CG15347-RA	71	8354856	X	-	AGTTACATCAGTTATCAGCCATGAAGTTTTACCTGTTGGT	7.06504
FBtr0071198	Es2-RA	95	8355604	X	+	AAAGCGAGATATAAACGGCAATGAGCGCCACGACTAGAAC	6.26768
FBtr0071241	Sptr-RA	691	8358339	X	-	TCCGTGTTTTTCACGCAATCATGGACCTGAAACAGCGCAC	6.94395
FBtr0071239	CG33223-RA	491	8360345	X	-	ATATAAATTCGGGCATCAGGATGCGGAAGGTGCAGGCTTT	7.8621
FBtr0071240	CG12116-RA	253	8362787	X	-	AAATCCTTTAAATCAAAATAATGGCAGCAAAGAGAATGGA	7.45062
FBtr0100003	Cp7Fa-RA	32	8364953	X	+	CCGATAAGAACCTTTACAACATGCTAGCCTGCAAGCTTCT	8.20572
FBtr0114578	Cp7Fa-RB	32	8364953	X	+	CCGATAAGAACCTTTACAACATGCTAGCCTGCAAGCTTCT	8.20572
FBtr0071236	otu-RA	154	8382864	X	-	CAGCAGAACACCGAGTCGCCATGGACATGCAAGTGCAGCG	10.1583
FBtr0071237	otu-RB	154	8382864	X	-	CAGCAGAACACCGAGTCGCCATGGACATGCAAGTGCAGCG	10.1583
FBtr0071238	otu-RC	168	8382864	X	-	TTCTCGATTCCAGAGTCGCCATGGACATGCAAGTGCAGCG	8.84358
FBtr0113451	CG33181-RC	811	8404118	X	+	AAATATTAGTAGTTTAGTCGATGAGTTGTATTTGCGAATA	-1.47318
FBtr0113454	CG33181-RF	918	8404118	X	+	AAATATTAGTAGTTTAGTCGATGAGTTGTATTTGCGAATA	-1.47318
FBtr0113455	CG33181-RG	1015	8404118	X	+	AAATATTAGTAGTTTAGTCGATGAGTTGTATTTGCGAATA	-1.47318
FBtr0113453	CG33181-RE	635	8405430	X	+	TATATGGAATTTTTATAAGCATGTATCCCGACAATGAGAA	6.82203
FBtr0071207	Nrg-RA	455	8425980	X	+	CGGAGAGCCAAACGACCAAAATGTGGCGGCAGTCAACGAT	10.1733
FBtr0071208	Nrg-RB	455	8425980	X	+	CGGAGAGCCAAACGACCAAAATGTGGCGGCAGTCAACGAT	10.1733
FBtr0071209	Nrg-RC	298	8425980	X	+	CGGAGAGCCAAACGACCAAAATGTGGCGGCAGTCAACGAT	10.1733
FBtr0071234	l(1)G0095-RA	63	8452731	X	-	GCGCAAAGGAAAAGGAAACCATGGCGCTGGCCATTAAGAA	11.0335
FBtr0071233	CG12112-RA	169	8454056	X	-	ATACATATGTATTCACTTTAATGCTAAAAATTAACGAAGC	-0.365599
FBtr0071212	CG11265-RC	332	8457406	X	+	GCCGTGTGAACCCGTCTTGAATGGATCCATTTGTTGGCTG	0.0475092
FBtr0071213	CG11265-RE	399	8457406	X	+	GCCGTGTGAACCCGTCTTGAATGGATCCATTTGTTGGCTG	0.0475092
FBtr0112963	CG11265-RF	884	8458003	X	+	CGACTGGTCCAGCCACTAGTATGAGCGACACCAGCAACAA	6.00141
FBtr0112964	CG11265-RG	845	8458003	X	+	CGACTGGTCCAGCCACTAGTATGAGCGACACCAGCAACAA	6.00141
FBtr0071230	spirit-RB	137	8466939	X	-	GCGCTGATCAAGAACGGAGGATGAGCATTCGGTCTACCCA	3.08887
FBtr0071231	spirit-RA	154	8466939	X	-	GCGCTGATCAAGAACGGAGGATGAGCATTCGGTCTACCCA	3.08887
FBtr0071214	CG12065-RA	338	8477700	X	+	GAGCAACTAGCACCAGCACCATGTCGGAGCGCAGGAGTCA	11.2658
FBtr0071215	CG12065-RB	198	8477700	X	+	GAGCAACTAGCACCAGCACCATGTCGGAGCGCAGGAGTCA	11.2658
FBtr0071216	CG12065-RC	338	8477700	X	+	GAGCAACTAGCACCAGCACCATGTCGGAGCGCAGGAGTCA	11.2658
FBtr0071217	CG12065-RD	198	8477700	X	+	GAGCAACTAGCACCAGCACCATGTCGGAGCGCAGGAGTCA	11.2658
FBtr0071218	CG12081-RA	327	8483184	X	+	CTTATCCAGTTGGCCAAGACATGCTGTGGACGGTGCATCT	6.46208
FBtr0071229	CG12659-RB	297	8485727	X	-	AAGCTTGAAACGTGTGAAATATGGAACAAAATGCGAAGCC	6.68022
FBtr0071219	Crag-RA	555	8487529	X	+	TGCAAGGAAACGGCGCCGCCATGGAGGAAAAGCGCATCGC	12.1633
FBtr0071220	Crag-RB	555	8487529	X	+	TGCAAGGAAACGGCGCCGCCATGGAGGAAAAGCGCATCGC	12.1633
FBtr0071228	Caf1-180-RB	114	8500221	X	-	CAGACAGAGAGTACAGCAGAATGCACGCTGGCGTTGTTAA	7.54484
FBtr0089650	oc-RA	778	8536679	X	-	TGCACTCGACCGAGGCCTTAATGGCGGCGGGCTTCCTCAA	7.32756
FBtr0100341	oc-RB	778	8536679	X	-	TGCACTCGACCGAGGCCTTAATGGCGGCGGGCTTCCTCAA	7.32756
FBtr0071221	CG12772-RA	144	8571240	X	+	CTTTGACAGTGTGCACAGCCATGACCACGCCCCCGCCACC	7.90047
FBtr0071222	CG11284-RA	643	8581301	X	+	GAGGAATCTGGGAAAGCGCAATGCCCGTACAATCCCCAAT	5.17618
FBtr0071225	Ppt1-RA	33	8584012	X	-	AAAATTGCACTCCAACAACAATGATTTCTATCTGCTGTTC	5.58659
FBtr0071223	Ogg1-RA	159	8584521	X	+	TAAGTTGTTTATAAAACCGGATGCTGGCTCATAACCTAGG	0.384172
FBtr0071224	CG11294-RA	160	8587496	X	-	AACCGAAACATTGAACACTAATGGCAGGTCCTTTTATATC	2.84183
FBtr0071249	Hexo2-RA	155	8603842	X	+	GAAGCCGTTAGAAAGAAACGATGCGGTTCAGCGGCTACAA	7.05672
FBtr0071281	CG2004-RA	224	8608101	X	-	ACACTTTGGACACCACCACGATGAGCACCTTTCCCAGCTT	9.70139
FBtr0071250	CG1785-RA	78	8609062	X	+	TTTCCAAATAATCCGGAGAAATGACGGCCGTAGAGCCAGC	12.1865
FBtr0071280	l(1)G0020-RA	78	8614198	X	-	GAACGCAGGAAAGCCGAAGCATGGTGAAGAAGAAAATAGA	7.30231
FBtr0071251	CG1789-RA	49	8614639	X	+	AGGATTAGCATAAATTGAAGATGTCATCGTGGAAGAATGC	6.47441
FBtr0071279	Lim1-RA	769	8699039	X	-	CCCCGCCCAAGGACCATCTGATGGCGTTCGGGGCGGTACT	5.56273
FBtr0071253	CG12075-RA	261	8761697	X	+	TTGCACATTCCGACCTGAAGATGGCGCTGCGCCTGCGTCG	8.4279
FBtr0071254	CG12075-RB	276	8761697	X	+	TTGCACATTCCGACCTGAAGATGGCGCTGCGCCTGCGTCG	8.4279
FBtr0071272	Moe-RC	164	8769890	X	-	GTTTTCGCTTTTCACAGGTGATGAACCAGGACGTGAAGAA	4.98484
FBtr0071271	Moe-RA	106	8771088	X	-	TCTGCACGCCACCTTCATCGATGGGTGTCAATTTTTTACT	3.22028
FBtr0071270	Moe-RB	178	8772570	X	-	ATCCGTTTTCGGTGCCCAAAATGGTCGTCGTCTCCGACAG	10.486
FBtr0071273	Moe-RE	231	8774339	X	-	ACAAGACACGAAACAACAAAATGTCTCCAAAAGCGCTAAA	10.0667
FBtr0071274	Moe-RF	254	8774339	X	-	ACAAGACACGAAACAACAAAATGTCTCCAAAAGCGCTAAA	10.0667
FBtr0071275	Moe-RG	221	8774339	X	-	ACAAGACACGAAACAACAAAATGTCTCCAAAAGCGCTAAA	10.0667
FBtr0071276	Moe-RH	182	8774339	X	-	ACAAGACACGAAACAACAAAATGTCTCCAAAAGCGCTAAA	10.0667
FBtr0071277	Moe-RI	226	8774339	X	-	ACAAGACACGAAACAACAAAATGTCTCCAAAAGCGCTAAA	10.0667
FBtr0071278	Moe-RJ	334	8774339	X	-	ACAAGACACGAAACAACAAAATGTCTCCAAAAGCGCTAAA	10.0667
FBtr0071269	Moe-RD	334	8774339	X	-	ACAAGACACGAAACAACAAAATGTCTCCAAAAGCGCTAAA	10.0667
FBtr0071268	CG1885-RA	118	8794093	X	-	AAACGTGAGCCAGCAGCAAGATGACGAGTCGCCAGCGAAC	9.47943
FBtr0071255	Rbm13-RA	109	8795831	X	+	GTTAATAACAAAACGGCGCCATGCAGCACGACGATGTGGT	12.8511
FBtr0071266	e(r)-RA	226	8799411	X	-	TTAAAAAAAAGGATATCACCATGTCGCACACCATCCTATT	11.8456
FBtr0071267	e(r)-RB	142	8799411	X	-	CGGCGTTCGAACGGATCACCATGTCGCACACCATCCTATT	9.13516
FBtr0112551	rdgA-RB	236	8806637	X	+	AGAAAAAACAAATCGTTGAAATGCCGGAGCGCAGCATCAG	10.4291
FBtr0071262	CG10962-RA	855	8873523	X	-	TCCGCGAATGGCAAACCAACATGAACAACCATAAAGAAAT	9.07059
FBtr0112550	rdgA-RA	1119	8894019	X	+	TGTAGCAACAACAACGCGAAATGCAGCAGCAGCAACAACC	8.08324
FBtr0071283	CG4040-RA	146	8945336	X	+	GGCGTGGAGTGGCTACGGAGATGGAGAGCCGCAGCGACAT	8.57986
FBtr0071356	CG10970-RA	1343	8964098	X	-	CAAATTCAATCTTACTCGAGATGGCAGGCCAAAAGGAGGA	10.994
FBtr0071354	CG7267-RB	117	8972411	X	-	CGAAATCTCAACCGAGCGTCATGGAGTTCAACAATCGCCT	8.89029
FBtr0071353	CG7246-RA	95	8974980	X	-	AAGGAGAAAACTAAGCAAATATGGCCGAGTTCATAGCTGA	10.1534
FBtr0071284	HP1b-RA	210	8975392	X	+	ACAATTAGCGTAAAAGCACAATGGCCGAATTCTCAGTGGA	10.4576
FBtr0071285	APC4-RA	123	8977087	X	+	GCCAATTCTAGCGTGGAAAGATGGCACAAACGAGCTCCAT	8.56835
FBtr0071289	CG7033-RA	83	8983629	X	+	CGACTAATTACGCAGAGAAAATGGAGATGTCCTTGAATCC	9.53476
FBtr0071291	CG7033-RC	78	8984524	X	+	AAAACTTTCGAGTGCTGGAGATGTCCTTGAATCCCGTGCG	7.14891
FBtr0071351	CG7766-RA	304	8997104	X	-	GCAAGGTATCCACATCCACGATGCGTTCTCGCAGCAATTC	5.75652
FBtr0071352	CG7766-RB	304	8997104	X	-	GCAAGGTATCCACATCCACGATGCGTTCTCGCAGCAATTC	5.75652
FBtr0114594	CG7766-RC	308	8997104	X	-	GCAAGGTATCCACATCCACGATGCGTTCTCGCAGCAATTC	5.75652
FBtr0114595	CG7766-RD	304	8997104	X	-	GCAAGGTATCCACATCCACGATGCGTTCTCGCAGCAATTC	5.75652
FBtr0114596	CG7766-RF	308	8997104	X	-	GCAAGGTATCCACATCCACGATGCGTTCTCGCAGCAATTC	5.75652
FBtr0071350	Bx42-RA	155	9000480	X	-	CCACAAATAACAGATAAGCTATGTCGCTATCAAGCCTGCT	6.07777
FBtr0071293	CG7039-RA	146	9001178	X	+	TTGGCCAAAAACACAATACAATGTACACATTGATGCACGG	7.76177
FBtr0071294	AP-1gamma-RB	238	9002964	X	+	TGCTCCAGTGAGAAGCCACCATGTATCCGTATTACGAGCA	8.48707
FBtr0071296	AP-1gamma-RD	238	9002964	X	+	TGCTCCAGTGAGAAGCCACCATGTATCCGTATTACGAGCA	8.48707
FBtr0071297	AP-1gamma-RC	322	9005022	X	+	CAACGTTTCTCGTCGCCACAATGAACTCCGAGCATGGATT	8.48294
FBtr0071298	AP-1gamma-RE	260	9005022	X	+	CAACGTTTCTCGTCGCCACAATGAACTCCGAGCATGGATT	8.48294
FBtr0112965	AP-1gamma-RF	600	9005022	X	+	CAACGTTTCTCGTCGCCACAATGAACTCCGAGCATGGATT	8.48294
FBtr0071295	AP-1gamma-RA	322	9005022	X	+	CAACGTTTCTCGTCGCCACAATGAACTCCGAGCATGGATT	8.48294
FBtr0071349	ld14-RB	815	9028236	X	-	ACCACGAGGACGAAGACAACATGTTCCACTCACTTGTTTT	8.96443
FBtr0071299	CG7065-RA	241	9036901	X	+	AGAGACAGACCAAGGAAACGATGAGCTTCCTGCCGGGCGA	9.77673
FBtr0071348	fh-RA	47	9043045	X	-	AAATCGTAAACAACTAAAAAATGTTTGCCGGTCGTTTGAT	9.48931
FBtr0071300	dalao-RA	98	9043456	X	+	GACCAGCGAATTGCACAAAGATGGCCCTGCCAAGCAACTA	9.56061
FBtr0071345	His3.3B-RA	133	9048694	X	-	AAAAAAAAAGCTAAGAAAACATGGCTCGTACTAAGCAGAC	11.6335
FBtr0071347	His3.3B-RC	234	9048694	X	-	AAAAAAAAAGCTAAGAAAACATGGCTCGTACTAAGCAGAC	11.6335
FBtr0071346	His3.3B-RB	245	9048694	X	-	AAAAAAAAAGCTAAGAAAACATGGCTCGTACTAAGCAGAC	11.6335
FBtr0071344	Ost48-RA	80	9052464	X	-	TTGTGTTTTAGTTGGATAAAATGATGTGGAAGGCTCTCCT	5.17046
FBtr0071302	Dip1-RA	26	9052710	X	+	ATTCCTTAGCAACAACCATAATGGACATATTCGAGAGCTT	9.02361
FBtr0071343	CG9034-RA	88	9053872	X	-	TTGAATTTTTGTGTACCAAGATGTCCGCATCCGCTGCCCG	8.23173
FBtr0071342	Zpr1-RA	67	9056007	X	-	GTGTGGATAGCAATCAAATCATGTCCACCGTGAGCGACCC	8.56136
FBtr0071303	mei-P26-RA	821	9060572	X	+	GTTAACTTGTTTGTAGGACAATGACTACTTTGGAGGAGCC	6.85054
FBtr0071305	CG12056-RA	23	9086725	X	+	CCGCACTGTTAAACGGCAAGATGTTCGGATTGCTGCGACA	7.13982
FBtr0071306	CG12106-RA	94	9088069	X	+	AGAAATTTAAACTATTACACATGGACACATTGCCGGGAAG	5.84496
FBtr0071339	CG12118-RA	300	9090135	X	-	CAGAAGCATATGATATAATAATGTCTCGATCATTGAGTCG	3.95109
FBtr0071340	CG12118-RB	283	9090135	X	-	AAGAAGCATATGATATAATAATGTCTCGATCATTGAGTCG	4.24437
FBtr0071337	su(r)-RB	193	9094210	X	-	AGTGAAACAGTGCCAGCAAGATGAGTCCGCCCCAACTTTT	7.79818
FBtr0071338	su(r)-RC	216	9094210	X	-	GGTGAAACAGTGCCAGCAAGATGAGTCCGCCCCAACTTTT	7.52587
FBtr0071336	CG12119-RA	263	9104317	X	-	CAGCGATCCTTGATCCCATCATGATCTGCCCGAAACGCAC	5.34279
FBtr0071309	CG15369-RA	33	9110959	X	+	AAGCAAAGTCATATATAAAAATGTTTCTCGCCAAGATTCT	9.26968
FBtr0071335	t-RA	231	9117059	X	-	TAGATCAACAGATCTCCAAGATGTCCTCCGGAAAGATCCT	12.3223
FBtr0071311	Gr8a-RA	158	9121328	X	+	TCACTTCCGAGCAGTCAACGATGAGCGGCCATCTGGGTCG	7.89805
FBtr0071334	CG12121-RA	260	9126146	X	-	TTTGGGGAAAATACGGAAAGATGTGGGCTCCCGGCGGGGA	9.73388
FBtr0071312	mxc-RA	51	9137909	X	+	TACTGGTTAACTGGCACTCAATGGCTGCCAAGAGTATCGA	6.81259
FBtr0071331	amx-RA	275	9141094	X	-	CCCCGCTCTATCTGACCAAAATGAGGCTCCAACGACAGTG	7.20495
FBtr0071314	CG17754-RC	279	9144803	X	+	GCCAGAACAGAAGAAGAACCATGTCGGCGGTGAACCAGAA	11.7308
FBtr0071315	CG17754-RD	279	9144803	X	+	GCCAGAACAGAAGAAGAACCATGTCGGCGGTGAACCAGAA	11.7308
FBtr0071316	CG17754-RA	326	9144803	X	+	GCCAGAACAGAAGAAGAACCATGTCGGCGGTGAACCAGAA	11.7308
FBtr0071317	ric8a-RA	106	9150330	X	+	GAACGGCCACCGTTGGCGACATGGAAACGGAGCACCTGAA	9.53585
FBtr0071329	CG32703-RA	830	9159301	X	-	GTGAAAAGGAGCAAGCTACGATGGCCAACTATCAAACTGC	8.66541
FBtr0071328	CG17440-RA	118	9163827	X	-	GTCAGAAAGATTGGTGCGAGATGACGGACAATGATAAGAA	10.3159
FBtr0071319	CG16892-RA	97	9167547	X	+	AATGTGAATAGTCTGCAATTATGGCGGCCCTGAGCAACCT	9.76695
FBtr0071326	c11.1-RA	150	9176982	X	-	CGCGCAATTCCACCAAGAAGATGGACGGCCGAGGGGTTGG	9.97522
FBtr0071320	lz-RA	222	9179954	X	+	AAGGTCACCGCCGTCGACGAATGCATTTGCATCTCCTGGC	2.36562
FBtr0112814	lz-RB	222	9179954	X	+	AAGGTCACCGCCGTCGACGAATGCATTTGCATCTCCTGGC	2.36562
FBtr0071324	c12.1-RA	122	9213155	X	-	GCATAACTAGCTAGTTGAAAATGACCACAGCAGCGCGTCC	7.37234
FBtr0112756	CG34450-RA	89	9224265	X	-	GATCACCGATCGAAGCCACCATGGACAAGGCACCGGGTCA	10.734
FBtr0071358	BCL7-like-RA	274	9250953	X	+	GGCGCCATCGACCCACAGACATGTCGCGCAGCGTGCGGGC	12.1442
FBtr0112541	CG34339-RA	281	9366449	X	-	AAGCGCCCGACGAACCAAAAATGAATCCGACGCCCGTGGG	10.1816
FBtr0112542	CG34339-RB	457	9366449	X	-	AAGCGCCCGACGAACCAAAAATGAATCCGACGCCCGTGGG	10.1816
FBtr0071373	CG32700-RA	828	9404665	X	-	AATTGAAGCAGCCAGAAAAAATGCGTCGCTCCTCGTTCAC	8.51455
FBtr0071374	CG32700-RB	832	9404665	X	-	AATTGAAGCAGCCAGAAAAAATGCGTCGCTCCTCGTTCAC	8.51455
FBtr0071372	l(1)G0320-RA	155	9447548	X	-	ATTATAAAACAGCCAACAAGATGAGGCATCTGATGTTCCT	11.0848
FBtr0071360	RpS28b-RA	91	9448743	X	+	AGCATTTTTAGCGATCTAACATGGACAAACCAGTTGTGTG	6.86813
FBtr0071371	CG15317-RA	68	9450509	X	-	AATTGTACTGCATTGTTGCGATGCTATTGTCAGAGGATCG	2.07664
FBtr0071369	CG32699-RA	293	9473715	X	-	AAAAGGAGTAACTGGGGGCAATGACAACGTCGACAATTAA	5.39022
FBtr0110850	CG32699-RB	293	9473715	X	-	AAAAGGAGTAACTGGGGGCAATGACAACGTCGACAATTAA	5.39022
FBtr0071361	Hex-A-RA	334	9480252	X	+	AGGAAAACACCAACATAATAATGGATCGGGAGCTGAACGG	10.4729
FBtr0071362	Hex-A-RB	613	9480531	X	+	CCGCTGCAGAGAAAAGTAAGATGGTGCACGAGTTATGTCA	5.43681
FBtr0071363	Gga-RB	106	9495173	X	+	AATATAATTGAGCCCGCACAATGACAACCGACGAGAGCAT	12.3226
FBtr0071368	CG3004-RA	91	9499908	X	-	TTAATCTGTGCAATCACAGGATGGGGGACCAACAGCAGCT	8.75883
FBtr0071367	Aats-lys-RB	76	9502585	X	-	ATACGCTGCTTAAAATAACCATGTTCGCCCGCTGCGCCCT	8.16502
FBtr0071366	Aats-lys-RA	134	9502783	X	-	AACAACGTAACCGCATCAGCATGGCCGCTGCAAGTGGAGA	10.0803
FBtr0071364	CG3003-RB	338	9503331	X	+	GCCAGGAGGCAAACGAGCCAATGGAGCCACCAGCTGCACC	4.08478
FBtr0071407	l(1)G0232-RD	593	9524897	X	-	TGCTCAGCTGCCGCCAATCGATGACGAATCGTGAGGACGA	5.17663
FBtr0100192	l(1)G0232-RE	604	9524897	X	-	TGCTCAGCTGCCGCCAATCGATGACGAATCGTGAGGACGA	5.17663
FBtr0100193	l(1)G0232-RF	810	9537755	X	-	GGCTCGTTTTTATCTACGACATGAGCGGCTCCAAGTATTC	5.66758
FBtr0071406	l(1)G0232-RB	156	9539782	X	-	TGAGCACTAACAGACAGACCATGGTGCATCTGTATCAACG	5.58827
FBtr0071405	l(1)G0232-RA	159	9544631	X	-	TGTGTGAAAAATGCCGTAAAATGCAGCAAACGCAATGGAA	5.46188
FBtr0071404	l(1)G0232-RC	44	9552903	X	-	ATCACTAGCTCTACGGTAAAATGGAGGCAGAACAACAAGA	7.05169
FBtr0071403	CG3106-RA	105	9556684	X	-	CAATCCACGCAAAAGGATTTATGATGGAGCATTTCGGTGT	1.62973
FBtr0071402	nej-RB	270	9576639	X	-	AAGAATCAAACTAACTCTATATGATGGCCGATCACTTAGA	5.12027
FBtr0071379	btd-RA	486	9588707	X	+	AAATCGCAAGCGTTTTCAACATGATCGATGCGGCCTGCAA	8.97523
FBtr0273354	Sp1-RD	417	9624597	X	+	CAGGAACATCCACAGCAACCATGTTAACGGACATGACACC	8.9896
FBtr0071381	Sp1-RB	1280	9647740	X	+	CGAACACATCCACCTCGAACATGGACAACCATCACATGCA	12.4002
FBtr0089384	CG1354-RC	140	9673095	X	+	AGCCGGCAATATCAACGAAGATGCCGCCCAAGAAGCACGA	11.054
FBtr0089385	CG1354-RD	120	9673095	X	+	AGTGAGCTAGATCAACGAAGATGCCGCCCAAGAAGCACGA	10.2789
FBtr0089383	CG1354-RA	110	9673095	X	+	AGTGAGCTAGATCAACGAAGATGCCGCCCAAGAAGCACGA	10.2789
FBtr0089386	CG1354-RB	20	9674240	X	+	CTTTTCATCTGCTCCTGCTGATGCTGCCGCCGATGGCTTT	0.905974
FBtr0071386	CG32698-RA	459	9706132	X	+	TAACTCAGAGCTGATGAAATATGGAGCTGCTGCAGGCCCT	9.20864
FBtr0071387	Ser7-RA	119	9759370	X	+	AAATAGGAAAACCTCGCAAAATGCTCCTGCTGATACCGCT	10.286
FBtr0071398	CG32695-RA	25	9767997	X	-	ACTGAAACCCTTGGAACGAGATGCGATCTGTACTGCCGTC	4.26479
FBtr0071397	CG15247-RA	859	9769846	X	-	GCCACAGCTGATGTGCCGCCATGTCCCAAGCAGCTGCAGA	8.79658
FBtr0071388	CG1468-RA	22	9772477	X	+	GTCGACCTACAGACAACGCGATGAGCAGATCCCTGTTTCT	6.75541
FBtr0071389	CG9686-RA	81	9773983	X	+	AAGGAACCGAATATATCAAGATGAATAGCTTGCAAGGATC	6.82001
FBtr0071390	CG9689-RA	45	9776061	X	+	ATTCGAGATCCACAATTGCGATGACTAATTCATTGACCAT	5.83657
FBtr0071392	CG9691-RB	60	9778535	X	+	GTCAAGCTGAAAGCGTAAAGATGAAATCGCTCGTTGTGTG	7.68213
FBtr0071391	CG9691-RA	60	9778535	X	+	GTCAAGCTGAAAGCGTAAAGATGAAATCGCTCGTTGTGTG	7.68213
FBtr0071395	CG1986-RA	171	9804988	X	-	GTGCATGACCCTTTGACCGCATGCCCGGTCACGTGAACCA	5.54502
FBtr0071393	Idgf4-RA	74	9824505	X	-	TTAATGCGAGCACAACAACTATGAAGCTCTACGCCCTGTT	7.85919
FBtr0071394	Idgf4-RB	101	9824505	X	-	GAGTCATTCTAATATTCCCTATGAAGCTCTACGCCCTGTT	3.37474
FBtr0112968	CG1791-RB	535	9858203	X	-	GGATCCGAATTGCTCCGGATATGGAACCCTTCTTCGCGAG	5.8033
FBtr0071429	CG1791-RA	104	9858807	X	-	ATATATATAATTAAATCGCGATGGCGCTGGAGGCGCTCGT	12.2781
FBtr0112969	CG1889-RC	109	9859383	X	+	CAGTAATCGAAAGTGCCAAAATGTCACAGATGCTGCAGCT	11.8976
FBtr0071408	CG1889-RA	109	9859383	X	+	CAGTAATCGAAAGTGCCAAAATGTCACAGATGCTGCAGCT	11.8976
FBtr0071409	CG1889-RB	386	9859785	X	+	GGTGGGACTCGCTTCGCCCAATGCACTGGCATCTCGATTG	1.86359
FBtr0071427	CG15251-RA	152	9864544	X	-	TTTATTTTGCGAAACTAATTATGCAGTTCACCAGGAGCCG	3.45821
FBtr0071410	CG32694-RB	246	9887079	X	+	GCGCACGCGACAAAAACAGCATGAGGCAGCCAAGTAGACA	5.33496
FBtr0071411	CG32694-RA	246	9887079	X	+	GCGCACGCGACAAAAACAGCATGAGGCAGCCAAGTAGACA	5.33496
FBtr0071412	CG32694-RC	334	9887079	X	+	GCGCACGCGACAAAAACAGCATGAGGCAGCCAAGTAGACA	5.33496
FBtr0071413	CG32694-RD	246	9887079	X	+	GCGCACGCGACAAAAACAGCATGAGGCAGCCAAGTAGACA	5.33496
FBtr0071415	CG2990-RB	68	9904604	X	+	AATAACAAATAGCCCCTTCGATGGCCACCAAACGCGTGCT	9.1359
FBtr0112971	CG2990-RC	68	9904604	X	+	AATAACAAATAGCCCCTTCGATGGCCACCAAACGCGTGCT	9.1359
FBtr0071418	CG15313-RA	74	9943832	X	+	CACAGTTAGCACCACTGCCAATGCACCACTACCAGTTATT	4.42411
FBtr0071424	Yp2-RA	53	9946616	X	-	AGTCGAACTTGGAAGCCACAATGAATCCTCTGCGCACCCT	8.71154
FBtr0071419	Yp1-RA	65	9947950	X	+	CCAAATCCCAAATCCGAACCATGAACCCCATGAGAGTGCT	10.5063
FBtr0071422	CG15312-RB	123	9964238	X	-	TTCGAGCGTGCTATGGAAGCATGTCGTCCACTTCCAGCTC	5.53824
FBtr0071423	CG15312-RC	661	9964238	X	-	TTCGAGCGTGCTATGGAAGCATGTCGTCCACTTCCAGCTC	5.53824
FBtr0071421	CG15312-RA	465	9964238	X	-	TTCGAGCGTGCTATGGAAGCATGTCGTCCACTTCCAGCTC	5.53824
FBtr0071489	CG32685-RC	178	9976337	X	-	ATCAATCCAGTGGACACGGTATGTGGGGCCAATGGCAAAC	3.883
FBtr0071430	CG2972-RA	78	9977281	X	+	TGTGAAAATTAGCACTGAAAATGGCCGAAACGAGCGAAAA	9.66905
FBtr0290234	CG2974-RB	241	9979963	X	-	GATTTTACGCCGGCAAGAGAATGGATTTAAAGTATCTAAA	2.90921
FBtr0110782	CG34104-RA	504	10016230	X	+	AACTCTGGCACGCAGGAGAGATGACTGTGAAATTGGCCAA	9.15069
FBtr0110783	CG34104-RB	504	10016230	X	+	AACTCTGGCACGCAGGAGAGATGACTGTGAAATTGGCCAA	9.15069
FBtr0071435	CG32691-RA	38	10058608	X	+	TGTTGCAGCTGCCACATGCCATGGCCCAAAGTGTCACATT	4.40896
FBtr0071437	CG32690-RA	425	10098961	X	+	CGACACTGGATGGTAACACGATGGTAACACGAATTGATAC	4.34825
FBtr0071487	CG15309-RA	611	10101608	X	-	AGGATATCATCAACGTCACGATGGTGAAGACGTTTCAGGC	10.4672
FBtr0112974	CG15309-RB	913	10101608	X	-	AGGATATCATCAACGTCACGATGGTGAAGACGTTTCAGGC	10.4672
FBtr0071438	l(1)G0230-RA	109	10107320	X	+	CGAAATAAAAACAGCCCAAAATGTCCTTCGTTAAGAACGC	14.1976
FBtr0071486	CG2962-RA	63	10110587	X	-	CAAGTGGATTAGTAGTCAGCATGAAGGTCTTCGTTTGCAT	7.38326
FBtr0114585	CG34408-RD	439	10114582	X	+	GGACTCCTCACCACACCAGGATGTACTCCGAGTGGGCCTC	9.27046
FBtr0071439	CG34408-RA	439	10114582	X	+	GGACTCCTCACCACACCAGGATGTACTCCGAGTGGGCCTC	9.27046
FBtr0112675	CG34408-RB	439	10114582	X	+	GGACTCCTCACCACACCAGGATGTACTCCGAGTGGGCCTC	9.27046
FBtr0114584	CG34408-RC	273	10117158	X	+	GCTTTCTGCGCGACAATTTCATGAGCAACTCGGCCAGCTC	0.586962
FBtr0071484	Ipod-RA	96	10126332	X	-	AGAGATAGCTCAACGCTGAAATGAAGGTCTTCATCTGCCT	8.13198
FBtr0089804	Hk-RA	706	10137907	X	-	GCAGTGGAACTACAAGCACAATGTCTATGGCATTATGCAA	7.6859
FBtr0089805	Hk-RB	300	10148037	X	-	TCGATGCCTACCACCGCATCATGTGCCGGGCTCCCATTGC	8.14017
FBtr0071481	CG12643-RA	183	10159107	X	-	CAAGAAAAAGAAGTGCGAAAATGCCGTTCCCCATCCATCC	10.4311
FBtr0299627	alpha-Man-I-RC	111	10181027	X	-	ATGCAAATCAAAAAGTGAAAATGTGTCCGAAAACGTCGAA	8.32839
FBtr0299633	alpha-Man-I-RI	546	10202594	X	-	CCCCCTCCACCAAGGTGACCATGTGCAGCCGGAAATGCTT	6.24727
FBtr0299626	alpha-Man-I-RB	460	10218216	X	-	AAGCAAATAAACAATCGATCATGTATCGCATCAGTCCAAT	7.56372
FBtr0299628	alpha-Man-I-RD	279	10218216	X	-	AAGCAAATAAACAATCGATCATGTATCGCATCAGTCCAAT	7.56372
FBtr0299629	alpha-Man-I-RE	455	10218216	X	-	AAGCAAATAAACAATCGATCATGTATCGCATCAGTCCAAT	7.56372
FBtr0299630	alpha-Man-I-RF	347	10218216	X	-	AAGCAAATAAACAATCGATCATGTATCGCATCAGTCCAAT	7.56372
FBtr0299631	alpha-Man-I-RG	302	10218216	X	-	AAGCAAATAAACAATCGATCATGTATCGCATCAGTCCAAT	7.56372
FBtr0299632	alpha-Man-I-RH	502	10218216	X	-	AAGCAAATAAACAATCGATCATGTATCGCATCAGTCCAAT	7.56372
FBtr0071441	CG2909-RA	147	10220651	X	+	AAAGTTTAAACCCAAAGACCATGTCTACCTTTGGCGCTGA	10.2026
FBtr0071472	Gip-RA	87	10223795	X	-	CGGAGATTAGTGAACGGAAGATGGCACTCAAGTTTGCAGC	6.84593
FBtr0071471	CG15306-RA	269	10225492	X	-	ACATAGAGAATTCGCTTGCGATGGCTACTTCGAGGGCCCA	7.26268
FBtr0071470	l(1)G0289-RA	102	10260244	X	-	GCTGAAATAACGGTTGAACAATGGCGAAGAGTGTCGGTAG	9.51183
FBtr0071444	CG17841-RA	305	10262389	X	+	GAGTGCGTATACGCGCCAGGATGCAGCAGCGCCGACAGCC	6.76443
FBtr0071467	CG32686-RA	440	10268117	X	-	ACGCTTCCAGCTGCTGTACCATGGAGAACGGTGTAAGGAG	6.99446
FBtr0113446	CG32686-RC	36	10268699	X	-	TAGACGAGGCTAAGTGGATCATGAAGCCATCGGATAACTT	3.55339
FBtr0071468	CG32686-RB	143	10269206	X	-	AAACTTTCGGCGTAAACGCAATGTCTACGGAAATGTCAAA	6.87826
FBtr0071445	CG2898-RA	48	10269531	X	+	TCTCGGCGAGATTGTGGGAGATGTGCTGTGCACCGATGTG	3.12444
FBtr0071465	Psf3-RA	81	10279086	X	-	TCATAAAGCTGGGCCGCGCAATGAACGGAATGAACTATTT	5.81825
FBtr0071446	flw-RA	579	10280545	X	+	AACAATTTAGCTGCTGAAAAATGGGCGACTTCGATCTGAA	11.2147
FBtr0071447	flw-RB	579	10280545	X	+	AACAATTTAGCTGCTGAAAAATGGGCGACTTCGATCTGAA	11.2147
FBtr0071463	CG32683-RA	321	10346464	X	-	CCGAAACGGAAAGAGCCAGGATGTCGGACAAGCAGCAGGA	12.284
FBtr0071449	Neb-cGP-RA	107	10354955	X	+	GTGCAAATAAACCTTTAAAAATGGCTGGCGAAGGCGAGAA	13.2991
FBtr0071460	CG17255-RA	591	10366002	X	-	AATGAGGATCTATTGGCAGCATGAGTACACTGGGGGGAAG	5.35019
FBtr0071461	CG17255-RB	313	10366002	X	-	AATGAGGATCTATTGGCAGCATGAGTACACTGGGGGGAAG	5.35019
FBtr0071450	CG2889-RA	377	10369051	X	+	TGTGGTTCTGTTCGCGCGAAATGATTTGTCGCCTTTGCCT	3.38344
FBtr0071459	CG2887-RA	70	10372456	X	-	AACATTTGGAGTAAAAAACCATGCCTAAAGACTACTACAA	6.65658
FBtr0071451	PPP4R2r-RA	165	10373534	X	+	TCCGCTCAGCGATCGCCTAAATGGTCACCATGGAAAACAG	7.65194
FBtr0071452	PPP4R2r-RB	134	10373534	X	+	TCCGCTCAGCGATCGCCTAAATGGTCACCATGGAAAACAG	7.65194
FBtr0071453	PPP4R2r-RC	148	10373534	X	+	CAAAAAAAACGATCGCCTAAATGGTCACCATGGAAAACAG	9.7288
FBtr0071458	CG32687-RA	381	10380279	X	-	TCACCAGGAGAAGATCAGCCATGGAGGTGTACACGTCGGA	9.46565
FBtr0112690	spri-RI	228	10387541	X	-	GAATCGCTACCGGATATACCATGAGTTGGTTCAGAAGATC	1.97147
FBtr0112687	spri-RH	214	10404461	X	-	CGCCATGCGATCTGGGACTCATGGAGCGACTCCTGGTCAC	5.49175
FBtr0112689	spri-RG	313	10417593	X	-	CAGCAAGCACCAGCATCAGGATGTCGCACGAAACAGCAGC	9.00177
FBtr0112688	spri-RA	452	10472301	X	-	TACATATAAAATCAAGGAAAATGGTTAATGCGGTGATGGA	11.7434
FBtr0071511	Hmr-RB	224	10489625	X	-	AGCTATCAGGTGTCTAGGACATGGAGGAGGAGCCTGTTGC	8.71117
FBtr0071491	CG2124-RA	173	10490283	X	+	ACCAAATATCGCTCTAAAACATGTGGGCAAGAACAAACTA	6.395
FBtr0071510	CG1628-RB	152	10496595	X	-	CCTTTCTCGCGCCCGTGTCCATGAGCGAGTGCGAGCAGGA	5.03732
FBtr0071493	X11Lbeta-RA	584	10593306	X	+	TTCGTTTATTGGCAACAATAATGGTCAGCACAACATTGAC	6.49888
FBtr0071503	CG32676-RA	756	10638182	X	-	GGAAAAGAAAAACACCGGACATGGATAAATCAGCGGCCAC	10.2912
FBtr0071494	ras-RC	915	10639853	X	+	GGGTTGAACGCACGCGGAAAATGGAGAGCACGACAAAGGT	9.90852
FBtr0071495	ras-RA	1009	10639853	X	+	GGGTTGAACGCACGCGGAAAATGGAGAGCACGACAAAGGT	9.90852
FBtr0071496	ras-RB	552	10640218	X	+	CACCGCTGGTTAGTTCGCCCATGGACACGGTAACCGAATC	2.94741
FBtr0071502	Rph-RA	195	10651504	X	-	TAATGTGACAGGACGACAAGATGGACTTCCAGAATCGCAA	9.84284
FBtr0071499	Tango5-RB	164	10656138	X	-	AAACCCTCAGCGGGAGCAGCATGCAGGAGACCGGCTCATC	6.64215
FBtr0071500	Tango5-RA	79	10656444	X	-	CTTGCAAGCCAACCGCTTAAATGTCACAGCATTCGAAAAA	4.20897
FBtr0071501	Tango5-RC	177	10656444	X	-	CTTGCAAGCCAACCGCTTAAATGTCACAGCATTCGAAAAA	4.20897
FBtr0071498	Atg8a-RA	265	10662103	X	-	ATTACCTCTTCATTGCAATCATGAAGTTCCAATACAAGGA	6.77737
FBtr0071497	CG1826-RA	184	10662754	X	+	GAAAAACAAAAAAGAGAAGGATGAGCAGCCAGGGACACCA	8.512
FBtr0073376	CG15211-RA	284	10667032	X	+	AAACTATAAACAGCAACAATATGGTCGAGACCGTTGTCAA	11.6454
FBtr0112975	CG15211-RB	191	10667032	X	+	AAACTATAAACAGCAACAATATGGTCGAGACCGTTGTCAA	11.6454
FBtr0112976	CG15211-RC	290	10667032	X	+	AAACTATAAACAGCAACAATATGGTCGAGACCGTTGTCAA	11.6454
FBtr0112977	CG15211-RD	229	10667032	X	+	AAACTATAAACAGCAACAATATGGTCGAGACCGTTGTCAA	11.6454
FBtr0073425	Ant2-RA	144	10674550	X	-	TCATTAAACAGTAAACTAACATGGGCGATGAAGGCGGTGG	8.47359
FBtr0073426	Ant2-RB	84	10674550	X	-	ATCAACTGAAGTAAACTAACATGGGCGATGAAGGCGGTGG	8.20929
FBtr0073421	sesB-RA	144	10676709	X	-	AAGTTATCAACTGAAGCAAAATGGGCAAGGATTTCGATGC	10.3393
FBtr0073423	sesB-RB	108	10676709	X	-	AACACAAATACAAATTCAAAATGGGCAAGGATTTCGATGC	12.3759
FBtr0073424	sesB-RD	182	10676844	X	-	CGCACCATCACCCGCATGCCATGGGGAATATATCAGCATC	4.43831
FBtr0073422	sesB-RC	218	10676844	X	-	CGCACCATCACCCGCATGCCATGGGGAATATATCAGCATC	4.43831
FBtr0073419	Imp-RB	302	10699390	X	-	CTCAAACAATCAAACACAAAATGCACAGCAACAATAATAG	9.59485
FBtr0073420	Imp-RA	523	10699390	X	-	CTCAAACAATCAAACACAAAATGCACAGCAACAATAATAG	9.59485
FBtr0073418	Imp-RC	496	10699390	X	-	CTCAAACAATCAAACACAAAATGCACAGCAACAATAATAG	9.59485
FBtr0073413	Imp-RF	1123	10707394	X	-	AAAAAAAAGAGCTACTGAAAATGGCATCCGAACTGGATCA	10.8131
FBtr0073414	Imp-RH	1090	10707394	X	-	AAAAAAAAGAGCTACTGAAAATGGCATCCGAACTGGATCA	10.8131
FBtr0073415	Imp-RG	1125	10707394	X	-	AAAAAAAAGAGCTACTGAAAATGGCATCCGAACTGGATCA	10.8131
FBtr0073416	Imp-RD	755	10707394	X	-	AAAAAAAAGAGCTACTGAAAATGGCATCCGAACTGGATCA	10.8131
FBtr0073417	Imp-RE	842	10707394	X	-	AAAAAAAAGAGCTACTGAAAATGGCATCCGAACTGGATCA	10.8131
FBtr0073378	CG15209-RA	91	10736279	X	+	ACTAGCAGTCGGACGTAAACATGAAACCCATTGGGTGCAA	7.99106
FBtr0073412	CG32669-RA	162	10738952	X	-	CTTAAAACCCGGCATCTGCAATGGCTACTTTGGGCGCCTG	7.60496
FBtr0073411	sbr-RA	504	10740621	X	-	TTTGAGTGAATATTAGTAAGATGCCCAAACGCGGCGGTGG	5.12471
FBtr0073380	CG2202-RA	133	10742928	X	+	TCGAAGGACGCGCAACAGCCATGGCAACGCCACAGCCGCA	9.53953
FBtr0073410	feo-RA	270	10748637	X	-	TCACAACGAAAACGGAGAAAATGAACTCGCCGAGCGCCAT	10.3968
FBtr0073409	sofe-RA	111	10751304	X	-	AAACAAACAAAATAAACACAATGCTATCTAGCGAACACAA	7.26789
FBtr0073381	CG2186-RA	265	10751955	X	+	ACAGCTGCCCTGGCGAAAAAATGTCGGACATTAACGATGA	11.0284
FBtr0073382	CG2157-RA	74	10763413	X	+	CACAAACCGGCAGCCACAACATGAAGTGCTTTTTTATCCT	9.28993
FBtr0073406	CG1637-RB	254	10771586	X	-	GTAAATACAAAACGGTAAAAATGCAGAGACTGCAATTCGC	9.58385
FBtr0073407	CG1637-RC	254	10771586	X	-	GTAAATACAAAACGGTAAAAATGCAGAGACTGCAATTCGC	9.58385
FBtr0073408	CG1637-RA	254	10771586	X	-	GTAAATACAAAACGGTAAAAATGCAGAGACTGCAATTCGC	9.58385
FBtr0073404	Ork1-RB	497	10780168	X	-	AGTGCGACAATCCGTCGAGCATGTCGCCGAATCGATGGAT	6.73663
FBtr0073405	Ork1-RA	188	10780168	X	-	AGTGCGACAATCCGTCGAGCATGTCGCCGAATCGATGGAT	6.73663
FBtr0073403	CG1582-RA	111	10793224	X	-	GTTGACGATTGCCAGTGGCCATGGACGAATCCTCGAGAAA	5.69459
FBtr0073383	CG15208-RA	169	10794562	X	+	AATTATCATAGCTCGCGGAGATGGAGAAGCAACTAACAGA	7.73662
FBtr0073386	v-RA	38	10818061	X	+	TCTGATCTGAGCTGTGCACCATGAGCTGTCCCTATGCAGG	5.18589
FBtr0073387	CG2145-RA	179	10821611	X	+	GTGCTAATAAATCGAGCAAAATGCGCTGCCTGGCATTGAG	8.98176
FBtr0273266	Myo10A-RC	187	10832669	X	+	AACGCTAACTTAGCGGAGCCATGGACTGGGCCGAGGGTGA	9.95142
FBtr0273267	Myo10A-RD	187	10832669	X	+	AACGCTAACTTAGCGGAGCCATGGACTGGGCCGAGGGTGA	9.95142
FBtr0073401	Rab9Fb-RA	67	10846452	X	-	TAAACCAAACCGAATTAACGATGAGCCAATACGACTATCT	7.67879
FBtr0073400	C901-RA	67	10860585	X	-	CAGTCTTAACCGTTAAAAATATGTTGTCAGACAAAAAGGC	5.04013
FBtr0299861	CG42339-RA	96	10931748	X	-	CGATCCGATTCGGTGAGACGATGTCGTTGCTGCTGCTCCT	8.55184
FBtr0299862	CG42339-RB	96	10931748	X	-	CGATCCGATTCGGTGAGACGATGTCGTTGCTGCTGCTCCT	8.55184
FBtr0073390	CG11160-RA	360	10939151	X	+	TTTAAATACAAATAAAAGCGATGCCGGGAAGAAAAAAAAA	5.04081
FBtr0073391	CG11160-RB	360	10939151	X	+	TTTAAATACAAATAAAAGCGATGCCGGGAAGAAAAAAAAA	5.04081
FBtr0073396	CG1552-RA	31	10947518	X	-	CCGCCAGCCGAGTCACCGAGATGTACCAGCTGGAGAAGAT	10.6595
FBtr0073397	CG1552-RB	31	10947518	X	-	CCGCCAGCCGAGTCACCGAGATGTACCAGCTGGAGAAGAT	10.6595
FBtr0299600	CG1545-RB	198	10953454	X	-	GTGTTTACGATTGTTGTGCAATGGCCAAATCGATAACAGA	4.0713
FBtr0073394	CG1537-RA	243	10956875	X	-	TTTGTGAATGCACGCCGGAAATGGCCAAATTAGTGACTTA	6.8697
FBtr0073392	CG15203-RA	32	10960645	X	+	CGAACACCAAGGCGGTCGCAATGCATCCGGAACGCTACGC	8.73978
FBtr0073393	sev-RA	813	10978158	X	-	GGTGAAGATCGAGTGCCTCGATGACTATGTTTTGGCAACA	3.63109
FBtr0073427	Vago-RB	81	10983404	X	+	CGAATAGCAAATTTTCACAAATGGAGTCAATTAGCAGCAT	6.06469
FBtr0100644	Vago-RC	81	10983404	X	+	CGAATAGCAAATTTTCACAAATGGAGTCAATTAGCAGCAT	6.06469
FBtr0073428	CG2076-RA	198	10984612	X	+	AATTTCACCACAACAACACAATGTTGCTGCGTCTAGCACT	8.31892
FBtr0073429	CG2061-RA	373	10987078	X	+	ATCCTGGCCAGGAGTTTGCCATGGAACGCCGCTACCTGAA	5.32683
FBtr0073430	CG2061-RC	490	10987078	X	+	ATCCTGGCCAGGAGTTTGCCATGGAACGCCGCTACCTGAA	5.32683
FBtr0073431	CG2061-RB	199	10987078	X	+	ATCCTGGCCAGGAGTTTGCCATGGAACGCCGCTACCTGAA	5.32683
FBtr0299513	CG42249-RB	71	10997509	X	+	TTCTGGTGCGTTGGAGTAAAATGGCAACCGCTTGCAATCG	4.6776
FBtr0299514	CG42249-RC	71	10997509	X	+	TTCTGGTGCGTTGGAGTAAAATGGCAACCGCTTGCAATCG	4.6776
FBtr0073434	Hsp60-RA	161	11004074	X	+	CAGTACCAGTTTAATTCACAATGTTCCGTTTGCCAGTTTC	5.09837
FBtr0073435	Hsp60-RB	123	11004074	X	+	ATCAACTAAGAAACTCCGGGATGTTCCGTTTGCCAGTTTC	5.80653
FBtr0073436	Rpt3-RA	125	11019346	X	+	CTCATTGCTGAACGAAAAGAATGCCGTACAACATGGACGT	10.0185
FBtr0073480	Gtp-bp-RA	129	11023007	X	-	GGATCGGAAGCGTAGCTAAAATGTTGGACTTTGTGGTGAT	10.4473
FBtr0073475	Klp10A-RA	336	11029949	X	-	GGAGTCAAAGAGGAAGGATCATGGACATGATTACGGTGGG	8.43578
FBtr0073476	Klp10A-RE	336	11029949	X	-	GGAGTCAAAGAGGAAGGATCATGGACATGATTACGGTGGG	8.43578
FBtr0073477	Klp10A-RD	231	11029949	X	-	GGAGTCAAAGAGGAAGGATCATGGACATGATTACGGTGGG	8.43578
FBtr0073478	Klp10A-RB	417	11029949	X	-	GGAGTCAAAGAGGAAGGATCATGGACATGATTACGGTGGG	8.43578
FBtr0073479	Klp10A-RC	507	11029949	X	-	GGAGTCAAAGAGGAAGGATCATGGACATGATTACGGTGGG	8.43578
FBtr0073437	CG18292-RA	175	11032090	X	+	CCACATCGCCCAGCGCCACCATGGACATCATGGATATCCA	12.3463
FBtr0073473	CG15199-RA	167	11035064	X	-	ATTCCACAACGAGAGCAACCATGTCCGGAGCAGCTTGGAT	9.66687
FBtr0073439	CG15201-RA	33	11038186	X	+	CTCGTCACCGCGCTCCAAAGATGCACAACCGTTGCGGATC	6.35828
FBtr0073471	ran-RB	155	11040410	X	-	GATACCGAGTGCTTAGAAGGATGGCTCAGGAAGGTCAGGA	7.48056
FBtr0073472	ran-RA	201	11040410	X	-	GATACCGAGTGCTTAGAAGGATGGCTCAGGAAGGTCAGGA	7.48056
FBtr0073440	CG1908-RA	265	11043747	X	+	GTCAATATAATCGGAACAAGATGAGCAAGTACCATAAGGA	9.78602
FBtr0073470	CG1397-RA	102	11047710	X	-	CGAAATAAGAAGACGGGACCATGCAATTTACGAGCCTTTT	5.58915
FBtr0073443	Dlic2-RD	353	11049170	X	+	GCTGCAGCACCAACAACAACATGGCGATGAACAGTGGGAC	12.0308
FBtr0073441	Dlic2-RA	368	11049170	X	+	GCTGCAGCACCAACAACAACATGGCGATGAACAGTGGGAC	12.0308
FBtr0073442	Dlic2-RC	393	11049170	X	+	GCTGCAGCACCAACAACAACATGGCGATGAACAGTGGGAC	12.0308
FBtr0073444	Dlic2-RB	289	11055353	X	+	AGGATGAGTACAGAGACGACATGACGCGTTTAGGCGTTTG	6.85501
FBtr0073468	antdh-RA	29	11063062	X	-	TGAAATCGCAATCGAAAATCATGGAACGCTGGCAGAATCG	6.48888
FBtr0073467	CG1394-RA	139	11064542	X	-	ACTCAACCGCAACTCACAATATGTCGAATTCGTTTTCGTA	6.58384
FBtr0073445	CG15200-RA	125	11077089	X	+	TCGAAATAAAACATCCAGCCATGTCGAACGGTTTTTCCTT	8.88466
FBtr0073446	CG11106-RA	113	11096415	X	+	CGTACAAATTTTTGAGCATCATGGTGTGGAATACGCTTTC	5.79702
FBtr0073461	sisA-RA	56	11216323	X	-	ACACATCGAAAAAAATCACCATGGAACGGAGTCATCTTTA	7.48652
FBtr0073460	l(1)10Bb-RA	114	11219218	X	-	AAATAAATTGAACATTTAAGATGCCCAAGGTTCGCCGCAG	8.50487
FBtr0073448	CG1657-RA	71	11222079	X	+	AGCGAAGGCTGCACCTAGCCATGGAGCCCCCAGCTGCTGG	7.86392
FBtr0289959	Kap3-RK	447	11232722	X	-	TCGGGGAGCCCAACAATCCGATGATCGAGGAAAAGAAGCA	3.21297
FBtr0289956	Kap3-RH	509	11233281	X	-	CAGCAGCAACAACAACTGCAATGCAAACAAACGATGACGC	6.84604
FBtr0289957	Kap3-RI	364	11233281	X	-	GTTCAGCAACAACAACTGCAATGCAAACAAACGATGACGC	6.71492
FBtr0289958	Kap3-RJ	406	11233281	X	-	CAGCAGCAACAACAACTGCAATGCAAACAAACGATGACGC	6.84604
FBtr0289955	Kap3-RG	28	11233560	X	-	GGAAGTCGCATTGCAATCGCATGCAATTTGTTTTGTTATT	-2.9512
FBtr0290227	CG1597-RB	118	11241915	X	-	AGCCAAGGGACAAGCGCAAAATGGCTAGGAACACGGGCAG	11.9534
FBtr0073450	CG11756-RA	85	11242238	X	+	TTAGTAAACTTTCTTGGAAAATGCTTAAATATTTGGCTGG	4.5307
FBtr0073451	CG1738-RA	118	11243205	X	+	CACAGAAAACTGAAAGCATAATGAACGTCAGCGCCGATTT	9.60609
FBtr0073452	CG11752-RA	97	11244129	X	+	AGCCAGCCATTAAGTCCAACATGTTCTCGCCCTCACGTGC	7.24567
FBtr0073453	CG1737-RA	657	11245737	X	+	TTCGAAGCTACCCATGAAAGATGCGGGCTGGAAAAAAAGA	6.17633
FBtr0073454	dsh-RA	473	11250387	X	+	CCGCAGTCGGCGCAGCTAAAATGGACGCGGACAGGGGCGG	10.2394
FBtr0073455	dsh-RB	473	11250387	X	+	CCGCAGTCGGCGCAGCTAAAATGGACGCGGACAGGGGCGG	10.2394
FBtr0073456	CG11750-RA	92	11253362	X	+	TGTTTAAATCCGAGAAAACGATGGCAACGGATGTGGAGCC	9.96957
FBtr0073457	hop-RA	635	11261495	X	-	CACTCACCGACAATCCTCTCATGGCCCTGGCCAACGGGGG	6.37218
FBtr0073482	Tim8-RA	75	11262569	X	+	TGCTCACTGAAAATCACACGATGTCCGATTTTGAGAACCT	10.0301
FBtr0073490	dlg1-RH	838	11268525	X	+	GCAGAAACACCGCTCACAGAATGCCAGTGAAAAAGCAAGA	7.76996
FBtr0073488	dlg1-RB	838	11268525	X	+	GCAGAAACACCGCTCACAGAATGCCAGTGAAAAAGCAAGA	7.76996
FBtr0073492	dlg1-RJ	386	11268525	X	+	GCAGAAACACCGCTCACAGAATGCCAGTGAAAAAGCAAGA	7.76996
FBtr0073483	dlg1-RC	838	11268525	X	+	GCAGAAACACCGCTCACAGAATGCCAGTGAAAAAGCAAGA	7.76996
FBtr0073491	dlg1-RI	398	11268525	X	+	GCAGAAACACCGCTCACAGAATGCCAGTGAAAAAGCAAGA	7.76996
FBtr0112813	dlg1-RL	838	11268525	X	+	GCAGAAACACCGCTCACAGAATGCCAGTGAAAAAGCAAGA	7.76996
FBtr0073484	dlg1-RF	46	11269842	X	+	CTTCTTGGCTGGTCCTGGTAATGGATTCGGATACGGACTC	3.67441
FBtr0073489	dlg1-RG	366	11284487	X	+	TAAACAAAAGCCGCTGCGATATGACAACGAGGAAAAAGAA	7.56412
FBtr0073487	dlg1-RE	251	11284487	X	+	TAAACAAAAGCCGCTGCGATATGACAACGAGGAAAAAGAA	7.56412
FBtr0073485	dlg1-RD	366	11284487	X	+	TAAACAAAAGCCGCTGCGATATGACAACGAGGAAAAAGAA	7.56412
FBtr0073486	dlg1-RA	384	11284487	X	+	TAAACAAAAGCCGCTGCGATATGACAACGAGGAAAAAGAA	7.56412
FBtr0073494	Gs2-RB	207	11317095	X	+	CATTAAAATCACACAATAAGATGCATTCCGCGATCCTGGA	8.68499
FBtr0073495	Gs2-RC	147	11318304	X	+	AGTGCATTGAAAAAATCAGTATGTCCGCTAGGATCCTGGA	6.77905
FBtr0073496	Gs2-RA	444	11322687	X	+	GCGGCAACAACATCCTGGTGATGTGCGACACCTACAAGTT	6.67192
FBtr0073546	CG11727-RB	719	11332927	X	-	ACGTCGTTCTGTGTCAGAAGATGACCCTGACCACAACGAC	5.43324
FBtr0073547	CG11727-RA	719	11332927	X	-	ACGTCGTTCTGTGTCAGAAGATGACCCTGACCACAACGAC	5.43324
FBtr0073497	Sk1-RB	234	11337666	X	+	ACGAAGATACCAAAGAAGATATGACGGCCAACACAGGGAC	8.65328
FBtr0073498	Sk1-RA	94	11337666	X	+	ACGAAGATACCAAAGAAGATATGACGGCCAACACAGGGAC	8.65328
FBtr0073499	CG1745-RB	286	11349110	X	+	AAGGGCTGAAACCTGCGATAATGGATATTTTTGATATGGT	7.33291
FBtr0073500	CG1745-RA	274	11349110	X	+	AAGGGCTGAAACCTGCGATAATGGATATTTTTGATATGGT	7.33291
FBtr0073503	Cyp4g15-RA	512	11371626	X	+	AAAGAGGATCCCGACAAGCAATGGAGGTGCTGAAGAAGGA	10.0232
FBtr0073504	Cyp4g15-RB	121	11375566	X	+	TGGGATATTGAGAGACTGCGATGGGTGTGTCGAAGAAAAC	4.82234
FBtr0073505	CG1749-RA	147	11377687	X	+	GGAGCCACCCCAAAGCCAGAATGTCGCACGCCATCGACGA	12.7919
FBtr0073506	Spase25-RA	141	11379426	X	+	CAATAGAGAGCAGATAGAAGATGGGCAAGAAGGATGAAAA	7.83455
FBtr0073507	CG32666-RB	374	11387899	X	+	CCCCCCCACACACACACAAAATGTTCACCGAAAAGGGAAT	11.349
FBtr0073508	CG32666-RA	186	11387899	X	+	CCCCCCCACACACACACAAAATGTTCACCGAAAAGGGAAT	11.349
FBtr0073543	CG1572-RA	143	11450333	X	-	ACCACCGAAGCAGAGCGAAGATGTCGCATTCAGTGACCAT	10.658
FBtr0073544	CG1572-RB	127	11450333	X	-	ACCACCGAAGCAGAGCGAAGATGTCGCATTCAGTGACCAT	10.658
FBtr0073509	PGRP-SA-RA	444	11456006	X	+	GATCTTAGCACATCAACATCATGCAGCCGGTTCGATTCGG	6.62559
FBtr0073542	RpII215-RA	356	11463999	X	-	CAGTATCGCTGACGACCAGGATGAGCACCCCCACGGACTC	7.94875
FBtr0073510	CG11699-RA	86	11464743	X	+	ATAAATCGCAATTGAGAAGGATGAGCGAGGCCGGCACCAG	7.66234
FBtr0073541	Kmn1-RA	44	11466431	X	-	AAAACAAACGAAGCGACGCGATGGAGCCAGCCGAAAGTCC	9.16863
FBtr0073512	CG11696-RA	57	11467891	X	+	TGTGTCCTTCCTTTTATGAGATGATATGCCGACTCTGCCT	1.44597
FBtr0073540	e(y)2-RA	117	11470511	X	-	CTTAGATACGCGACACAAGGATGAGCACTTCCGGCGCAGT	6.90438
FBtr0073513	CG11695-RA	70	11470986	X	+	TTTCCTACAGCTGTAGTGCAATGATATGCCGCCTGTGCCT	4.11894
FBtr0073516	nod-RA	106	11474957	X	+	ACTTCAATTCTTCAATCTGCATGGAGGGCGCCAAATTAAG	3.94398
FBtr0073538	CG1561-RA	606	11477578	X	-	ATAGAGAGCACCCAGACAGGATGGAGAGTCCTGTAGAGCA	8.61447
FBtr0073518	rho-4-RB	553	11494120	X	+	AACAAGAAGTGGCCGCAAAAATGCCCGTGAAAACAGTGAA	11.2104
FBtr0073519	rho-4-RA	246	11494120	X	+	AACAAGAAGTGGCCGCAAAAATGCCCGTGAAAACAGTGAA	11.2104
FBtr0073537	CG2533-RA	135	11497912	X	-	ATTGGATTCAACCGAGAACGATGTCGCAACTGATGGAGAT	10.1475
FBtr0073517	rho-4-RC	539	11498504	X	+	ACTTCGAGGAATTCTATGCGATGTCCCTGCGCCACAAGTG	5.23304
FBtr0073536	CG2247-RA	121	11504861	X	-	TTTCTTTTACAAAGAGCGACATGGATGTGCCCGATGACAA	9.56035
FBtr0073520	CG1703-RA	90	11506211	X	+	AATCTGTGATCAAATCAAACATGTCCAAGGCCAAGGGTAA	10.2059
FBtr0073535	CG15220-RA	86	11509787	X	-	TTATTAACTGAGGAGTTATTATGGATGCCTTTGATCCACG	2.90908
FBtr0073525	Ptp10D-RD	502	11518136	X	+	AGCAAAACGACGGCCCCAAAATGTTGTACCAGCTAAGTAA	10.3532
FBtr0073522	Ptp10D-RB	431	11518136	X	+	AGCAAAACGACGGCCCCAAAATGTTGTACCAGCTAAGTAA	10.3532
FBtr0073524	Ptp10D-RA	680	11518136	X	+	AGCAAAACGACGGCCCCAAAATGTTGTACCAGCTAAGTAA	10.3532
FBtr0273235	Ptp10D-RE	603	11518136	X	+	AGCAAAACGACGGCCCCAAAATGTTGTACCAGCTAAGTAA	10.3532
FBtr0073532	CG2371-RA	149	11572303	X	-	TGGATAAAGATCACGGAAAGATGAGTCCCAGCGTAGCATC	7.71098
FBtr0073534	CG2371-RC	245	11572303	X	-	TGTTCTACACCCACCGGCAGATGAGTCCCAGCGTAGCATC	3.00009
FBtr0073533	CG2371-RB	117	11572467	X	-	ATTTTTAAATATATCTCACAATGAGCATTAACTGGATAAA	6.9959
FBtr0073526	bif-RB	304	11574886	X	+	GCATCTTAAAAACGGGGATAATGGAGTCACAGAAGCGGCC	7.90792
FBtr0073527	bif-RC	304	11574886	X	+	GCATCTTAAAAACGGGGATAATGGAGTCACAGAAGCGGCC	7.90792
FBtr0090002	PhKgamma-RB	416	11590482	X	+	GCAAGATTTCACGAAATCTAATGGCCAAGGACGAGGAGGA	7.15268
FBtr0090000	PhKgamma-RC	661	11590482	X	+	GCAAGATTTCACGAAATCTAATGGCCAAGGACGAGGAGGA	7.15268
FBtr0090001	PhKgamma-RA	292	11590482	X	+	GCAAGATTTCACGAAATCTAATGGCCAAGGACGAGGAGGA	7.15268
FBtr0073531	CG2444-RA	83	11598961	X	-	GAAATCCAGTATCGAGCAGTATGTCGCAGTTTAGCACCGT	7.74117
FBtr0073620	FucT6-RA	503	11603480	X	-	GCAGCAGTGGAAACGCCGGCATGCTGCTGGTGCGTCAGCT	7.68092
FBtr0073615	CG2446-RB	651	11607597	X	-	CACATCCGCATCCGCAGAAGATGTCCAACGGCAAGGCGAC	11.213
FBtr0073616	CG2446-RD	714	11607597	X	-	CACATCCGCATCCGCAGAAGATGTCCAACGGCAAGGCGAC	11.213
FBtr0073617	CG2446-RC	671	11607597	X	-	CACATCCGCATCCGCAGAAGATGTCCAACGGCAAGGCGAC	11.213
FBtr0073618	CG2446-RE	605	11607597	X	-	CACATCCGCATCCGCAGAAGATGTCCAACGGCAAGGCGAC	11.213
FBtr0073619	CG2446-RA	370	11607597	X	-	CACATCCGCATCCGCAGAAGATGTCCAACGGCAAGGCGAC	11.213
FBtr0073551	CG1837-RA	106	11611107	X	+	CTCCAAGCGTTCCGTGCATCATGTTGACCAGGTCCATTTT	6.41287
FBtr0073552	Tango10-RB	427	11614695	X	+	CCTAATATCCCCGTTTCCCGATGAACGACAACGGTAACGG	6.98442
FBtr0073553	Tango10-RA	178	11614695	X	+	CCTAATATCCCCGTTTCCCGATGAACGACAACGGTAACGG	6.98442
FBtr0112979	CG15221-RB	56	11618429	X	+	CCTCGAAGTTTCAGGACATCATGGATAATCCTGGATATGT	4.76006
FBtr0073614	inaF-RA	526	11621287	X	-	AGTACCGCATCCTCAGCCACATGCAACAGCAGCGCCAGCA	5.83227
FBtr0073555	m-RA	435	11657237	X	+	GCCACGCCCACAGCGCCAACATGTGGAGCCCACAAAAAGG	10.0782
FBtr0073613	CG9360-RA	107	11658514	X	-	ACAAATACTAAATACAAATTATGGATCGTTGGCTAAATCG	2.98344
FBtr0073612	dy-RA	691	11670847	X	-	GCAGCAATAACAGCATCAACATGCAACATCAGCAGCAACA	8.32738
FBtr0073556	Karl-RA	93	11682972	X	+	GCTCACCGTCATCCGGATTAATGGAGAGGATCATGGGCAG	5.75556
FBtr0073557	Karl-RB	93	11682972	X	+	GCTCACCGTCATCCGGATTAATGGAGAGGATCATGGGCAG	5.75556
FBtr0073558	CkIIbeta-RB	155	11687480	X	+	ATTATTAACAATTTGGCAAAATGAGCAGCTCCGAGGAAGT	12.0674
FBtr0073562	CkIIbeta-RE	155	11687480	X	+	ATTATTAACAATTTGGCAAAATGAGCAGCTCCGAGGAAGT	12.0674
FBtr0100540	CkIIbeta-RF	29	11687480	X	+	CACACGAATTTCAACGCAAAATGAGCAGCTCCGAGGAAGT	11.1561
FBtr0073560	CkIIbeta-RC	403	11687480	X	+	AAATAATCCCCTTAATCAAAATGAGCAGCTCCGAGGAAGT	11.3448
FBtr0073561	CkIIbeta-RD	38	11687480	X	+	CTGCTCGGCACATTTTCAAAATGAGCAGCTCCGAGGAAGT	10.2119
FBtr0299569	CkIIbeta-RG	69	11687480	X	+	AATTGTCACAATACGACAAAATGAGCAGCTCCGAGGAAGT	11.9596
FBtr0073608	Hsc70-3-RB	332	11699054	X	-	TTTCCTGAGAGATCTTCAATATGAAGTTATGCATATTACT	3.29555
FBtr0073609	Hsc70-3-RA	139	11699054	X	-	TTTCCTGAGAGATCTTCAATATGAAGTTATGCATATTACT	3.29555
FBtr0073610	Hsc70-3-RD	305	11699054	X	-	TTTCCTGAGAGATCTTCAATATGAAGTTATGCATATTACT	3.29555
FBtr0073611	Hsc70-3-RC	93	11699054	X	-	TTTCCTGAGAGATCTTCAATATGAAGTTATGCATATTACT	3.29555
FBtr0073607	CG1578-RA	366	11709317	X	-	CATCGGAAATCGGCTTCAAGATGCGGGTAGTGGCCATGGT	10.0397
FBtr0073563	CG32663-RA	583	11717640	X	+	CCCCCAGCAGCCGCTGCATCATGTCCGCGGACTCGCCACG	9.22283
FBtr0073604	p24-1-RA	172	11746295	X	-	AAAAGCAAAAAGGGCGAACCATGAACACACAAATCGTTGT	8.9324
FBtr0073602	CG10347-RB	65	11748691	X	-	CATTGGCGCAGTAAAGCAAGATGCCGGTGGTGGAACTGAA	8.96244
FBtr0073603	CG10347-RA	115	11748691	X	-	CATTGGCGCAGTAAAGCAAGATGCCGGTGGTGGAACTGAA	8.96244
FBtr0273257	ATP7-RB	319	11749385	X	+	CAAAATAATGCACATTGAGGATGCCAAGTGACGAGAGAGT	6.92978
FBtr0073601	CG2025-RA	147	11762770	X	-	CATTCTCATTCGAGTTTTGCATGCTCTGGCAGCGATACAG	-1.92275
FBtr0073567	CG1847-RA	59	11763280	X	+	TAAATCCGATTCCAGCGGAGATGCAGTCGCGCAGCAAGTC	6.72892
FBtr0073568	CG1847-RB	59	11763280	X	+	TAAATCCGATTCCAGCGGAGATGCAGTCGCGCAGCAAGTC	6.72892
FBtr0073600	CG11802-RA	232	11766579	X	-	GACAGGAATCGGATCGATAAATGGGCGCCGAGCATTCGCA	6.47722
FBtr0073569	CG15739-RA	58	11767534	X	+	ACTCACCAGAACGGATTGCAATGGCCAAACCCCAGCACAT	9.49636
FBtr0114451	CG10353-RC	239	11777619	X	-	ACGACTATCCCGAATCTGAAATGGACGAGCGGGAGAGTCT	8.61964
FBtr0114452	CG10353-RD	675	11778843	X	-	CTCTTCCTTAGCCACCAATCATGTATTCGGCGGTCCGCAC	7.46677
FBtr0073570	SelG-RA	117	11781430	X	+	CCTGAGGATAGCGTGGCGCCATGGTGTACATCGACCATAA	8.97078
FBtr0073571	CG1840-RA	138	11782529	X	+	CATGCTAATTTAGCTTTAAAATGGCGTACGTCGATCAAAA	8.97623
FBtr0073572	CG15738-RA	28	11786071	X	+	GGTGGAAAGAAGAAGCACAGATGCGGCGCCTGGTGCGAAA	6.09032
FBtr0073573	CG15737-RA	558	11788797	X	+	AAAAACCCGATACCTGGGATATGTTCAGCACCCGAATATC	5.62927
FBtr0073596	Upf1-RA	371	11798944	X	-	GAGAAGAAACAACAGGCGCCATGAGCGTGGACACGTACGC	11.3794
FBtr0073594	pot-RA	229	11806440	X	-	GCGTGGAACTGCCAAGCGAAATGAGCTCGGACCAAGGGCC	7.88776
FBtr0073595	pot-RB	191	11806440	X	-	GCGTGGAACTGCCAAGCGAAATGAGCTCGGACCAAGGGCC	7.88776
FBtr0073591	Sclp-RA	219	11818476	X	-	ACAAAAAAAAAACACAAAAGATGCGGCCTTTTGGCAACGA	10.3197
FBtr0073590	CG10362-RA	337	11824546	X	-	GAATTTAAGGCATCGCCAGCATGGAGATACCCATTTCAAA	7.52433
FBtr0100302	cac-RG	514	11874090	X	-	CCCATCGCTTAGCTGATAGAATGGGTGGCCCGAAAAAAGA	5.93403
FBtr0100303	cac-RH	514	11874090	X	-	CCCATCGCTTAGCTGATAGAATGGGTGGCCCGAAAAAAGA	5.93403
FBtr0100304	cac-RI	514	11874090	X	-	CCCATCGCTTAGCTGATAGAATGGGTGGCCCGAAAAAAGA	5.93403
FBtr0100305	cac-RJ	514	11874090	X	-	CCCATCGCTTAGCTGATAGAATGGGTGGCCCGAAAAAAGA	5.93403
FBtr0073586	cac-RC	514	11874090	X	-	CCCATCGCTTAGCTGATAGAATGGGTGGCCCGAAAAAAGA	5.93403
FBtr0073584	cac-RA	514	11874090	X	-	CCCATCGCTTAGCTGATAGAATGGGTGGCCCGAAAAAAGA	5.93403
FBtr0073587	cac-RD	514	11874090	X	-	CCCATCGCTTAGCTGATAGAATGGGTGGCCCGAAAAAAGA	5.93403
FBtr0073589	cac-RF	514	11874090	X	-	CCCATCGCTTAGCTGATAGAATGGGTGGCCCGAAAAAAGA	5.93403
FBtr0073585	cac-RB	514	11874090	X	-	CCCATCGCTTAGCTGATAGAATGGGTGGCCCGAAAAAAGA	5.93403
FBtr0073588	cac-RE	514	11874090	X	-	CCCATCGCTTAGCTGATAGAATGGGTGGCCCGAAAAAAGA	5.93403
FBtr0073583	gd-RA	61	11881719	X	-	GGCATTCCCAGACACTAGCGATGAGGCTGCACCTGGCGGC	9.52778
FBtr0299570	CG18130-RB	169	11886103	X	-	TGGAGCAGCAGCGCATCAAAATGGAGGCCATCGAGCGGGC	13.2559
FBtr0073581	CG18130-RA	102	11886699	X	-	TTTGGAAGTAGGTAGGCTAAATGGCAAAGAAGGGGGGACA	6.00101
FBtr0112806	fw-RB	1088	11890554	X	-	CCCAGCAAAACACCACTGTCATGGGCAAAAAGTTCACTCT	7.62447
FBtr0073580	fw-RA	587	11896129	X	-	GCCACCAGCAGACAGACACAATGTTTTGCTGCAACATACC	8.6902
FBtr0073574	CG1806-RA	327	11902303	X	+	AGCCAGGCGATTGGGAAGTCATGCCAGTGCAGCAAGTGCG	4.74131
FBtr0073579	CG1492-RA	125	11906117	X	-	TGTAAATCTAGGTGCTAGCGATGTACATTAGGATAGGATT	2.92058
FBtr0073575	regucalcin-RA	95	11910036	X	+	TTGCTAATTGCTTATCTTCAATGTCGTACAAGGTGGAACC	4.93053
FBtr0073576	regucalcin-RC	103	11910036	X	+	AAGCTTAAGCTATCTCCAAGATGTCGTACAAGGTGGAACC	12.1984
FBtr0073577	regucalcin-RB	120	11910036	X	+	AGAAAAAAAGTGTTACGAAAATGTCGTACAAGGTGGAACC	11.9195
FBtr0073642	Chrac-16-RA	83	11911906	X	-	CTTGGGAATTAAGTAAACAAATGGGCGAACCAAGGAGCCA	3.77537
FBtr0073621	CG15735-RA	537	11913214	X	+	ATCTCAACCAGCAATTAAAAATGGCCGCTGCCGCTGCGAG	12.0277
FBtr0073622	Tango4-RA	96	11915193	X	+	TAAGCAATAAATAACAGACAATGGCCATGGAAGACGTGCA	11.0704
FBtr0073641	Usp7-RB	777	11921900	X	-	CTATTCAAGTGCCGACTAAAATGGAAATTGAAACAGATCA	5.32043
FBtr0073639	Cyp311a1-RA	398	11925100	X	-	TGCGCAAGGCGGACACCTTTATGCAGCTGGAGCCGCTCAT	3.43029
FBtr0073640	Cyp311a1-RB	39	11925459	X	-	AGAAGAACACAACCAGCAACATGGCACTGTGGCCACTGCT	11.8142
FBtr0073623	Cyp318a1-RA	182	11926847	X	+	TGTTGGTAGCGACACTAGTGATGCACCTGAACATTGCCCT	4.83241
FBtr0073638	CG1950-RA	113	11950555	X	-	AAGTTATAACTTCTTTAGCCATGGACACAGAAAATCCTGG	5.85679
FBtr0089803	CG32656-RA	45	11953879	X	+	AAACACATCCAACGAACACGATGACAACGAACCGATCCAC	9.12281
FBtr0073637	CG12721-RA	85	11966763	X	-	CACATTGCTTTGGCTTTGCCATGGCCAAGATATTGCCCAC	7.10838
FBtr0073636	CG15734-RA	81	11980977	X	-	AAGTGTTGAACTGCATCTAAATGGCCAGCATATCGTTTAA	6.49772
FBtr0110815	CG15734-RB	81	11980977	X	-	AAGTGTTGAACTGCATCTAAATGGCCAGCATATCGTTTAA	6.49772
FBtr0073629	CG2750-RA	97	12001330	X	+	TTTCACAACTAGCGGGGAAGATGAGTAGGGACAGAGGGCA	7.49666
FBtr0299858	Ten-a-RD	197	12124258	X	+	CAGTGAACACCAGACACAAAATGACTATGAAATCGATGAA	9.64804
FBtr0299860	Ten-a-RF	1827	12124258	X	+	CAGTGAACACCAGACACAAAATGACTATGAAATCGATGAA	9.64804
FBtr0073643	CG2577-RA	34	12267278	X	+	CGGAAAAAGAAAGCAGCACAATGGAACGACTGCGCTCCTC	8.65363
FBtr0073644	CG2574-RA	66	12302988	X	+	CGGGACTCGAAATCGCCAAAATGTCCAGCGATCAGGTGAA	13.5402
FBtr0073671	CG32652-RA	291	12305755	X	-	ATCCCATCCCAAATTATTTAATGCGCTTATCCAAAATGCA	-0.84911
FBtr0299936	Pkcdelta-RC	598	12329285	X	+	GGATACCGGGAGATCACAAGATGATGTTCACACGTGCCCA	7.42549
FBtr0299937	Pkcdelta-RD	623	12329285	X	+	GGATACCGGGAGATCACAAGATGATGTTCACACGTGCCCA	7.42549
FBtr0299935	Pkcdelta-RB	244	12337231	X	+	GAGTGAGTGACTGCTGCAAAATGCCTCTGTATTCGGATTC	6.93795
FBtr0073670	CG15731-RA	70	12351723	X	-	CAAGCAAGAAACTTCCAGCAATGAAGATCTTTGTGTGTCT	7.99356
FBtr0073668	Rab40-RA	246	12355901	X	-	GCGTGCATTCTAAATGCCACATGGGAACCATGACCAAGGA	6.55355
FBtr0073669	Rab40-RB	246	12355901	X	-	GCGTGCATTCTAAATGCCACATGGGAACCATGACCAAGGA	6.55355
FBtr0299559	CG42258-RD	368	12369800	X	+	ACCTCTTAGACTATAATACGATGGCCACGACGGCGGCGGG	10.6095
FBtr0073650	Cpr11A-RA	109	12381115	X	+	AAAAAAAAACACACATAAAAATGAAGAGTTTTCTGATCCT	11.6942
FBtr0073667	CG15730-RA	36	12390594	X	-	AAAATAATCATCGGCGAATCATGCAAAAAAGCAGAGACAT	4.92645
FBtr0073652	CG2556-RA	412	12391606	X	+	AACTAAAACTTTTCATCAAAATGCAGCAGAAAGTCGAAGA	10.0587
FBtr0073653	Cpr11B-RA	118	12447281	X	+	TTTTTGTTGAAAGCGCGAAAATGCTGCGACCTCTGTTGAC	6.66867
FBtr0073663	CG11138-RB	522	12467458	X	-	GTCTAATCAAATCGATTTGTATGTCAACCTTTGCAGGTTC	-1.06851
FBtr0273245	CG11138-RD	632	12476583	X	-	GTTTCCAGAAACGCAGCAGGATGTCGCTGCAAACGAAAAG	7.66884
FBtr0073662	CG11138-RC	632	12476583	X	-	GTTTCCAGAAACGCAGCAGGATGTCGCTGCAAACGAAAAG	7.66884
FBtr0073661	LIMK1-RD	101	12483615	X	-	TTATATGAATTTAAAGAAGAATGTCTTTTTGGTTACATTT	2.21293
FBtr0073659	LIMK1-RA	262	12484481	X	-	CCAAGGCACAAAAACATTCCATGCATCATCAGCAGCGCCT	2.85362
FBtr0073660	LIMK1-RC	299	12484481	X	-	CCAAGGCACAAAAACATTCCATGCATCATCAGCAGCGCCT	2.85362
FBtr0073658	CG1824-RA	93	12489579	X	-	TGCAAGCCACGCGAGAAGAGATGCTGCGCCTACTCGTGTC	7.59321
FBtr0113445	CG32654-RE	169	12491386	X	+	ACAAGCGATTTGTATCCAAAATGTTGCACAATAATGCGCC	10.0836
FBtr0113444	CG32654-RD	169	12491386	X	+	ACAAGCGATTTGTATCCAAAATGTTGCACAATAATGCGCC	10.0836
FBtr0073657	CG1463-RA	48	12505584	X	-	TGAAATGAATACAGACGACGATGGCCGATGAGACCAGCAC	10.3249
FBtr0073655	CG2543-RA	164	12506515	X	+	ACGATTCCGGCTCTATTGATATGGCTGCTTGTCTGTTGCG	4.12934
FBtr0073656	CG11085-RA	361	12510710	X	+	AGGACTGCAGATCCATCAAAATGCAGAGCTCAAAATCTTT	7.12067
FBtr0073709	CG15727-RA	95	12523536	X	-	ACCACACAACCCCCATCAAAATGTCCGGCAAGGACGATCG	14.8176
FBtr0073675	CG2540-RA	49	12523992	X	+	TGGCTAACGAAGCACCGGTGATGTTGGACTTCCTGACGGA	8.48804
FBtr0073677	tomosyn-RA	867	12530194	X	+	GGACGACTCATGTTACAAAAATGAAAAAGTTCACATTCAA	6.40783
FBtr0073678	tomosyn-RC	867	12530194	X	+	GGACGACTCATGTTACAAAAATGAAAAAGTTCACATTCAA	6.40783
FBtr0073679	tomosyn-RD	867	12530194	X	+	GGACGACTCATGTTACAAAAATGAAAAAGTTCACATTCAA	6.40783
FBtr0073676	tomosyn-RB	663	12530194	X	+	GGACGACTCATGTTACAAAAATGAAAAAGTTCACATTCAA	6.40783
FBtr0073680	CkIalpha-RB	453	12549271	X	+	CGGAGGAGCAGCTAGCCAGGATGGACAAGATGCGGATATT	8.27623
FBtr0073681	CkIalpha-RC	122	12549271	X	+	CGGAGGAGCAGCTAGCCAGGATGGACAAGATGCGGATATT	8.27623
FBtr0073682	CkIalpha-RA	281	12549271	X	+	CGGAGGAGCAGCTAGCCAGGATGGACAAGATGCGGATATT	8.27623
FBtr0073683	Tis11-RA	437	12554817	X	+	GTTCAAAACCAATCAACAAAATGTCTGCTGATATTCTGCA	10.4869
FBtr0073684	Tis11-RB	138	12571770	X	+	ATATATCCAAATACGTAACGATGAACGATCACTTGGGTGA	8.98532
FBtr0073706	Smr-RA	505	12625477	X	-	TTAAGCCAAAAGAGTTCGGCATGAAATGGAAGCAGCTATA	5.19743
FBtr0073707	Smr-RB	585	12625477	X	-	TTAAGCCAAAAGAGTTCGGCATGAAATGGAAGCAGCTATA	5.19743
FBtr0073708	Smr-RC	1358	12625477	X	-	TTAAGCCAAAAGAGTTCGGCATGAAATGGAAGCAGCTATA	5.19743
FBtr0073686	CG4004-RA	91	12638590	X	+	AAAAAAAACCAGACTACTTAATGTCCCAGATGGGCGGCAC	8.4243
FBtr0073687	CG4004-RB	57	12639448	X	+	TCCTCGGGTTGTACCGTTCGATGCCCGAATTGTGGCTGGT	1.86982
FBtr0073705	ade5-RA	245	12654406	X	-	AACAACGTGCGATTAACGAGATGTCCACCACCACAACAGC	9.11397
FBtr0073704	CG12717-RA	262	12657376	X	-	CTATTGAATCCGGCTCCAAAATGGATCGCAAAGAAACTGT	10.0407
FBtr0073688	CG3812-RA	440	12661197	X	+	CTAAGCATAAACATAATCAAATGATCACCATGACTTCGTT	4.7416
FBtr0073689	CG3812-RB	531	12661197	X	+	CTAAGCATAAACATAATCAAATGATCACCATGACTTCGTT	4.7416
FBtr0073702	CG32647-RB	366	12677467	X	-	TTCAAAATCAACGCCTGACAATGACAAAGGCAGCAGCAGC	8.59876
FBtr0073703	CG32647-RA	412	12677467	X	-	TTCAAAATCAACGCCTGACAATGACAAAGGCAGCAGCAGC	8.59876
FBtr0073699	CG4661-RA	63	12751692	X	-	AAAAAAAAAACATAAAAAACATGTCATCTAGATTCAAGTC	8.157
FBtr0091628	CG33651-RA	142	12786123	X	-	GTGAACTTGAGCGCATTGCGATGTGCTCATATATTTCTTG	0.177993
FBtr0073698	CG32650-RA	82	12792620	X	-	TTGTATCTAATGCAAAAAACATGAAGACATTTGTGAAGAC	8.28421
FBtr0073697	CG32649-RA	121	12794988	X	-	CAGTATTTCCTCGCTCCGCGATGTCGCGATCCGCACAAGA	6.51473
FBtr0073696	CG4407-RB	153	12796927	X	-	CATTACGCCCACTGAGCACCATGAACGAATGCCGGAAGAA	8.48786
FBtr0073695	CG4407-RA	143	12797373	X	-	TCGATGCAGCAACGAAACACATGAGCTATTGGCGTGTGAC	4.01933
FBtr0073694	CG4404-RA	254	12799814	X	-	CGAGCGAGACAGACAGAGGCATGTGCTGGGTCGCAATGGC	6.7193
FBtr0073691	mRpL49-RA	82	12801221	X	+	TTAGTTTTTAGCCAAAAAACATGGCAACAAGCGCCAAACT	7.9949
FBtr0073693	CG4400-RA	161	12803470	X	-	ACCGCAAAATCCACTCTGAAATGCCCGTGAAGAATGGCGA	9.78854
FBtr0073692	CG4645-RA	250	12804236	X	+	CTAGTCGAGCCGAAATCTAAATGGAGACACCCATGGCCGA	7.52022
FBtr0073712	fne-RA	1613	12836691	X	+	ATTTCAGAACCACAATCACAATGACCAACGCCATGGATAT	13.6009
FBtr0113493	fne-RB	1298	12836691	X	+	ATTTCAGAACCACAATCACAATGACCAACGCCATGGATAT	13.6009
FBtr0073753	CG4395-RA	262	12848572	X	-	GTCACGTTGAATAACCCACAATGGCGACAACCTCTTCAGA	8.87572
FBtr0073716	CG32643-RA	54	12878644	X	+	CCAAATTACTTCCAAAAATCATGTCCAGCCAGCAAAAACC	7.86588
FBtr0073717	CG2209-RA	60	12916291	X	+	CGATTAAAAAAACAAAAAAAATGCCAGTTTTGAAACTTAA	7.68745
FBtr0073749	hep-RB	21	12976731	X	-	TTTATCGCAAATCGCCGTTCATGCAGCGAAAACTGAGCAA	2.07198
FBtr0073747	hep-RA	657	12983809	X	-	AACCAAATCGACTCGATATAATGTCCACCATTGAGTTCGA	9.83814
FBtr0073748	hep-RC	644	12983809	X	-	AACCAAATCGACTCGATATAATGTCCACCATTGAGTTCGA	9.83814
FBtr0073720	lic-RA	360	12985516	X	+	ATATAGAAGGGCCTACCAAAATGTCCAAACGCCACCGCCT	11.0433
FBtr0073721	CG2200-RA	59	12988606	X	+	ACGATTAGATTGCTAAAGAAATGGCCAGTGCACGGAACCT	9.5206
FBtr0073722	CG42237-RA	122	13009292	X	+	TATTGCCACTGCGGTTGCGCATGCGCCTCATCCAAAATCG	0.153518
FBtr0073743	CG32638-RA	496	13022331	X	-	AGCAGGAGAGCGACATCATCATGACCGACCTCAACGAGCT	11.8473
FBtr0073723	CG15717-RA	82	13023135	X	+	AAGTTTTCAATTCGCAGAGCATGGCCAGCAACTTCACCCA	8.23653
FBtr0073724	CG4330-RA	259	13025830	X	+	AAACCAAATAGAGCGCCACGATGCCACCGCACAAATGGAC	9.42893
FBtr0073725	CG32645-RB	463	13033702	X	+	CGCAAACGCAGCGTAGCGATATGATGCGCAGGACTTTGGT	7.04106
FBtr0073726	CG4332-RA	56	13049129	X	+	GAAAACCGTAAGAGGAGGACATGGCCCTGCCCTCGATCTC	9.30351
FBtr0073741	Bap60-RA	205	13053406	X	-	GGGAGGACTTCGTAGCAAAGATGTCGCAACGCTTTGCACC	6.7918
FBtr0073727	CG12096-RA	177	13053916	X	+	CATTTTAACACAGAAAACAAATGGAAATGGAAGACAATTG	4.00839
FBtr0112679	CG34411-RA	351	13082847	X	-	CCAGATATCCCCCGATTCCAATGTGTATAGCTCACCTGCC	3.43776
FBtr0073738	CG12723-RA	110	13085805	X	-	ATCAAGTCCACTGAATCGAAATGAATCTCTTGGCCAGTTC	7.27795
FBtr0073737	CG2453-RA	25	13088381	X	-	AGCACCTAAGAATCAACAAAATGCAAACTACGAGGAGCAC	8.79062
FBtr0073735	sno-RA	564	13105135	X	-	CAGTAAGCAGGAGAATCAAAATGACATCGAAAAAACGAAA	5.61371
FBtr0073736	sno-RB	564	13105135	X	-	CAGTAAGCAGGAGAATCAAAATGACATCGAAAAAACGAAA	5.61371
FBtr0112848	sno-RC	564	13105135	X	-	CAGTAAGCAGGAGAATCAAAATGACATCGAAAAAACGAAA	5.61371
FBtr0112849	sno-RD	564	13105135	X	-	CAGTAAGCAGGAGAATCAAAATGACATCGAAAAAACGAAA	5.61371
FBtr0073730	REG-RA	185	13106622	X	+	GAATCCACATAGCTAACGAAATGCCTAACGACACTGTGGT	11.8611
FBtr0073731	mew-RA	252	13119068	X	-	GCGCCCTCTGGCGGTGTCCAATGACACAGCGTTTCGATGA	0.962926
FBtr0073732	mew-RB	340	13150864	X	-	AAAAAAACATAAAATTAACGATGTTGGAGCTACCGTTTAC	9.09209
FBtr0290202	CG15742-RB	333	13152067	X	-	TCGATCTGGCCGAAATACTTATGGACATGCTAAAGATGCA	2.11504
FBtr0290203	CG15742-RC	265	13152067	X	-	TCGATCTGGCCGAAATACTTATGGACATGCTAAAGATGCA	2.11504
FBtr0073754	comt-RA	251	13153279	X	+	ATCAGCAAGAATCTAAAGAAATGGCTTATATTTTGAAGGC	10.0782
FBtr0073798	HDAC4-RB	409	13165556	X	-	TTCAGGAGCAATCGAAGCAAATGGAATTGGAGCATAAACT	3.85863
FBtr0073797	HDAC4-RA	149	13176232	X	-	CCCCCAATTCCATATGCAAAATGTCTAGTCCCGACGATAG	9.92316
FBtr0100425	HDAC4-RC	32	13176232	X	-	CCCCCAATTCCATATGCAAAATGTCTAGTCCCGACGATAG	9.92316
FBtr0073755	CG15743-RA	321	13180384	X	+	TATAGTCTAGCATATAATAGATGAGCGAAGACAAGATGAA	4.47764
FBtr0073796	CG1764-RA	104	13190580	X	-	CAGTGGCCAATCCGCCGACCATGTCGCCCAAGTACACACA	8.51399
FBtr0073757	CG1622-RA	131	13191263	X	+	ATAGTAAAAGAGCAGTAGGCATGGACGAAGATTATTCGGC	7.36241
FBtr0073758	CG15745-RB	416	13199331	X	+	AGCCAATCCATCCATGTGAGATGAGTGCGTGCGACGGCGG	6.98989
FBtr0073759	CG15745-RA	361	13199913	X	+	TAATCGATCAGTTCCAGGCCATGATTGTCCAGCAGCAGCA	6.90813
FBtr0112574	IP3K2-RA	133	13219887	X	+	TGGGCCAGAATCCATGTAAGATGTCCGTGTGCGCCCTCAG	8.23169
FBtr0112575	IP3K2-RB	254	13219887	X	+	TGGGCCAGAATCCATGTAAGATGTCCGTGTGCGCCCTCAG	8.23169
FBtr0073763	Jafrac1-RB	117	13225155	X	+	AAAAAATATAACTGTTTAAAATGCCCCAGCTACAGAAGCC	10.1462
FBtr0073764	Jafrac1-RA	137	13225155	X	+	GAAATATCTGGAAGTCAAGGATGCCCCAGCTACAGAAGCC	7.79508
FBtr0073792	RpS15Aa-RC	81	13230410	X	-	TTTTGCAAACAAATCCAGCCATGGTGCGTATGAACGTATT	7.65108
FBtr0073793	RpS15Aa-RA	67	13230410	X	-	TTTTGCAAACAAATCCAGCCATGGTGCGTATGAACGTATT	7.65108
FBtr0073794	RpS15Aa-RD	130	13230410	X	-	TTTTGCAAACAAATCCAGCCATGGTGCGTATGAACGTATT	7.65108
FBtr0073795	RpS15Aa-RE	44	13230410	X	-	TTTTGCAAACAAATCCAGCCATGGTGCGTATGAACGTATT	7.65108
FBtr0073766	CG15747-RA	21	13232408	X	+	TTATTCATAAATAAACAAGAATGGCAAAACAATATGGCCT	6.90173
FBtr0073767	CG10617-RA	239	13257325	X	+	CGAATGGCACTCGTTCGGATATGATGAGCTTCACCATTAC	4.9937
FBtr0073769	CG1640-RB	181	13264820	X	+	AAAACAAGCAAAGAGCAAAGATGTTTAAAAACAGAAAAAT	7.93745
FBtr0073770	CG1640-RC	271	13267901	X	+	ACACGTTTTTATTAGAAATAATGAGTCGAATGCTAATTAA	3.01162
FBtr0073771	CG1640-RD	224	13267901	X	+	CACACACACACACACAAATAATGAGTCGAATGCTAATTAA	6.26925
FBtr0073772	CG1640-RE	70	13267901	X	+	AAAAACATATAGTCGAAATAATGAGTCGAATGCTAATTAA	5.64847
FBtr0073773	CG1640-RA	341	13267901	X	+	CTTGCGCCCATCAAGAAATAATGAGTCGAATGCTAATTAA	3.41508
FBtr0073774	CG1640-RF	500	13267901	X	+	CAGTGAAAGTGATTTAAATAATGAGTCGAATGCTAATTAA	2.77328
FBtr0073790	Rbp1-like-RA	185	13278721	X	-	CACATACATATTCATACATAATGCCACGCTACCGTGAATG	6.54977
FBtr0073775	Tim9a-RA	87	13279370	X	+	ATAAAATATCGCAGAACAAAATGGCTAAGACACCGGAAAA	11.5143
FBtr0073789	Yippee-RA	317	13280965	X	-	GAGGTAGAGGAGGGAGCACAATGGGACGCATTTTCTTGGA	7.7147
FBtr0100168	Yippee-RB	317	13280965	X	-	GAGGTAGAGGAGGGAGCACAATGGGACGCATTTTCTTGGA	7.7147
FBtr0073776	CG1662-RA	413	13282045	X	+	AGAAATCCGTGCCGGACAGCATGCAATCCTTGCGTGGCTG	5.06332
FBtr0073777	CG1673-RA	378	13291304	X	+	TCGCAGCCAAATTCAACAAGATGACGACCAAAATGGCAAT	10.8777
FBtr0073778	CG1681-RA	211	13299000	X	+	TATTAGTATATATCAACGAGATGTCGCAGCCACTCAAGTT	8.97133
FBtr0073787	CG1998-RA	319	13306729	X	-	CTCGAGATTAAGACGTAAATATGTCAAATCCGGTGCACGG	7.79336
FBtr0073779	Set2-RA	189	13307500	X	+	CGCCCTCACTTCGCCCACAAATGGAGGAGTCGGGTCCGCC	7.38318
FBtr0073780	CG32635-RA	593	13377169	X	+	GCTGGCAAACCTCACACAAAATGCGAAGAAGAGGAAGCAC	5.40084
FBtr0073784	Cpr12A-RA	131	13437807	X	+	TCACACCGATCCGAGTTAAAATGGCCACTTCCGGTTCGAT	8.96071
FBtr0073799	CG32631-RA	77	13450582	X	+	ATACAATTGAGCAACCAAACATGGCCAACATTCTAAGTTT	9.852
FBtr0073800	CG32633-RA	37	13455744	X	+	GCTGAAGAACGGACAAGAAAATGGCAGACCACAGATGGAT	9.02659
FBtr0073803	Tango13-RB	1038	13471539	X	+	ACACCTAGACCATCGCCAGAATGCGACTGCCATATCGAAA	4.89104
FBtr0113443	Tango13-RC	1685	13471539	X	+	ACACCTAGACCATCGCCAGAATGCGACTGCCATATCGAAA	4.89104
FBtr0073853	up-RD	546	13490600	X	-	GCGCCGAGGAGGAGCAAAAGATGGCCCAGCGCAAGAAGGA	9.7749
FBtr0100562	up-RF	121	13494115	X	-	AACCGTAGCCATGTCCGACGATGAAGAGTACACCTCCGAG	5.69001
FBtr0073852	up-RB	111	13494125	X	-	TTCAACCCTAAACCGTAGCCATGTCCGACGATGAAGAGTA	11.3453
FBtr0100563	up-RG	111	13494125	X	-	TTCAACCCTAAACCGTAGCCATGTCCGACGATGAAGAGTA	11.3453
FBtr0100561	up-RE	111	13494125	X	-	TTCAACCCTAAACCGTAGCCATGTCCGACGATGAAGAGTA	11.3453
FBtr0073851	up-RA	111	13494125	X	-	TTCAACCCTAAACCGTAGCCATGTCCGACGATGAAGAGTA	11.3453
FBtr0073804	CG11178-RA	535	13500478	X	+	TACAAGGATAACGACCAACGATGGCCAGCGAGCCGGAGAA	13.8808
FBtr0073805	CG11178-RB	274	13500478	X	+	TACAAGGATAACGACCAACGATGGCCAGCGAGCCGGAGAA	13.8808
FBtr0073806	BthD-RA	58	13506205	X	+	ATTCTGATTACTTTAGGATCATGCCACCAAAACGGAACAA	4.01522
FBtr0073849	tth-RB	374	13510013	X	-	GATTAGGACCAGGAACAGCCATGTCCTCCGCCGTTAACAT	10.2253
FBtr0073807	Tango2-RA	442	13511467	X	+	ATAAGTATAGGATTCCGACGATGTGCGTGATATTCTTTTG	4.39831
FBtr0073848	CG2691-RA	101	13518338	X	-	CATTTCTCGCGTGGGGGATCATGGGCAAATTCCGATCGAA	3.33784
FBtr0073808	NFAT-RA	700	13519490	X	+	TACGACGACGGACCAAAACTATGCTTTTGAAATTCACAAA	3.5021
FBtr0112980	NFAT-RB	374	13539591	X	+	TCCAGTGAAAATCAATCAAAATGCGATTCACCTACAATCA	8.75696
FBtr0073847	Lig4-RA	68	13561773	X	-	TATTGTTTTTAAACAACAAAATGAGCGTAGATATAGCCAG	6.33732
FBtr0073809	CG11164-RA	64	13562120	X	+	TTGGCAAGTTATTCGAGAAAATGGGCAAAAAGGAAACGCG	6.33021
FBtr0073810	CG15760-RA	474	13564593	X	+	AGCGTCAGCGGCTGAGAAAGATGTGGCTCCGTCCCTCTCC	5.96335
FBtr0073846	CG12177-RA	243	13574186	X	-	ACATTCAACAATTGCCGGCGATGGCGGACGGACGCATAGT	10.0559
FBtr0073812	CG11158-RA	69	13577009	X	+	AGTTTGGAATAGCATTCGACATGGACAAGAAGCATCGCCT	9.58175
FBtr0073844	CG9940-RB	580	13582436	X	-	CACAGAAAAACAAAGAAAAAATGGGACGCAAGGTGACCGT	13.1017
FBtr0073845	CG9940-RA	699	13582436	X	-	CACAGAAAAACAAAGAAAAAATGGGACGCAAGGTGACCGT	13.1017
FBtr0073813	CG32627-RA	152	13590847	X	+	TTTACGTGCATCCATCCAAGATGGCGGAGCGAGAGAGGGA	12.0141
FBtr0073814	CG32627-RB	152	13590847	X	+	TTTACGTGCATCCATCCAAGATGGCGGAGCGAGAGAGGGA	12.0141
FBtr0073815	CG32627-RC	921	13603964	X	+	CGCCGAGCCGATCCACGCCCATGCGCCTGGCCGGCGGCGG	5.944
FBtr0073843	CG9941-RA	349	13615709	X	-	CCATAGCACCAACCTATCAAATGGGCAACTTTGTGAGCAG	6.53008
FBtr0073817	mus101-RA	65	13616387	X	+	ACACACTCGCAACCGCCATCATGAGCATAAGCATGAGCAT	9.27009
FBtr0073842	g-RB	238	13630073	X	-	AAACAACAGCAACTGCAAACATGGCACTGAAAAAAGTGAA	11.4041
FBtr0073818	CG11134-RA	106	13632282	X	+	AAAGTCACATTGTCAGCGAGATGGCCCTCTCGATCTTCAA	10.2045
FBtr0073819	CG11151-RA	148	13634013	X	+	CAACAACAACAACAACAACCATGTCTCTGCAGTCGGACGC	12.779
FBtr0073841	l(1)dd4-RA	257	13638431	X	-	GAACAATTCAGTGCACCAGGATGTCGCAGGACAGGATCGC	11.201
FBtr0073840	CG10990-RA	684	13645935	X	-	AGTTTGAGAACATCGTCAGGATGGAAGTGGAATCGAATAA	6.97192
FBtr0112981	CG10990-RB	478	13645935	X	-	AGTTTGAGAACATCGTCAGGATGGAAGTGGAATCGAATAA	6.97192
FBtr0073839	CG32625-RA	43	13650793	X	-	GAACAAAACTAGTTGTAAAAATGTCTGCGGATCCAAAACT	9.64415
FBtr0073820	Rtc1-RA	94	13651304	X	+	GTGCGTTTAGAGCCTATAAAATGCCGCCCATTGCCCAGGA	9.23933
FBtr0073821	Yp3-RA	57	13653635	X	+	AATTCCGGATTTGCACCAAAATGATGAGTCTAAGGATTTG	6.1587
FBtr0100194	rdgB-RC	412	13662113	X	+	CCAAGTCACGCGGTGTCAACATGCTGATCAAGGAGTACCG	9.85496
FBtr0100195	rdgB-RD	354	13662113	X	+	CCAAGTCACGCGGTGTCAACATGCTGATCAAGGAGTACCG	9.85496
FBtr0073823	rdgB-RB	416	13662113	X	+	CCAAGTCACGCGGTGTCAACATGCTGATCAAGGAGTACCG	9.85496
FBtr0073822	rdgB-RA	392	13662113	X	+	CCAAGTCACGCGGTGTCAACATGCTGATCAAGGAGTACCG	9.85496
FBtr0073838	CG10992-RA	252	13675962	X	-	AAATTCGTTGGACAAGAATAATGAATCTATTGCTCCTGGT	6.28084
FBtr0100218	CG11103-RB	142	13676688	X	+	AGGCGCAACTGGGCTCCGGCATGGGACCCTCCTCATCGTC	4.46084
FBtr0073837	CG10993-RA	31	13685106	X	-	CCACGAGAACGTAAACTACAATGAAGGAAATAAAAAAGAA	6.4446
FBtr0073825	CG33174-RD	687	13695712	X	+	GCTGGCAACAACAAATTGCGATGCCTGGACTTGTGGTCTT	6.6744
FBtr0073826	CG33174-RA	687	13695712	X	+	GCTGGCAACAACAAATTGCGATGCCTGGACTTGTGGTCTT	6.6744
FBtr0290302	CG33174-RE	774	13695712	X	+	GCTGGCAACAACAAATTGCGATGCCTGGACTTGTGGTCTT	6.6744
FBtr0290303	CG33174-RF	774	13695712	X	+	GCTGGCAACAACAAATTGCGATGCCTGGACTTGTGGTCTT	6.6744
FBtr0073827	CG11095-RA	60	13705792	X	+	GTGTTCTATAGCCAAAAACGATGTCCCTGATTGCCCAGGC	9.633
FBtr0073835	Clic-RA	316	13716041	X	-	AAAATAATAACAATATCGCAATGTCGGAAGTTGAATCGCA	10.1394
FBtr0073828	CG11092-RA	124	13716960	X	+	TTCCATCCCAATATCACGACATGGATCTGATGGAACTGCT	9.1692
FBtr0073834	CG11063-RB	249	13724043	X	-	TACATATATCAAAAGACAGAATGACCACCCAGCGGACGCA	11.5679
FBtr0073831	CG32626-RB	578	13729085	X	-	GCCGCGAGTCCGCCGTTACTATGGAGAGAAACGATGCGGA	7.18063
FBtr0073833	CG32626-RC	920	13729478	X	-	TGGTCACCAGTCCAGGCAGGATGTCCTTCGCGGATGATAG	8.74405
FBtr0073832	CG32626-RD	114	13732017	X	-	TTTTCATTTTTTTTTTTGCCATGAACTTCAATCGCATGGA	4.05881
FBtr0073830	CG32626-RA	355	13739508	X	-	GACATCGCAAGCGCCGGGCTATGCAGAGCTACGCGGACGC	7.86038
FBtr0112554	mamo-RC	362	13795656	X	-	CAGCGTAAGCTGTCACCGACATGGGCAGTGAGCACTACTG	7.90128
FBtr0112555	mamo-RD	362	13795656	X	-	CAGCGTAAGCTGTCACCGACATGGGCAGTGAGCACTACTG	7.90128
FBtr0073887	CG32613-RA	1840	13845481	X	-	AGAAACTCTGAAATAAATGGATGGATGATGGGCCAAGTCA	1.11781
FBtr0073854	CG11068-RA	170	13849454	X	+	AATAAAGTGTGATTTTCACAATGGCCAAGGATCAAGAGGG	10.4631
FBtr0073855	ben-RA	236	13892194	X	+	TAAAAGGAACCAGCTAAACGATGTCCAGCCTGCCACGTCG	8.82486
FBtr0073891	CG1368-RA	66	14068860	X	+	CGCAGAAACCTCAACTCAAGATGAAATTCCTTATTGCCTT	7.9843
FBtr0073893	CG11584-RB	68	14075131	X	+	TTCAGTGACCCCCAGTGAAGATGAAACCCTTTGCATTTAT	6.45389
FBtr0073894	CG32603-RA	55	14078629	X	+	ACAACTTCGGTCCCAGCAACATGAAATTCTTCGCTATCCT	9.54035
FBtr0100281	CG12481-RB	26	14081312	X	+	GCAGGAATCGGATTTCAGTCATGTGGACCAAATCAAGTGT	4.00527
FBtr0114508	CG11585-RB	51	14083600	X	+	AAGTCCAAAAGTTAATAAAGATGCACTCCTTTGCCATTCT	8.24268
FBtr0073897	yl-RA	160	14087412	X	+	TTGTGTGTGTTTCGTGTTAAATGTGCCAGGCCGAGCACCA	2.84304
FBtr0073898	yl-RB	160	14087412	X	+	TTGTGTGTGTTTCGTGTTAAATGTGCCAGGCCGAGCACCA	2.84304
FBtr0073899	CG11590-RA	57	14094294	X	+	ACCGTGCAAAGTGCATCTGAATGCAATATCGCATCTCCGC	1.5339
FBtr0073900	l(1)G0007-RA	91	14095496	X	+	AGACTAACCAGCACAACAGGATGTCCGACGACGACGAGTC	11.9325
FBtr0073927	l(1)G0469-RA	385	14105103	X	-	CAGGCCCAACAACGCCCACAATGAACCGTTCGAACAGCTT	8.59239
FBtr0113318	l(1)G0469-RB	358	14105103	X	-	CAGGCCCAACAACGCCCACAATGAACCGTTCGAACAGCTT	8.59239
FBtr0073901	l(1)G0007-RB	231	14116988	X	+	TGATCGTGACCTCCGCCACGATGGACTCGAGCAAGTTTGC	9.87529
FBtr0073926	CG11674-RA	81	14119836	X	-	ACCCAAGTGAACTGAGAAACATGCTAGCGATGCACAGGTG	7.1801
FBtr0073902	mRpL38-RA	49	14120373	X	+	AAGGCAAATTACAAAACACCATGTCTTTCAGTAATTTGTT	7.8827
FBtr0299614	CG42271-RB	299	14127574	X	-	AGATCCAGCGATAAGCAGCCATGCGCTTTAACAAGCCGGA	7.13453
FBtr0299615	CG42271-RC	299	14127574	X	-	AGATCCAGCGATAAGCAGCCATGCGCTTTAACAAGCCGGA	7.13453
FBtr0073923	Fbxl4-RA	600	14131356	X	-	CACGGCAGCTGGCGCTGGCCATGTCCCTGCTGGCCTACGG	7.01131
FBtr0073903	CG1434-RA	385	14132407	X	+	GATTCCCGCGATTCCAATCCATGTTGCGACTGCCGACGAT	3.77093
FBtr0073922	mRNA-capping-enzyme-RA	238	14136614	X	-	GGCGGAGCCACTGTGGCACTATGGCCCTAACTAATCGGGA	7.10904
FBtr0073905	mud-RA	277	14142153	X	+	AAAACGCACAAAAATTCGCAATGGACACGCGCAGCTGGCG	9.3895
FBtr0073906	mud-RB	277	14142153	X	+	AAAACGCACAAAAATTCGCAATGGACACGCGCAGCTGGCG	9.3895
FBtr0073907	mud-RC	277	14142153	X	+	AAAACGCACAAAAATTCGCAATGGACACGCGCAGCTGGCG	9.3895
FBtr0073908	CG1461-RA	362	14155618	X	+	AAAGGGCCGGCCTGGTGATAATGCCCAGCAGTTTTGCCAA	5.62067
FBtr0299543	CG13404-RB	71	14160212	X	-	CGAGCAGCAATCGCATCGAAATGGGTGCCACGGCCTCGTG	9.7038
FBtr0073918	CG32598-RA	85	14211012	X	-	AAGGTTTTCTTACCAAAACAATGGATTTCAAGAAGCTGAA	8.69392
FBtr0073914	CG32601-RA	46	14273010	X	+	AAGGTTTTCTTACCAAAACAATGGATTTCAAGAAGCTGAA	8.69392
FBtr0073915	CG18313-RA	102	14274540	X	+	AAGGTTTTCTTAACAAAACAATGGATTTCAACAAGCGACA	6.62601
FBtr0073913	dpr8-RA	1036	14302306	X	+	TAAGGTGTAGAAACACCACGATGTCGACACATTGGATCAT	9.76648
FBtr0073916	CG9411-RA	304	14373808	X	-	CACGAGGATAAGCAGCTGGCATGATGCTGCTCCGCCTGAC	7.0719
FBtr0073929	CG12540-RA	110	14390280	X	+	CTTTCTACAGGCAATTCCAAATGTTGCGCATACGCCGTGT	5.58073
FBtr0073932	CG14414-RC	245	14475004	X	+	TCACGGATCACCGATTCGACATGCTGTTCCACAAGGGCGG	8.86062
FBtr0073930	CG14414-RA	183	14475004	X	+	TCACGGATCACCGATTCGACATGCTGTTCCACAAGGGCGG	8.86062
FBtr0073933	nmdyn-D6-RA	60	14477786	X	+	TCTACCACAATCAGCAGGACATGGAAATAACACTCGCTCT	5.99627
FBtr0073944	CG9413-RB	193	14485428	X	-	ACTTGTTATCCGTCCATGCCATGCGCGATAAAATATCACA	1.43481
FBtr0073943	CG9413-RA	70	14496543	X	-	TTGGCGCACTGTAGCAAGTCATGTATCAGCATGTCCAACC	2.46113
FBtr0073942	NetA-RA	587	14547277	X	-	AAGCCACTAAAATTGCAAACATGATCCGTGGAATCTTGCT	8.49432
FBtr0290021	CG5321-RB	24	14573637	X	+	CACACACCGAGTCGATCGCCATGTGGGTTCCGAGATTACT	6.35137
FBtr0073940	NetB-RA	371	14642663	X	-	GGTATTTCGCATTCGAGCCAATGGTCAGAGCGACAGGGAC	3.53906
FBtr0073939	CG15890-RA	389	14654398	X	-	CATTAGTGAGTCTCAGCAGGATGTCACCCAAGGACGGCAG	7.26266
FBtr0073936	CG5347-RA	104	14670911	X	+	TCAAAAATACTTTCATCATAATGTCGTATCGCCGTAGTCA	7.31932
FBtr0073938	Ag5r2-RA	36	14678039	X	-	TTAATCGCAACAAAGGCAATATGAAACTCGCTCTGCTTGC	8.65472
FBtr0073937	Ag5r-RA	23	14680243	X	-	AATCAGGTCTGGGAATAGAAATGCGCAACTTCGTGATCAT	8.14496
FBtr0073992	rut-RA	378	14695376	X	-	GGCAGCTGCGGCGGCGCCGCATGGATCATGCCGTGAAGGC	5.0762
FBtr0073990	CG14408-RA	275	14725815	X	-	CCACAAATCAGCCAGGCACCATGTCAACGGAGAGCAACAC	11.649
FBtr0100150	CG14408-RC	275	14725815	X	-	CCACAAATCAGCCAGGCACCATGTCAACGGAGAGCAACAC	11.649
FBtr0114621	CG14408-RD	275	14725815	X	-	CCACAAATCAGCCAGGCACCATGTCAACGGAGAGCAACAC	11.649
FBtr0073946	CG14411-RA	433	14727287	X	+	AACGTACCACCGACTAAATAATGGCCACGGGCGGCGGTGG	9.78728
FBtr0073947	CG14411-RB	418	14727287	X	+	AACGTACCACCGACTAAATAATGGCCACGGGCGGCGGTGG	9.78728
FBtr0073989	CG14407-RA	95	14732135	X	-	ACCAAGTCGCTGCCGTCAAGATGAACCGAATTTGCCAGAG	8.14105
FBtr0073949	Flo-2-RA	144	14735004	X	+	CGACGAGGAACGACTCAACGATGGGCAACATACACACGAC	10.7397
FBtr0073950	Flo-2-RB	144	14735004	X	+	CGACGAGGAACGACTCAACGATGGGCAACATACACACGAC	10.7397
FBtr0073951	Flo-2-RE	218	14735004	X	+	CGACGAGGAACGACTCAACGATGGGCAACATACACACGAC	10.7397
FBtr0073952	Flo-2-RF	218	14735004	X	+	CGACGAGGAACGACTCAACGATGGGCAACATACACACGAC	10.7397
FBtr0073987	CG12539-RA	108	14738765	X	-	ATTTGCCCACCATTAGCCAAATGCAGTCCACACAGATCTC	5.87881
FBtr0073986	CG9522-RA	26	14742811	X	-	AGTTACCGGCCATCGCAACCATGGAGAAGCTGCTGCTGAC	11.5087
FBtr0073984	CG9519-RA	58	14750336	X	-	CTGCAAGGTGATGAAGCTCCATGATGACTTCGCCACGAAA	0.719987
FBtr0073983	CG9518-RA	665	14760028	X	-	ATAGACATCCATCTGGCAACATGGTGCTCAATCTGCTGTT	11.8311
FBtr0073981	CG9517-RB	1299	14771694	X	-	GATTTGACAATTACTGAAACATGGCGTTTGGAACAATGAC	7.99325
FBtr0073982	CG9517-RA	440	14772553	X	-	GTTCATATTTCTGTCAAAATATGGGCCAAGAGATATCGCA	3.97159
FBtr0073980	CG9514-RA	418	14790250	X	-	CAGATCCCCCTCCTAAAATCATGGTTGTAGTTCCAGCTCT	5.69777
FBtr0073979	CG9512-RA	124	14798969	X	-	GGACATTTTGGAACACCACAATGGAGTTCCTTAGCGCCCA	10.4328
FBtr0073974	CG9503-RA	281	14815639	X	-	AGCGGATTTCGACCCAGAAAATGAGCTCGGCGATCGTTGG	7.70142
FBtr0073953	Flo-2-RC	610	14820634	X	+	CAATCAATCGAACCTATAAAATGCCTTCACACACATGCAC	5.76774
FBtr0073973	CG32591-RA	169	14822808	X	-	TACACAACACAAAGGACACAATGTCCGCACTACGGCGATC	9.38353
FBtr0073954	Flo-2-RD	540	14824866	X	+	CCGCACCGGACGTGGGTCGTATGGGCATCGAGATTCTCTC	0.602067
FBtr0073972	CG9009-RA	139	14844632	X	-	CGTGATATTCAAATCCAGCCATGAACCCAGCCGCTCAACT	6.28214
FBtr0073971	CG9030-RA	104	14849029	X	-	AAACTTTAGCTGAGTTCGCCATGTATACCAAAAGGTGTCT	6.3306
FBtr0111009	eag-RB	464	14865753	X	+	CGTAGCGTGTAGGCGGCAAAATGCCTGGCGGACGACGTGG	7.23542
FBtr0073955	eag-RA	464	14865753	X	+	CGTAGCGTGTAGGCGGCAAAATGCCTGGCGGACGACGTGG	7.23542
FBtr0073956	CG32594-RB	269	14918736	X	+	CAAAGGTGAAGAAGACCAGAATGAATTCGCGACGGATTGC	6.45269
FBtr0073957	CG32594-RC	269	14918736	X	+	CAAAGGTGAAGAAGACCAGAATGAATTCGCGACGGATTGC	6.45269
FBtr0073958	CG5541-RA	404	14943140	X	+	GGCGGATCAGTTGACCAATCATGCGGAATATCAGAAATCT	3.96108
FBtr0073959	CG5541-RB	1611	14943140	X	+	GGCGGATCAGTTGACCAATCATGCGGAATATCAGAAATCT	3.96108
FBtr0073970	hiw-RA	315	14957125	X	-	TAACGGAAAATCGGGCCAAAATGGTTGGCCTGCTCAATCC	12.0249
FBtr0073960	CG5548-RA	73	14958083	X	+	TCTAAGAAAAACAATTTACGATGGGCAACGCGCTGACGCA	11.114
FBtr0073969	CG9053-RB	32	14960320	X	-	GCATCCAGATCTGGCTGGGAATGCCTGGGTTAGTCCTGCT	5.03241
FBtr0073961	dob-RA	190	14961226	X	+	ACTAGGTTAAATTCGCAAAGATGAAGATCCGAACCAGGAG	8.38032
FBtr0110968	Lsd-2-RB	263	14969973	X	-	GGAACCAAAGAAAACTGATCATGGCCAGTGCAGAGCAGAA	9.55776
FBtr0110969	Lsd-2-RC	263	14969973	X	-	GGAACCAAAGAAAACTGATCATGGCCAGTGCAGAGCAGAA	9.55776
FBtr0073967	Lsd-2-RA	263	14969973	X	-	GGAACCAAAGAAAACTGATCATGGCCAGTGCAGAGCAGAA	9.55776
FBtr0073963	CG33178-RA	50	14976910	X	+	ACACACATTCCGCATCCGCCATGTCGGCCGCAGCTAGTAA	10.9402
FBtr0073966	CG9065-RA	58	14978567	X	-	GACCGATACCCGATTGAAGAATGGGCAACAGTGCATCTCA	6.11622
FBtr0073964	CG5599-RA	89	14980260	X	+	AGGTTCCAAAGTCCCGCTAAATGGCAACACACCTCCTCCG	6.87732
FBtr0074029	CG9072-RA	74	14989992	X	-	TGTAGTGATCAGTTAGTGCCATGTACAATCGCCACATCGC	5.85423
FBtr0074028	Cyp4s3-RA	167	15010405	X	-	GGACTAAAATCGGTGGCGAAATGAGCACATTGGCACTGGT	8.65282
FBtr0100009	beltless-RA	278	15020066	X	+	AATCCAGGATCCTTGACAGGATGTCGCGTATGTCGCATAT	7.41972
FBtr0074027	RpL37a-RA	136	15033287	X	-	TAAACCGTTCGCCACGAGAGATGACGAAGGGTACCTCCAG	7.8876
FBtr0074026	CG9095-RA	568	15056687	X	-	CCGTGAGCGAGACAGCAACAATGCACCGCACGCAGCCGTC	9.6105
FBtr0112984	CG9095-RB	568	15056687	X	-	CCGTGAGCGAGACAGCAACAATGCACCGCACGCAGCCGTC	9.6105
FBtr0074025	CG32588-RA	81	15100588	X	-	ATTTATTTGTACATTTCGGCATGACATTCTTCGAGCAGAT	6.56907
FBtr0073999	CG5662-RA	58	15104489	X	+	AAATTTTCGGCACTTTAAGCATGGAGTTGGAACAAAACTT	6.00526
FBtr0074024	CG9101-RA	184	15123724	X	-	TATCCGAGCACACACTCCAAATGGGCGCCCAGTTGGCCGG	9.40106
FBtr0074023	PPYR1-RA	76	15138870	X	-	GTTGCACCTTCGACGACAGTATGAACGTACCACTCGTAGC	4.32856
FBtr0074021	CG9106-RA	445	15165863	X	-	CGAACCGCTGCCCTTCCAGGATGGTCATCAATCTGAATCC	9.1105
FBtr0074022	CG9106-RB	69	15165863	X	-	CGAACCGCTGCCCTTCCAGGATGGTCATCAATCTGAATCC	9.1105
FBtr0074001	CG5877-RA	123	15187189	X	+	CTAGTAATTAGCTATTTGACATGTCTCTCTTTCCCGCCTA	6.46711
FBtr0074002	CG5877-RB	163	15188391	X	+	TTGCTAGGCGATTCGAGAAAATGCTGAAGAGAAACCCATT	4.34989
FBtr0074003	CG15032-RA	463	15204420	X	+	GCGAAAAACATCTGGAGAACATGGAGGGTGCCAGTCGCAG	8.71491
FBtr0112986	CG15032-RB	472	15204420	X	+	GCGAAAAACATCTGGAGAACATGGAGGGTGCCAGTCGCAG	8.71491
FBtr0074005	Top1-RA	289	15213814	X	+	CGCTAAGCGAGTTCCGCAAAATGAGTGGGGATGTGGCTGC	9.91391
FBtr0100294	Top1-RC	289	15213814	X	+	CGCTAAGCGAGTTCCGCAAAATGAGTGGGGATGTGGCTGC	9.91391
FBtr0074006	Top1-RB	20	15216899	X	+	GTAACTTGTAAATTACACGTATGCCTTATAATCGAAAAAA	-1.02047
FBtr0074007	dah-RA	98	15222477	X	+	AACAATAAACGCCTGACAAAATGCTGAGATCGTCGGTGCC	11.0751
FBtr0074020	CG9114-RA	498	15226975	X	-	ATCTTGTGGCTTCCGCATCCATGCTGCCGTTTGTCCAGGA	4.36947
FBtr0074008	HDAC6-RA	1106	15228094	X	+	CAACTCGAAATCCCACAAACATGAGCCCGCCCATCGTCAC	12.271
FBtr0074010	HDAC6-RB	95	15228684	X	+	GAAAAAGTTACAGACCATAGATGTTACGCGATATTTGGAT	4.11511
FBtr0074009	HDAC6-RC	479	15228990	X	+	GTGTGTCTACCTAGCGGGAAATGCTTACTAAAGATTTAAA	1.72832
FBtr0074019	CG9123-RA	131	15236013	X	-	TTTCATTTCAAACCGCTGCCATGCCGCCGGAAATGGAGAT	9.9657
FBtr0074018	CG12608-RA	123	15238524	X	-	TTTCATTTCAAACCGCTGCCATGCCGCCGGAAATGGAGAT	9.9657
FBtr0074011	CG6227-RA	287	15239439	X	+	AGAAATCCAAAGAAAGCGCCATGTCGAAAAGTTCCGGGCG	8.88268
FBtr0074017	Pp1-13C-RA	655	15254370	X	-	CGGCCCCCAAGACCGAGGCCATGGCGGAGGTTCTCAATTT	9.76702
FBtr0074015	acj6-RA	140	15272347	X	-	AGGATTTCGTCGGCGGCTGCATGACAATGTCGATGTATTC	1.37021
FBtr0100326	acj6-RC	140	15272347	X	-	AGGATTTCGTCGGCGGCTGCATGACAATGTCGATGTATTC	1.37021
FBtr0100328	acj6-RD	140	15272347	X	-	AGGATTTCGTCGGCGGCTGCATGACAATGTCGATGTATTC	1.37021
FBtr0290063	acj6-RE	140	15272347	X	-	AGGATTTCGTCGGCGGCTGCATGACAATGTCGATGTATTC	1.37021
FBtr0290064	acj6-RF	140	15272347	X	-	AGGATTTCGTCGGCGGCTGCATGACAATGTCGATGTATTC	1.37021
FBtr0074012	CG9164-RC	514	15276713	X	-	CGTAATGCAAAGACGGCGATATGGCACTACAAGGCTGGCG	6.23695
FBtr0074013	CG9164-RA	2706	15276713	X	-	AGTAATGCAAAGACGGCGATATGGCACTACAAGGCTGGCG	6.53023
FBtr0074014	CG9164-RB	122	15276713	X	-	CCTAATGCAAAGACGGCGATATGGCACTACAAGGCTGGCG	6.37996
FBtr0089294	cngl-RC	763	15297735	X	-	TTAAACAACAACCAAAAATAATGAACAGAAATAAAAGTAC	6.0511
FBtr0089293	cngl-RB	763	15297735	X	-	TTAAACAACAACCAAAAATAATGAACAGAAATAAAAGTAC	6.0511
FBtr0074081	CG18210-RA	1346	15314148	X	-	GTGGCTGAGTGGATGTCAGGATGAAACTGAGCGTGAGCGC	5.35224
FBtr0074079	Scamp-RA	122	15343800	X	-	GTATCCAAAGTAGAATTCCCATGTCCGGCTCCGGTCTCGA	6.49945
FBtr0074080	Scamp-RB	122	15343800	X	-	GTATCCAAAGTAGAATTCCCATGTCCGGCTCCGGTCTCGA	6.49945
FBtr0074030	Ahcy13-RA	129	15344424	X	+	AACATCCAATCCTTGCAAGAATGTCGAAGCCCAGCTACAA	10.2228
FBtr0074031	CG11655-RA	90	15347608	X	+	ACCTGAGTGGCGGCGAAATAATGTCTCCGCACGGACGTCC	5.87585
FBtr0074078	shtd-RB	22	15351457	X	-	GGCAAGCCTATTGCAATATCATGGCTGGAGCTGCCTTCTG	5.19041
FBtr0074034	CG6294-RA	113	15356861	X	+	ATCCTGGCCAGAATTTGGCAATGAGCAGCGGCACCGCCGG	7.48453
FBtr0074032	CG6299-RB	939	15359891	X	+	GGACAGAACAGGAGCACACGATGGCAGCCAGCGAGGGATC	9.72573
FBtr0074033	CG6299-RA	293	15359891	X	+	GGACAGAACAGGAGCACACGATGGCAGCCAGCGAGGGATC	9.72573
FBtr0100271	Grip128-RC	1993	15364008	X	-	GCCACGTGCGCAAACGAAATATGGGAATGGAGGATGATTT	5.2848
FBtr0074075	Grip128-RB	45	15366072	X	-	CAATCAGAAAGCGGAGCGAAATGGCTCCTCCCGCCCAGAA	11.0066
FBtr0074074	CG9203-RA	61	15369349	X	-	GGATCAACAAGGCGACCATCATGTCAGATGCAGACTACTT	8.35062
FBtr0074038	CG6340-RC	108	15376508	X	+	ACAATTTTTGGCCCCAAACAATGGAGGCCCTAGTGAATTA	9.49371
FBtr0074039	CG6340-RB	98	15376508	X	+	ACAATTTTTGGCCCCAAACAATGGAGGCCCTAGTGAATTA	9.49371
FBtr0074040	CG6340-RA	98	15376508	X	+	ACAATTTTTGGCCCCAAACAATGGAGGCCCTAGTGAATTA	9.49371
FBtr0074041	CG6340-RD	360	15379131	X	+	CTCTAATGTAATTCTCCTCAATGTGTTGCTTCATCCCGTT	4.81726
FBtr0074042	l(1)G0168-RA	320	15381275	X	+	CCCAGAAGAGAGCAGCGAAGATGTCGTGGCTGAACAGCAG	10.0984
FBtr0074043	l(1)G0168-RB	696	15397859	X	+	ACTCGCAGCATGAGCTGGCCATGCGGGATGTGCTCGAGCA	6.75748
FBtr0074073	Ac13E-RA	234	15414196	X	-	AGTCGGTGAGCTCCAGGGCGATGCCGCCGGGCGTTCTGGT	7.77097
FBtr0100142	Ac13E-RB	234	15414196	X	-	AGTCGGTGAGCTCCAGGGCGATGCCGCCGGGCGTTCTGGT	7.77097
FBtr0299680	CG42300-RA	36	15450008	X	-	AAAGCGTGTGAATAAAATTTATGATCAAAATGGACCCGAA	-0.372264
FBtr0074045	CG7860-RA	252	15463278	X	+	TGACAGCGAATATTATCGAAATGCCACGCCCAGTTCTGCT	8.35827
FBtr0074072	CG15643-RA	437	15465698	X	-	AGCGCTAGGTATTGGCCAGGATGTGGCCAGCCGCCCTGAC	7.34411
FBtr0074071	CG9213-RA	87	15468531	X	-	CAAGAAGAACCAAATTAGACATGAGCTACATACAATTTGA	7.08005
FBtr0299679	CG42299-RA	20	15469696	X	-	AAAGCGTCTGAATAAAATTTATGATCAAAATGGACCCGAA	0.00455705
FBtr0089701	CG15645-RB	121	15471718	X	-	TCGCCGAGAATCTCATCCGAATGAAGAGCAAGCACCAATT	4.45196
FBtr0089702	CG15645-RA	95	15471922	X	-	CATAGAATCTGGGCTTTAAAATGGACTTCAATTACCATGT	7.0881
FBtr0074046	CG7872-RA	344	15472467	X	+	GGGTGAAAGCGCTATCCAAGATGCGGACGCACGGACTACG	6.89952
FBtr0074066	CG9215-RA	104	15476801	X	-	TTCAGTCCGAGATTGGAGCAATGTCCAACAACCTGCAGCC	10.5415
FBtr0074047	CG8097-RA	301	15477495	X	+	TTGATTTTATTCAGTGAAAAATGGATTGTAATCCAAGGTT	4.68712
FBtr0074048	CG8105-RA	56	15481822	X	+	GCCAAAAATCCCGAGTCAAGATGTTGCTCCAATTGAGGCG	10.1314
FBtr0074064	CG9220-RC	105	15484856	X	-	ATTGTATATATATATCCAGGATGCTGCAGCACACGATGAC	7.97986
FBtr0074063	sog-RA	816	15519757	X	-	TAAACAAAAAACACATAAACATGGCCAACAAGCTGAGGAA	15.2321
FBtr0074052	CG12708-RA	230	15570440	X	+	TAAAACTTCAGACAAAGAAGATGCTCAAGTGGGCCGTCAA	8.52518
FBtr0289961	CG12708-RB	249	15570440	X	+	TAAAACTTCAGACAAAGAAGATGCTCAAGTGGGCCGTCAA	8.52518
FBtr0074053	CG8128-RA	357	15592554	X	+	TCGAACTGTGAGATTATTTAATGTTGGCCACCGGTTTTCT	1.03804
FBtr0074060	CG9240-RA	290	15595120	X	-	CCAACGCCGGAATCGCCGACATGAAAATCCTCTCCCGTCT	7.99484
FBtr0074058	Pis-RA	144	15597654	X	-	AACCAAAGTGGCGAAACAAAATGACAATTGCCGAGCACGA	10.3083
FBtr0074059	Pis-RB	144	15597654	X	-	AACCAAAGTGGCGAAACAAAATGACAATTGCCGAGCACGA	10.3083
FBtr0074054	CG8134-RA	103	15598261	X	+	GGAGAACCACATGCTGTAGCATGGATAAACTCCGCGGCGG	6.41572
FBtr0074056	CG9281-RB	301	15603007	X	-	ATCGACGCCAAGCCGGAATAATGTCATCCGCCGCGAAGAA	10.9952
FBtr0074057	CG9281-RC	70	15603007	X	-	GTAAATTTGCAGCCGGAATAATGTCATCCGCCGCGAAGAA	10.2326
FBtr0074084	l(1)G0136-RA	89	15628402	X	+	TATATAAAGGGCACGAACCGATGGCGACACGTGTGGTGGC	8.12477
FBtr0074203	Actr13E-RA	43	15631066	X	-	CTACGTTGAGGACGAAAAGGATGGCCAACGCTGTGGTGGT	10.7801
FBtr0074202	CG11679-RA	83	15632859	X	-	TGGAGCATAAATCAAAAGCCATGAACTTTGCACGCCTGAG	6.42202
FBtr0074085	CG8206-RA	157	15633436	X	+	CCGCTTAGTAGCAACATAAAATGAACGCATTGCGCAACAT	6.52908
FBtr0074200	CG8944-RA	165	15640075	X	-	GAGGATCCGCAGGCGGCGCGATGAGTGTCCTGGCGTATCC	7.64699
FBtr0074201	CG8944-RB	165	15640075	X	-	GAGGATCCGCAGGCGGCGCGATGAGTGTCCTGGCGTATCC	7.64699
FBtr0074086	Tcp-1zeta-RA	145	15640804	X	+	CTGTTTAATTGCGACACGCGATGGCTTCGATTAGCTTGCT	7.0834
FBtr0074087	CG8239-RA	75	15643285	X	+	AATTAAAAACATTTTCAAACATGTTTTCGGTTACTTGTGT	7.61875
FBtr0074089	CG8260-RB	26	15650427	X	+	ATATACGAAAAAAAAAAAACATGTATAAAACGAGGCCCTT	9.02983
FBtr0074197	Graf-RD	811	15652066	X	-	TAAAAGCAAACGCAAACATCATGGGCGGCGGCAAAAATGT	10.6838
FBtr0074198	Graf-RE	651	15652066	X	-	TAAAAGCAAACGCAAACATCATGGGCGGCGGCAAAAATGT	10.6838
FBtr0074199	Graf-RF	337	15652066	X	-	TAAAAGCAAACGCAAACATCATGGGCGGCGGCAAAAATGT	10.6838
FBtr0074194	Graf-RA	526	15652066	X	-	TAAAAGCAAACGCAAACATCATGGGCGGCGGCAAAAATGT	10.6838
FBtr0074195	Graf-RB	352	15652066	X	-	TAAAAGCAAACGCAAACATCATGGGCGGCGGCAAAAATGT	10.6838
FBtr0074196	Graf-RC	568	15652066	X	-	TAAAAGCAAACGCAAACATCATGGGCGGCGGCAAAAATGT	10.6838
FBtr0074090	mRpL3-RA	21	15655367	X	+	TTAAATTATATTATATAAGTATGATGCGGAGCGTTATTAA	3.97977
FBtr0112987	CG17209-RB	79	15657115	X	+	ACGATTGTCCAATTGGAACCATGCCGAAGGAGCAGTTTCG	8.7579
FBtr0074093	CG33173-RA	65	15667269	X	+	TCCAAGAGAGACGCGCCAAAATGGCAAGTAAGCAGCGAAA	10.7764
FBtr0074190	Paf-AHalpha-RA	519	15679093	X	-	AGTCTGAGCACGCCGACGAAATGAATCCCTGTGTGCTGCC	9.48967
FBtr0074191	Paf-AHalpha-RB	447	15679093	X	-	AGTCTGAGCACGCCGACGAAATGAATCCCTGTGTGCTGCC	9.48967
FBtr0074094	mRpS30-RA	101	15680205	X	+	CTTGCGTTAGGTTCGACGGCATGTTGAAGCTTAACCGTGT	4.49703
FBtr0074096	Rhp-RB	263	15684323	X	+	GGATTTCGGATCTTTGAACCATGGATGAAAAGGAACACGA	6.8758
FBtr0074095	Rhp-RA	108	15684323	X	+	GGATTTCGGATCTTTGAACCATGGATGAAAAGGAACACGA	6.8758
FBtr0074185	CG8974-RC	545	15689095	X	-	ACCCGCATCTTGGGCAAACCATGGAGGAACCGAAAAGTGT	6.47841
FBtr0074186	CG8974-RA	279	15689095	X	-	ACCCGCATCTTGGGCAAACCATGGAGGAACCGAAAAGTGT	6.47841
FBtr0074187	CG8974-RB	200	15689095	X	-	ACCCGCATCTTGGGCAAACCATGGAGGAACCGAAAAGTGT	6.47841
FBtr0074188	CG8974-RD	87	15689095	X	-	ACCCGCATCTTGGGCAAACCATGGAGGAACCGAAAAGTGT	6.47841
FBtr0074189	CG8974-RE	124	15689095	X	-	ACCCGCATCTTGGGCAAACCATGGAGGAACCGAAAAGTGT	6.47841
FBtr0074184	CG32581-RA	225	15692265	X	-	ACCCGCATCTTGGGCAAACCATGGAGGAACCGAAAAGTGT	6.47841
FBtr0113439	CG32581-RB	142	15692265	X	-	ACCCGCATCTTGGGCAAACCATGGAGGAACCGAAAAGTGT	6.47841
FBtr0074097	CG15602-RA	78	15693707	X	+	CATTGGTGACTCTGGTTGCAATGAGCTGCTTTGGCTGCGG	3.25772
FBtr0074183	PGRP-LE-RA	218	15696740	X	-	CAGAAGCCAAAACTACGGACATGTCCGAATCGGGAATCAA	9.00802
FBtr0112824	sd-RD	45	15700321	X	+	GAGCTTTACACCAATGCGATATGGATTGTGATTACTCGAA	5.13706
FBtr0074098	CG8509-RA	49	15703637	X	+	ATCATCAATTTGATACCATAATGAGCAACAAACTGGGCTA	8.46679
FBtr0112825	sd-RE	654	15708220	X	+	ACGAAAAAAAAGCTGGCTGCATGAAAAACATCACCAGCTC	5.95316
FBtr0112826	sd-RF	270	15708220	X	+	ACGAAAAAAAAGCTGGCTGCATGAAAAACATCACCAGCTC	5.95316
FBtr0112827	sd-RG	541	15708220	X	+	ACGAAAAAAAAGCTGGCTGCATGAAAAACATCACCAGCTC	5.95316
FBtr0074099	sd-RB	596	15708220	X	+	ACGAAAAAAAAGCTGGCTGCATGAAAAACATCACCAGCTC	5.95316
FBtr0074100	sd-RA	288	15713715	X	+	CGGCAGACACAAATGGCAGCATGGTGGATAGCAAAAACCT	8.05076
FBtr0074101	sd-RC	448	15713715	X	+	CGGCAGACACAAATGGCAGCATGGTGGATAGCAAAAACCT	8.05076
FBtr0074179	Chc-RA	357	15728197	X	-	ACCTCACTGTAGTAGTAAAGATGACGCAACCACTGCCCAT	8.81923
FBtr0074180	Chc-RB	285	15728197	X	-	ACCTCACTGTAGTAGTAAAGATGACGCAACCACTGCCCAT	8.81923
FBtr0074181	Chc-RC	395	15728197	X	-	ACCTCACTGTAGTAGTAAAGATGACGCAACCACTGCCCAT	8.81923
FBtr0074182	Chc-RD	454	15728197	X	-	ACCTCACTGTAGTAGTAAAGATGACGCAACCACTGCCCAT	8.81923
FBtr0112797	Chc-RE	344	15728197	X	-	ACCTCACTGTAGTAGTAAAGATGACGCAACCACTGCCCAT	8.81923
FBtr0112798	Chc-RF	237	15728197	X	-	ACCTCACTGTAGTAGTAAAGATGACGCAACCACTGCCCAT	8.81923
FBtr0074102	CG32582-RA	129	15730328	X	+	CTATGAGGGCATGACAAAGGATGGGGCAAGGAGCTAGACG	2.45465
FBtr0113440	CG32582-RB	129	15730328	X	+	CTATGAGGGCATGACAAAGGATGGGGCAAGGAGCTAGACG	2.45465
FBtr0074103	CG8565-RA	173	15732413	X	+	GCAATCCAAGTGAAGTAATCATGTTTAAAATGAAACGAAC	4.20209
FBtr0074178	Aats-arg-RA	55	15738114	X	-	AGAAGTCACAATTTGGAAACATGTCCGAGCTAAATATGGA	11.1547
FBtr0074104	CG8578-RA	90	15739415	X	+	TTAAATTGAGCACAGATTCAATGGAAAGTATCAGCACCAC	3.61237
FBtr0074176	sun-RA	76	15743197	X	-	TTTCGAATAAACCGATCACAATGACTGCCTGGAGAGCTGC	10.0392
FBtr0074177	sun-RB	76	15743197	X	-	TTTCGAATAAACCGATCACAATGACTGCCTGGAGAGCTGC	10.0392
FBtr0074174	UBL3-RA	554	15746322	X	-	CGAACTGCAACCCTCTCGCCATGTCGGTAACATCTTCGAT	8.72287
FBtr0074175	UBL3-RB	565	15746322	X	-	CGAACTGCAACCCTCTCGCCATGTCGGTAACATCTTCGAT	8.72287
FBtr0074169	Myb-RA	604	15751137	X	-	CCTATAAAGTTGATCTTAAGATGGCAAGTGCGAGCACTGA	6.68123
FBtr0074170	Myb-RB	546	15751137	X	-	CCTATAAAGTTGATCTTAAGATGGCAAGTGCGAGCACTGA	6.68123
FBtr0074171	Myb-RD	654	15751137	X	-	CCTATAAAGTTGATCTTAAGATGGCAAGTGCGAGCACTGA	6.68123
FBtr0074172	Myb-RC	622	15751137	X	-	CCTATAAAGTTGATCTTAAGATGGCAAGTGCGAGCACTGA	6.68123
FBtr0074173	Myb-RE	717	15751137	X	-	CCTATAAAGTTGATCTTAAGATGGCAAGTGCGAGCACTGA	6.68123
FBtr0074168	AlkB-RA	178	15753342	X	-	GTACTTATTGTTTATGAAGCATGTTCAAGCTAGTTTTTAA	3.7672
FBtr0074106	Gbeta13F-RB	449	15755807	X	+	CTGTCTTCAACGATCACAAGATGAATGAACTAGACAGTCT	6.49719
FBtr0074107	Gbeta13F-RA	837	15755807	X	+	CTGTCTTCAACGATCACAAGATGAATGAACTAGACAGTCT	6.49719
FBtr0074108	Gbeta13F-RC	674	15755807	X	+	CTGTCTTCAACGATCACAAGATGAATGAACTAGACAGTCT	6.49719
FBtr0074109	Gbeta13F-RD	746	15755807	X	+	CTGTCTTCAACGATCACAAGATGAATGAACTAGACAGTCT	6.49719
FBtr0074110	Gbeta13F-RE	999	15755807	X	+	CTGTCTTCAACGATCACAAGATGAATGAACTAGACAGTCT	6.49719
FBtr0074111	Gbeta13F-RF	758	15755807	X	+	CTGTCTTCAACGATCACAAGATGAATGAACTAGACAGTCT	6.49719
FBtr0074112	Gapdh2-RA	117	15762369	X	+	AGATAAACAAAAAGTTAACCATGTCGAAGATTGGTATCAA	11.0567
FBtr0074113	Gapdh2-RB	33	15762369	X	+	AGATAAACAAAAAGTTAACCATGTCGAAGATTGGTATCAA	11.0567
FBtr0074114	CG16952-RA	650	15766225	X	+	AACCTGGCACTACACTCAAAATGGGAGCCAACACGTCGAG	10.7915
FBtr0074115	CG16952-RB	469	15766225	X	+	AACCTGGCACTACACTCAAAATGGGAGCCAACACGTCGAG	10.7915
FBtr0074116	CG16952-RC	838	15766225	X	+	AACCTGGCACTACACTCAAAATGGGAGCCAACACGTCGAG	10.7915
FBtr0074167	CG9056-RA	323	15779927	X	-	AGCTTTACGTAGCAAAAGAAATGGACACATCAAATGCCAG	6.59038
FBtr0074166	CG9066-RA	254	15783695	X	-	AAGTAAATTAAGCGAACAAGATGGATTCCAAAGTGGGTGC	10.6219
FBtr0074117	CG15916-RA	73	15784705	X	+	ATTTAAGGCAACTAGACTAAATGTTAAGCATTCGTGTTTT	4.16624
FBtr0111036	shi-RH	546	15787038	X	+	GGAAATCGGACCTCGCCGCAATGGATAGTTTAATTACAAT	7.48338
FBtr0111037	shi-RI	518	15787038	X	+	GGAAATCGGACCTCGCCGCAATGGATAGTTTAATTACAAT	7.48338
FBtr0074118	shi-RB	389	15787038	X	+	GGAAATCGGACCTCGCCGCAATGGATAGTTTAATTACAAT	7.48338
FBtr0074119	shi-RC	116	15787038	X	+	GGAAATCGGACCTCGCCGCAATGGATAGTTTAATTACAAT	7.48338
FBtr0074120	shi-RD	51	15787038	X	+	GGAAATCGGACCTCGCCGCAATGGATAGTTTAATTACAAT	7.48338
FBtr0074121	shi-RA	228	15787038	X	+	GGAAATCGGACCTCGCCGCAATGGATAGTTTAATTACAAT	7.48338
FBtr0074122	shi-RE	246	15787038	X	+	GGAAATCGGACCTCGCCGCAATGGATAGTTTAATTACAAT	7.48338
FBtr0074123	shi-RF	246	15787038	X	+	GGAAATCGGACCTCGCCGCAATGGATAGTTTAATTACAAT	7.48338
FBtr0074124	shi-RG	228	15787038	X	+	GGAAATCGGACCTCGCCGCAATGGATAGTTTAATTACAAT	7.48338
FBtr0074163	CycD-RC	554	15803154	X	-	CATAGCTTTAAACGGAACGTATGGCCGATATAATGGATCT	4.00301
FBtr0074164	CycD-RB	331	15803154	X	-	CATAGCTTTAAACGGAACGTATGGCCGATATAATGGATCT	4.00301
FBtr0074165	CycD-RA	207	15803154	X	-	CATAGCTTTAAACGGAACGTATGGCCGATATAATGGATCT	4.00301
FBtr0074129	Lcch3-RC	339	15820185	X	+	CACAAGCAAAAGCTGTCAATATGACATGTTTTACGCGCGT	8.47131
FBtr0074127	Lcch3-RA	1096	15820185	X	+	CACAAGCAAAAGCTGTCAATATGACATGTTTTACGCGCGT	8.47131
FBtr0074162	Ranbp16-RB	51	15827636	X	-	GCGGTGTTCAGCGTTATAGTATGGATATACAACAACTGGA	0.175492
FBtr0074160	Stim-RB	628	15831782	X	-	AATCTGGCCAAATTGGTTCCATGGGAAGTGGTTCAGCGGA	1.33869
FBtr0074161	Stim-RC	176	15833133	X	-	TCCGCACACAATTCGTAACAATGCGAAAGAATACCATTTG	5.92603
FBtr0074159	Stim-RA	176	15833133	X	-	TCCGCACACAATTCGTAACAATGCGAAAGAATACCATTTG	5.92603
FBtr0074130	CG8924-RB	634	15836485	X	+	CGAACTATATTTTGAGTACGATGAGCGGCGCTACACAGGA	6.04373
FBtr0074131	CG8924-RA	806	15836485	X	+	CGAACTATATTTTGAGTACGATGAGCGGCGCTACACAGGA	6.04373
FBtr0074132	CG8928-RA	45	15839089	X	+	TTTAATTCCATTTAAAGAACATGGCTCAAGAAAATCAAGC	6.28007
FBtr0299534	mmd-RB	922	15860571	X	-	ACAATATTGCAGCCGCCGTCATGTGGATAAATATCGCCAA	8.16243
FBtr0299535	mmd-RD	922	15860571	X	-	ACAATATTGCAGCCGCCGTCATGTGGATAAATATCGCCAA	8.16243
FBtr0299536	mmd-RC	922	15860571	X	-	ACAATATTGCAGCCGCCGTCATGTGGATAAATATCGCCAA	8.16243
FBtr0074154	CG9170-RB	349	15876553	X	-	ATCCAGTTAAAGTACCCATTATGACGACGACCAGCGTGTG	7.74979
FBtr0074153	CG9170-RA	421	15876553	X	-	ATCCAGTTAAAGTACCCATTATGACGACGACCAGCGTGTG	7.74979
FBtr0074134	CG8931-RA	146	15877953	X	+	AGCAAAGAAGACGAAAAGTTATGGCGGGAATGAATGAGTA	6.58074
FBtr0074152	CG9172-RB	69	15880709	X	-	TTTACTTTAGCAGGATCAACATGCTGCGTTCGGCGATGAT	8.63093
FBtr0074151	CG9172-RA	31	15880709	X	-	ACATAAATAGCAGGATCAACATGCTGCGTTCGGCGATGAT	10.0577
FBtr0074147	eIF5-RD	931	15882862	X	-	GGAGCCGAAAACCTATCAAGATGGCCACCGTAAACGTAAA	12.9763
FBtr0074146	eIF5-RC	1161	15882862	X	-	GGAGCCGAAAACCTATCAAGATGGCCACCGTAAACGTAAA	12.9763
FBtr0074144	eIF5-RA	1019	15882862	X	-	GGAGCCGAAAACCTATCAAGATGGCCACCGTAAACGTAAA	12.9763
FBtr0074148	eIF5-RE	860	15882862	X	-	GGAGCCGAAAACCTATCAAGATGGCCACCGTAAACGTAAA	12.9763
FBtr0074145	eIF5-RB	1090	15882862	X	-	GGAGCCGAAAACCTATCAAGATGGCCACCGTAAACGTAAA	12.9763
FBtr0074150	eIF5-RG	942	15882862	X	-	GGAGCCGAAAACCTATCAAGATGGCCACCGTAAACGTAAA	12.9763
FBtr0074149	eIF5-RF	885	15882862	X	-	GGAGCCGAAAACCTATCAAGATGGCCACCGTAAACGTAAA	12.9763
FBtr0074137	exd-RB	140	15887542	X	+	TTGCTTTGTGTTGCGGCACCATGGAGGACCCCAATCGCAT	9.20496
FBtr0074135	exd-RA	212	15887542	X	+	TTGCTTTGTGTTGCGGCACCATGGAGGACCCCAATCGCAT	9.20496
FBtr0074136	exd-RC	256	15887542	X	+	TTGCTTTGTGTTGCGGCACCATGGAGGACCCCAATCGCAT	9.20496
FBtr0074138	CG8939-RA	87	15891157	X	+	TGTACGAAAAGCCAGCAGCAATGGGCAAGAAGACGAAAGT	11.2364
FBtr0074143	vap-RD	607	15897958	X	-	CAGAGATCATAAGCCTAACAATGGCGGACCTAATACATTT	8.8494
FBtr0074142	vap-RA	686	15897958	X	-	CAGAGATCATAAGCCTAACAATGGCGGACCTAATACATTT	8.8494
FBtr0074140	vap-RB	384	15897958	X	-	CAGAGATCATAAGCCTAACAATGGCGGACCTAATACATTT	8.8494
FBtr0074141	vap-RC	363	15897958	X	-	CAGAGATCATAAGCCTAACAATGGCGGACCTAATACATTT	8.8494
FBtr0074139	CG12698-RA	80	15900260	X	+	GGGATTTAGAAGGCATAATCATGTCCAAGCGCCAACGCGA	7.6211
FBtr0074260	CG12395-RA	59	15956807	X	-	TCATATCATTATCACCAAGGATGCATATCGTGAGTGGCAA	6.91849
FBtr0074206	dpr18-RA	457	15959585	X	+	CACGTCGCCCCGTGCAAAGGATGAGGCTTCCGAAAGGATA	1.92178
FBtr0074259	Nipsnap-RB	144	15967115	X	-	AAATCCTACATAAATCGAAAATGCTTAAGCTACGTAATCT	7.04776
FBtr0074258	Nipsnap-RA	185	15967115	X	-	AGATCCTACATAAATCGAAAATGCTTAAGCTACGTAATCT	6.80043
FBtr0074257	Nipsnap-RC	104	15967115	X	-	AAATCCTACATAAATCGAAAATGCTTAAGCTACGTAATCT	7.04776
FBtr0074255	Tob-RA	979	15976219	X	-	GTTTCGGCCGCAGGATCAAGATGCATATTGAAATCCAGGT	6.35002
FBtr0074256	Tob-RB	374	15976219	X	-	GTTTCGGCCGCAGGATCAAGATGCATATTGAAATCCAGGT	6.35002
FBtr0074207	CG8958-RA	51	15977316	X	+	ATAACACACAATAACACAAAATGGCGGCCAAGCGAAACCG	13.0067
FBtr0074254	CG9216-RB	155	15989708	X	-	TAAAGACGACGGAGCAGAAGATGGAGTCGGAGGGCAGCAG	7.97874
FBtr0074253	CG9216-RC	240	15994251	X	-	CCCAAGCTCTTTAACGAAAAATGTCTGACACCATTGCATC	8.25608
FBtr0074252	CG9216-RA	475	15994251	X	-	CCCAAGCTCTTTAACGAAAAATGTCTGACACCATTGCATC	8.25608
FBtr0074250	disco-RA	550	16107311	X	-	CAAAATCCACCACAGACGACATGGAGCACATAATGAATCC	11.7667
FBtr0100384	disco-RB	522	16107311	X	-	CAAAATCCACCACAGACGACATGGAGCACATAATGAATCC	11.7667
FBtr0074209	CG3415-RA	202	16165553	X	+	TATTGACCAATAGACAGACCATGTCCTCATCCGATGGAAA	6.00431
FBtr0074246	kat80-RB	252	16169599	X	-	TAAGAACAATTTGATTGATTATGGCGCTGCCCAGAAAACT	4.63177
FBtr0074247	kat80-RA	332	16169599	X	-	TAAGAACAATTTGATTGATTATGGCGCTGCCCAGAAAACT	4.63177
FBtr0074210	Pros28.1-RA	146	16170451	X	+	CTATTGAATAAAGCAACAAGATGTCCTCACGCTACGATCG	8.2527
FBtr0074213	eas-RD	349	16173997	X	+	ATGGATCTAGTCAGTAGATAATGTCAACGATAAGGTCTAA	3.49953
FBtr0074214	eas-RC	392	16174920	X	+	CTATAATGTGACTGGCAAAAATGGGCACAGAAACCAAGAG	8.10636
FBtr0074215	eas-RE	290	16174920	X	+	GTTGACGCTTGACATATTGAATGGGCACAGAAACCAAGAG	0.255374
FBtr0074211	eas-RB	290	16174920	X	+	GTTGACGCTTGACATATTGAATGGGCACAGAAACCAAGAG	0.255374
FBtr0074212	eas-RA	222	16174920	X	+	AAACAATCAATACCCGAAGAATGGGCACAGAAACCAAGAG	8.59623
FBtr0074216	CG3560-RA	68	16180443	X	+	CTTCTGATTTTACGTAAACCATGTCGAACTATATTGCCAG	7.46288
FBtr0074245	CG32576-RA	80	16182440	X	-	AAAGCAGAGCCAAATACAAAATGATTGAAATATCAGATTT	6.18692
FBtr0100556	CG32576-RB	80	16182440	X	-	AAAGCAGAGCCAAATACAAAATGATTGAAATATCAGATTT	6.18692
FBtr0074217	caz-RB	105	16182984	X	+	TCACGCAACGTTTATTAAACATGGAACGTGGCGGTTATGG	5.77464
FBtr0074218	caz-RA	105	16182984	X	+	TCACGCAACGTTTATTAAACATGGAACGTGGCGGTTATGG	5.77464
FBtr0074244	CG9911-RC	193	16190110	X	-	ATGCCGCCGGAGCCGTGCCCATGACCAGTGATAATATCGA	4.93846
FBtr0074241	CG9911-RD	195	16190399	X	-	CATTCGGAAGCCGAACAAGAATGTTTGGAGCCAGAATCGG	5.69401
FBtr0074242	CG9911-RB	144	16190399	X	-	CATTCGGAAGCCGAACAAGAATGTTTGGAGCCAGAATCGG	5.69401
FBtr0074243	CG9911-RA	196	16190399	X	-	CATTCGGAAGCCGAACAAGAATGTTTGGAGCCAGAATCGG	5.69401
FBtr0112988	CG3632-RE	63	16190809	X	+	GTTTATAATAGCTGACGCTTATGGATTTTATGGTGCCGAT	2.00796
FBtr0112989	CG3632-RF	169	16191706	X	+	ACATAAATCCGATTCACACAATGTCCGATGGATCACCGCC	7.93474
FBtr0112990	CG3632-RG	203	16191706	X	+	AGCGAACGCCGATTCACACAATGTCCGATGGATCACCGCC	7.19659
FBtr0112991	CG3632-RH	214	16191706	X	+	TCTTTTAGCCGATTCACACAATGTCCGATGGATCACCGCC	6.42898
FBtr0074222	CG3679-RA	76	16198023	X	+	ATATTTGTGTTCATGCGAAGATGTGTGATGTCCGAAATCT	5.67596
FBtr0074240	CG9914-RA	108	16202308	X	-	GCAAAAGTAAATAAACAAAGATGTCGGCAAAGAACGAGAA	11.7894
FBtr0112992	CG9915-RB	172	16206999	X	-	ATAGGAATAATTAGTACGGCATGGAAACGTCTGAAATAGA	4.58519
FBtr0074238	Cyp1-RA	76	16214369	X	-	GCGGTCGCAAGCCATACACGATGGTCTCTTTTTGTGCAAC	5.86867
FBtr0074237	CG9917-RA	296	16216986	X	-	CAAAAAATACAGCAAACATCATGCACAGGACATATGTAAG	7.24479
FBtr0074225	CG32579-RA	180	16217501	X	+	AATAAGGAGGCGGAGGAGACATGGCCTCCGCGGAGCAAAG	10.3013
FBtr0074226	CalpC-RA	165	16219967	X	+	AGGATATCGAAGCCCAGAAGATGGCATCCAAATACGAGCG	8.72254
FBtr0074236	CG9919-RA	37	16224268	X	-	GGCATTGTGTTGAAAGCTTCATGATGAACATGCTCTTTGG	2.79168
FBtr0074235	CG9921-RA	195	16225986	X	-	TGCCCGGGACTAAGAGCGATATGTCGAACAAAATTGAAGT	7.24675
FBtr0089259	Dsp1-RB	121	16228423	X	+	AGATCCGAAATCTCACAGTTATGGAACACTTTCATCAAAT	4.6685
FBtr0089260	Dsp1-RA	196	16228423	X	+	AGATCCGAAATCTCACAGTTATGGAACACTTTCATCAAAT	4.6685
[truncated: 709 more rows]

## Sheet: 2L
FBtranscript	name	5UTRlength	CDSstart	chromosome	strand	ATGregion	TRII Score
FBtr0089256	CG11023-RA	151	7680	2L	+	ACCTGATTTACAAGAAGTCCATGGGCGAGCGGGATCAGCC	4.62583
FBtr0078167	l(2)gl-RD	511	15648	2L	-	ATGATCCAGTTTTGAAACTTATGGCAATAGGGACGCAAAC	-0.569227
FBtr0078168	l(2)gl-RE	506	15648	2L	-	ATGATCCAGTTTTGAAACTTATGGCAATAGGGACGCAAAC	-0.569227
FBtr0078169	l(2)gl-RF	363	15648	2L	-	ATGATCCAGTTTTGAAACTTATGGCAATAGGGACGCAAAC	-0.569227
FBtr0078170	l(2)gl-RC	399	17136	2L	-	CCACAAGAGCATAACCAATTATGTTAAAGTTTATCAGAGG	2.92424
FBtr0078171	l(2)gl-RA	542	17136	2L	-	CCACAAGAGCATAACCAATTATGTTAAAGTTTATCAGAGG	2.92424
FBtr0078166	l(2)gl-RB	313	19944	2L	-	CCACAAGAGCATAACCAATCATGTTAAAGTTTATCAGAGG	4.88648
FBtr0078163	CG31973-RA	85	58150	2L	-	CGACACGCCATACCTGCAATATGAAGTATTCAACAAGTCG	4.32701
FBtr0078164	CG31973-RB	85	58150	2L	-	CGACACGCCATACCTGCAATATGAAGTATTCAACAAGTCG	4.32701
FBtr0113415	CG31973-RD	85	58150	2L	-	CGACACGCCATACCTGCAATATGAAGTATTCAACAAGTCG	4.32701
FBtr0113416	CG31973-RE	85	58150	2L	-	CGACACGCCATACCTGCAATATGAAGTATTCAACAAGTCG	4.32701
FBtr0078100	dbr-RB	520	67625	2L	+	GGCGCATTCAAATTCGTAACATGGATGCTCAGTTTGAGCA	6.9983
FBtr0078101	galectin-RA	215	72603	2L	+	CCCATCTTTGCATAGTCAGTATGACGGCAATAATACTCCT	5.2331
FBtr0290323	net-RB	290	87092	2L	-	CTTGAATGTCCTTCGCGGCTATGGCGAATACCAACACAGA	5.92177
FBtr0078103	CG11376-RA	100	94852	2L	+	TAGCATACGAATTTCCCAAAATGTCGAGTGCCCAGCGCTC	10.6265
FBtr0078104	CG11377-RA	77	102459	2L	+	AAGACAATAAATAAATAAAAATGAGAATCAAGTATTGTTG	5.41039
FBtr0078161	Nhe1-RA	76	106642	2L	-	GTCACGTTTTGTCGGCAAAAATGAGGGTTTGGGTAGCTTA	5.16618
FBtr0089430	M(2)21AB-RD	274	108686	2L	+	ATTACAAACTACCCATCAACATGCCGCAAAAGACAAACGG	10.759
FBtr0089431	M(2)21AB-RC	274	108686	2L	+	ATTACAAACTACCCATCAACATGCCGCAAAAGACAAACGG	10.759
FBtr0089432	M(2)21AB-RH	399	108686	2L	+	ATTACAAACTACCCATCAACATGCCGCAAAAGACAAACGG	10.759
FBtr0089433	M(2)21AB-RF	236	108686	2L	+	ATTACAAACTACCCATCAACATGCCGCAAAAGACAAACGG	10.759
FBtr0089434	M(2)21AB-RI	356	108686	2L	+	ATTACAAACTACCCATCAACATGCCGCAAAAGACAAACGG	10.759
FBtr0089428	M(2)21AB-RB	177	108686	2L	+	ATTACAAACTACCCATCAACATGCCGCAAAAGACAAACGG	10.759
FBtr0089429	M(2)21AB-RA	177	108686	2L	+	ATTACAAACTACCCATCAACATGCCGCAAAAGACAAACGG	10.759
FBtr0089437	M(2)21AB-RE	270	108686	2L	+	ATTACAAACTACCCATCAACATGCCGCAAAAGACAAACGG	10.759
FBtr0089435	M(2)21AB-RJ	231	108686	2L	+	ATTACAAACTACCCATCAACATGCCGCAAAAGACAAACGG	10.759
FBtr0089436	M(2)21AB-RG	143	109751	2L	+	TCTAGCCCTATACAATCGTGATGATAAGCGCCGAGTGCCA	6.65052
FBtr0078156	CG4822-RA	167	120032	2L	-	CGAAGTCTAGAAATATTAAAATGGAAACTGCCAGCAGCGT	7.59276
FBtr0078157	CG4822-RC	567	120032	2L	-	CGAAGTCTAGAAATATTAAAATGGAAACTGCCAGCAGCGT	7.59276
FBtr0078158	CG4822-RD	370	120032	2L	-	CGAAGTCTAGAAATATTAAAATGGAAACTGCCAGCAGCGT	7.59276
FBtr0078159	CG4822-RB	1942	120032	2L	-	CGAAGTCTAGAAATATTAAAATGGAAACTGCCAGCAGCGT	7.59276
FBtr0100307	CG4822-RE	465	120032	2L	-	CGAAGTCTAGAAATATTAAAATGGAAACTGCCAGCAGCGT	7.59276
FBtr0100308	CG4822-RF	710	120032	2L	-	CGAAGTCTAGAAATATTAAAATGGAAACTGCCAGCAGCGT	7.59276
FBtr0100309	CG4822-RG	370	120032	2L	-	CGAAGTCTAGAAATATTAAAATGGAAACTGCCAGCAGCGT	7.59276
FBtr0100310	CG4822-RH	370	120032	2L	-	CGAAGTCTAGAAATATTAAAATGGAAACTGCCAGCAGCGT	7.59276
FBtr0078154	CG3164-RB	258	128983	2L	-	CTGGTTGATTGATTGACAAGATGACTAAGAACGATAATGC	8.08553
FBtr0100379	CG3164-RD	258	128983	2L	-	CTGGTTGATTGATTGACAAGATGACTAAGAACGATAATGC	8.08553
FBtr0078153	CG3164-RA	240	130551	2L	-	AGCTGTTGAGTTACGGCACCATGAACCAGTATAGTTGGAA	6.30085
FBtr0078155	CG3164-RC	240	130551	2L	-	AGCTGTTGAGTTACGGCACCATGAACCAGTATAGTTGGAA	6.30085
FBtr0078115	Gs1-RC	423	132483	2L	+	ACTCCAATCCAAGAACCAAGATGGCACTACGCGTGGCAGG	10.0916
FBtr0078114	Gs1-RB	203	132483	2L	+	CGAGCAGAGCACGAACCAAGATGGCACTACGCGTGGCAGG	9.69469
FBtr0078152	CG31976-RA	49	139336	2L	-	AGTAGTCAGTTTTGGGAATCATGAGCGCTACCTGGGTAAC	5.0637
FBtr0078150	CG31974-RA	429	142487	2L	-	CAGTACAATCCGCTCCAGAAATGGGAGAAGTTCCGAAAAT	8.37855
FBtr0078147	CG3709-RA	74	155247	2L	-	TTTTAATTACACGAGAAGCTATGAAAAACCAGGATTTGGT	5.48474
FBtr0078117	CG11455-RA	98	155572	2L	+	TGCCAACAATTTAAGACAAAATGTCGCTTACCCCCTTTCT	10.13
FBtr0078118	CG11455-RB	235	155572	2L	+	TGCTTCGCTCCACAGACAAAATGTCGCTTACCCCCTTTCT	10.2957
FBtr0078119	CG3436-RA	212	156241	2L	+	TTACAAACAAAATCTTAATTATGGGTACCAAAAGACCCAA	5.91619
FBtr0078120	CG3436-RB	212	156241	2L	+	TTACAAACAAAATCTTAATTATGGGTACCAAAAGACCCAA	5.91619
FBtr0078122	spen-RA	1015	162823	2L	+	AGAAGAAGATTCTGCTGCGAATGTTCCGTTGTCGAAACAT	-0.013197
FBtr0078121	spen-RB	1017	162823	2L	+	AGAAGAAGATTCTGCTGCGAATGTTCCGTTGTCGAAACAT	-0.013197
FBtr0078123	spen-RC	541	183412	2L	+	AGCGAGAACCGGTAAATAATATGCGAAGGTCTACAGAGGA	2.90365
FBtr0078124	mRpL10-RA	86	203870	2L	+	CCTTAATACAGTTCTACAGCATGGCCACCCTGATACAAAG	8.07765
FBtr0078146	CG11617-RA	73	206044	2L	-	TCCGTTCTCGCAGGAACCTCATGGACAAGTCAACGCGGCC	3.80779
FBtr0078125	CG11490-RA	113	207512	2L	+	AGACATAATTGCCGGCAGCCATGGACGAATCGGTGCGATA	7.81854
FBtr0078145	kis-RB	303	221643	2L	-	ATATTGCCGTGTGTTCGAAAATGGAGGTTATTAAACCCAT	6.004
FBtr0078126	CG13693-RA	58	232572	2L	+	TCCTTAACGTTACTGGTCTCATGATGAGCACGTCAGGACA	1.3004
FBtr0299837	kis-RC	496	242287	2L	-	CGCTGCGTTTAAAAAATCTGATGGATGGAAATGCACAAAA	-1.11366
FBtr0078144	kis-RA	496	242287	2L	-	CGCTGCGTTTAAAAAATCTGATGGATGGAAATGCACAAAA	-1.11366
FBtr0078140	CG3645-RA	122	254379	2L	-	GGATTTCATTTGAATTTGCCATGGTGAACGATGAAGACGC	6.84277
FBtr0078141	CG3645-RB	149	254379	2L	-	AGATTTCATTTGAATTTGCCATGGTGAACGATGAAGACGC	7.11509
FBtr0078127	CG3345-RA	104	269192	2L	+	TGTAAGTTTAGAGCGACAAGATGATCGATATTTTGTCGCT	7.87464
FBtr0078139	mbm-RA	462	273634	2L	-	TAAATATTAACAATTCCATAATGCACAACAGTGGAGGACA	7.45502
FBtr0078128	CG11555-RA	31	273986	2L	+	TAACCACAAATAACAACGCTATGAATTCTACCAATCCGAA	6.11135
FBtr0078129	smo-RA	238	277826	2L	+	TTAATGATTTTTATAAGCGGATGCAGTACTTAAACTTTCC	-0.976787
FBtr0078137	CG11601-RA	134	283147	2L	-	TTGCACCTTTTCTGGAGGAAATGGGCAAGAGCAAGAAGCA	7.04002
FBtr0078136	CG3625-RB	143	285633	2L	-	AGAGCAGCTGCAGCAGGAAAATGGCATCCGTGCGAGGCAA	9.06019
FBtr0078135	CG3625-RA	29	286498	2L	-	CTGGCACCAGGAGATTCAACATGGCCAAGCCCAAGTCAAA	9.92659
FBtr0078130	CG11562-RA	103	292569	2L	+	CGGCAGACCGGTGCCCAGTCATGTCGACCGCTTCGCGAGT	6.82972
FBtr0078133	U2af38-RA	195	294484	2L	-	ACCACAGTAAAGCCGCCAGCATGGCCGAGTACTTGGCATC	12.2321
FBtr0078131	Hop-RA	163	295272	2L	+	TATCCTCTCCCTTATCAGAAATGGACAAGGTGAACGAACT	9.27931
FBtr0078132	Pi3K21B-RA	521	298403	2L	+	AACCCCACAAGACCCACAAAATGCAACCCTCCCCGCTCCA	11.4494
FBtr0078049	Plc21C-RC	734	318028	2L	+	AAACCCAAAAATTTGTGAGGATGATGAGCGCCGGAGGAAC	7.41699
FBtr0078050	Plc21C-RD	691	318028	2L	+	AAACCCAAAAATTTGTGAGGATGATGAGCGCCGGAGGAAC	7.41699
FBtr0078051	Plc21C-RF	321	318028	2L	+	AAACCCAAAAATTTGTGAGGATGATGAGCGCCGGAGGAAC	7.41699
FBtr0078047	Plc21C-RA	734	318028	2L	+	AAACCCAAAAATTTGTGAGGATGATGAGCGCCGGAGGAAC	7.41699
FBtr0078048	Plc21C-RB	691	318028	2L	+	AAACCCAAAAATTTGTGAGGATGATGAGCGCCGGAGGAAC	7.41699
FBtr0078099	CG11912-RA	21	319233	2L	-	AACTCGACAGAGAACTCAAAATGAAACAATTCGCGGTTAT	8.83905
FBtr0078098	CG11911-RA	25	321221	2L	-	ATTCTCCGTAAATCTGCAGAATGAAACTGATCACTGTGAC	7.23459
FBtr0100045	CG33992-RA	225	328293	2L	-	AAAACGACAAGGAAAAAGGCATGGAAAAAGGCAAGGAAAA	5.98552
FBtr0078097	CG31920-RB	136	329625	2L	-	GGGAATAAGACGATACCGCAATGATGGGCACACGGGCTGC	10.5064
FBtr0078096	CG31921-RA	203	332132	2L	-	CAGTCGCTAATTGTAAAAGTATGAGCAACAAGCAGTCGAT	4.85035
FBtr0078094	Ent1-RA	182	357686	2L	-	AGTAGTGCAATTCAGTGGCAATGCCAGGCACCAGTGACAC	8.28806
FBtr0078095	Ent1-RB	133	357686	2L	-	AGTAGTGCAATTCAGTGGCAATGCCAGGCACCAGTGACAC	8.28806
FBtr0078053	al-RA	406	384551	2L	+	CTAGATCGCCCTCCTGGATTATGGGCATATCGGAGGAAAT	4.54253
FBtr0078093	CG4213-RA	518	401663	2L	-	TCTTTGTTCTGTTGGTAAAGATGGGAAATGCCGAGTCCAC	5.76822
FBtr0078054	RpI135-RA	98	404384	2L	+	GAAAGAATAATACTTACAACATGCTGGAGGAGATGCAACA	10.5514
FBtr0089489	alpha-Adaptin-RB	61	412824	2L	-	AATCGGAGAAAATCCGCGACATGGAGAGAGCTGAAGGGTG	7.91939
FBtr0089488	alpha-Adaptin-RA	528	413459	2L	-	AAATTAACAAGCTAACTACCATGGCGCCGGTGCGGGGGGA	12.6965
FBtr0078055	ebi-RA	320	415389	2L	+	GGAGCCAACCGCGTTCCGTCATGAGTTTTTCCAGCGACGA	5.76214
FBtr0078090	CG13690-RA	42	419600	2L	-	CAAAAAAAAAGCGCGCGAAAATGTCGGACCAAGAAGACGT	14.0045
FBtr0078056	RpLP1-RA	144	420075	2L	+	ATTAGCCACAGCACTTCGACATGTCCACCAAAGCCGAGCT	12.451
FBtr0078089	CG11885-RA	41	421366	2L	-	CTTTTAAATTCTCTCAAAAAATGAACCACACAGCAAACAA	8.16399
FBtr0078059	ex-RA	910	438425	2L	+	TATACGGAAAATGATGCAGCATGCGAGCATTTTGCACCGT	5.27286
FBtr0078087	crq-RA	531	450794	2L	-	TGGAATCCTACGTATCCACCATGTGCTGCAAGTGCTGCGG	8.20275
FBtr0078088	crq-RB	281	450794	2L	-	TGGAATCCTACGTATCCACCATGTGCTGCAAGTGCTGCGG	8.20275
FBtr0078060	CG4164-RA	151	453262	2L	+	CAAACAGGATCAAAAACGAAATGCAGCTTATCAAGTGCTT	7.18928
FBtr0078061	CG4133-RA	258	455801	2L	+	ACCATAAATACATAGTATGAATGTCGCCTAAATATCATAA	3.49171
FBtr0078062	MED15-RA	92	473113	2L	+	TCACTTCACTGTTTACCAATATGACCGAGGACTGGCAGAG	8.87771
FBtr0078084	cbt-RB	1016	478030	2L	-	CCCGTTTGGAACAACCTGCTATGAGCATGACACCGCCGCC	4.15805
FBtr0078083	cbt-RA	207	479475	2L	-	AACTGAAATTTGAAAGTGCAATGGACATGGATACCTTGCT	7.1348
FBtr0078063	ush-RA	571	524038	2L	+	ATACACATATAGGGAAAACAATGCTTAGCAGCAATACAAG	5.78734
FBtr0078081	lwr-RA	246	542247	2L	-	GCGAGCAAGCAGCGACGACCATGTCCGGCATTGCTATTAC	10.2155
FBtr0078082	lwr-RB	275	542247	2L	-	GCGAGCAAGCAGCGACGACCATGTCCGGCATTGCTATTAC	10.2155
FBtr0078080	Spp-RA	85	544542	2L	-	ATTGGATTGGACAGCACAGCATGGCGGAGGAAGTCATCGG	9.09922
FBtr0078064	nAcRbeta-21C-RA	44	545192	2L	+	AAACAAAGGCGCGCTGAACAATGACGACGACTCCCAAGAT	10.9826
FBtr0078065	nAcRbeta-21C-RB	44	545192	2L	+	AAACAAAGGCGCGCTGAACAATGACGACGACTCCCAAGAT	10.9826
FBtr0078079	Ets21C-RA	597	551857	2L	-	AGCAGGAACATCCCAGCTTAATGGCCATTCTACAGAATAG	6.22059
FBtr0078066	CG2789-RA	88	559699	2L	+	TTGCAGTGCGAACTCTGAAAATGGCTGATCGTCCGTGTGC	6.85054
FBtr0078067	CG2794-RA	57	564227	2L	+	TTTGTTTTGATTTGATTCTGATGTTGCTCCGGAGATGTTT	-3.38471
FBtr0078075	Nle-RA	98	568064	2L	-	CTTTTGTTTTGACCGCGAGAATGTTGGCCAAAAAACAGAA	5.35399
FBtr0078068	CG2807-RA	60	568406	2L	+	TTGGTAAAGTTTTTATAAAAATGGAAAATATTCCGCGAAC	5.38042
FBtr0078074	Ipk2-RA	97	574135	2L	-	TGGACTACTACCGCGCCGTCATGGCCAAGAGTGATCAGGA	10.362
FBtr0078069	CG2813-RA	128	574641	2L	+	TTAATTACTCCAGATATACGATGAAATCGTGGGAGATAGC	4.75266
FBtr0078070	Pph13-RA	505	577993	2L	+	ACAGGAAGCTCAGGATTCGCATGGACAAAGGCACAATGAA	1.62849
FBtr0078072	Gsc-RA	469	594218	2L	-	CGCCCCCTCCGGCTGGATCTATGCTGGCACAAATGGTAGA	1.53617
FBtr0078071	CG13689-RA	58	602871	2L	+	TATTTTCCTAATAAAAGCCAATGGAGGATTGGAAATCGGA	2.82036
FBtr0078045	ds-RA	795	707766	2L	-	TCGGAGTGGATCCATTAACCATGAAAGCCACGTTGGATTC	6.27075
FBtr0078000	Hsp60B-RA	96	728508	2L	+	GTTTCAAACTTAAGTGCAAAATGTTTCGGTCGTGTGTGCC	7.65932
FBtr0078043	Eaat2-RA	503	740947	2L	-	GAGATTACCTCTTCGCCAAAATGGGTCCCCCCACCTCAAC	10.0437
FBtr0078044	Eaat2-RB	783	740995	2L	-	GAAGCTTGGACATTTGGACAATGGAAATGGAAAAGTCTGG	5.14824
FBtr0078002	GABA-B-R3-RB	327	756677	2L	+	CCACTTCGCAGAACAATCACATGTTCAACTCCCAGCTGCG	5.37929
FBtr0078003	CG12506-RA	20	773595	2L	+	GCCGAACTGCCAGAGAGAAAATGCGTTCCTTCATTCTGAT	7.20219
FBtr0078006	Gr21a-RA	815	781297	2L	+	TGACTTTCCTCGATCGCACGATGTCGTTTTGGGCAGTGAG	6.63351
FBtr0078007	CG3544-RA	85	784421	2L	+	TGCAGCTCCACCGATGGAATATGTGCCACCGCATCAAGCA	6.99877
FBtr0078042	Pkg21D-RA	166	790629	2L	-	CAAGGCAGCAGACTGGCAGAATGGCCGCTGGAATGTTGAC	9.57117
FBtr0078041	CG3883-RA	120	815831	2L	-	AATTATACAAAACCAAGAAGATGAAAACCTCTGGCGCCAG	8.92053
FBtr0078040	CG15880-RA	547	817898	2L	-	TAGGATTAACCTGCTCTTAAATGCTGCACTTTGTGGAGGA	5.62681
FBtr0078039	CG3876-RA	158	819334	2L	-	CCACCCACTCCAAAGGTCAAATGCTGCCTACTTACGAGCG	3.59518
FBtr0078011	Clp-RA	115	820079	2L	+	CATCCGCGAATCCGTCAGAGATGGACATCCTTTTGGCCAA	9.47669
FBtr0078012	CG3662-RA	134	821552	2L	+	AACACAGCATACGAGCAGCCATGACAATTCTGGGAAAACT	7.19431
FBtr0100469	CG3662-RB	1482	822900	2L	+	ATGAAGCCGACGCGGAATCCATGGTCTTCAACCGGCCGCA	6.60528
FBtr0078014	dock-RB	658	829536	2L	+	GGAGGAGCAGCCAGTCTGGAATGTTGGAACACCCCCAGCG	4.64066
FBtr0078015	dock-RC	623	829536	2L	+	GGAGGAGCAGCCAGTCTGGAATGTTGGAACACCCCCAGCG	4.64066
FBtr0078013	dock-RA	1189	829950	2L	+	GCAACGCTGGAACCCAATCAATGGCGGGCAACATGAAGCA	9.02117
FBtr0078036	drongo-RA	118	837338	2L	-	ATCGAGTGAAATCCATATCGATGGCCACATTCACACAGGA	5.58312
FBtr0078037	drongo-RC	118	837338	2L	-	ATCGAGTGAAATCCATATCGATGGCCACATTCACACAGGA	5.58312
FBtr0290074	drongo-RD	993	850068	2L	-	GAGCGACAGAGACGGCGACAATGGCGGTGGTGCGCAAGAA	12.3986
FBtr0078035	drongo-RB	993	850068	2L	-	GAGCGACAGAGACGGCGACAATGGCGGTGGTGCGCAAGAA	12.3986
FBtr0078034	CG4291-RA	80	852629	2L	-	AATTAAGCTGAGAAATCATCATGACGGAGTACTGGAAATC	7.36979
FBtr0078016	kraken-RA	169	852936	2L	+	TTTGCGAGCAGCAATTAGCCATGGGCCAGACACGCGTGGC	8.14086
FBtr0078017	CG13949-RA	213	855550	2L	+	TCCGTTTGCAAGGACGCACAATGGACCTCATCAAGGAGAT	11.6502
FBtr0078031	aru-RD	370	864745	2L	-	TACCGGGATTGGGAGACACCATGGTGAACCACCACTCGAA	9.77022
FBtr0078032	aru-RC	249	864745	2L	-	TACCGGGATTGGGAGACACCATGGTGAACCACCACTCGAA	9.77022
FBtr0078033	aru-RA	187	864908	2L	-	ACGATCAAAACTTTTAATCAATGTTTAAGCTACTAAGTTC	1.76124
FBtr0078030	dbe-RA	135	869776	2L	-	TTCTGAAAACTCGAGTAACGATGAGCGAAAGTGAAGCGGA	7.71689
FBtr0091487	PNUTS-RB	322	871574	2L	+	TCGCACGACTAACAAAGAAAATGCCTCGTATAGTTCCACT	6.6175
FBtr0091486	PNUTS-RA	412	871574	2L	+	TCGCACGACTAACAAAGAAAATGCCTCGTATAGTTCCACT	6.6175
FBtr0091489	PNUTS-RD	1110	871574	2L	+	TCGCACGACTAACAAAGAAAATGCCTCGTATAGTTCCACT	6.6175
FBtr0091488	PNUTS-RC	491	871810	2L	+	TGAAACGCATTTCGGGTTTGATGGCCAAGTATTCAAAAAA	1.07124
FBtr0078023	ninaA-RA	69	877362	2L	+	CGCGTTAGGTCCGTAAAATCATGAAGTCATTGCTCAATCG	3.15338
FBtr0078025	Lsp1beta-RA	85	898732	2L	+	AGTTGCAGGAATCCGTCAACATGAAGATCGCCATCGCATT	10.7909
FBtr0273244	GluRIIC-RC	33	914123	2L	+	TCGCCAGCCCGTGTGCTCGCATGAAAAAAGAACTGTCCGG	0.149524
FBtr0077949	CG4341-RA	695	930335	2L	+	CCGAACCGGATCCTGGAGAGATGCCGTCACTGGAACCCTG	5.84051
FBtr0112936	CG4341-RB	695	930335	2L	+	CCGAACCGGATCCTGGAGAGATGCCGTCACTGGAACCCTG	5.84051
FBtr0077997	CG4375-RA	112	1026785	2L	-	TGAAGCTGTAGAATTCAGAAATGTCCAGCAAGAAGCGCAT	10.0047
FBtr0089789	ia2-RA	824	1033628	2L	-	AAAGCAGAGGCAGATGGCAGATGGGCTGCCAGTTTGTTAG	4.0883
FBtr0089790	ia2-RB	325	1034176	2L	-	ACTGAGGTGTGCCGATTATCATGGCACGCAATGTACAACA	3.87638
FBtr0077951	CG4415-RA	144	1037379	2L	+	GTTGCTGTTTATTCCTCAAGATGGGTAAGAAGCAGAAAAT	8.10043
FBtr0077993	S-RB	1044	1062146	2L	-	AAGGAACCCACATAGGAGTCATGTCGCAGCAAGTGTTCTC	7.46189
FBtr0077994	S-RA	227	1062146	2L	-	AAGGAACCCACATAGGAGTCATGTCGCAGCAAGTGTTCTC	7.46189
FBtr0077952	ast-RA	55	1078035	2L	+	AATAGGCAAGCGCCGGGAAAATGGGAGTCCGCGGCCTGAC	10.506
FBtr0077953	Atg4-RA	331	1081244	2L	+	GCCAGCGCACCGGGCAGTAGATGCTGGTTGGACTCAGCGA	2.06404
FBtr0077992	CG4629-RC	804	1085799	2L	-	TGGATGCCAAGGCACTGCGAATGCTGTCCAGCGAGATAGC	3.3131
FBtr0077990	CG4629-RA	612	1087678	2L	-	CGAGGTGAGTGCAAATTGAAATGCCTGTGGCGGCGATACC	6.52222
FBtr0077991	CG4629-RB	660	1087678	2L	-	CGAGGTGAGTGCAAATTGAAATGCCTGTGGCGGCGATACC	6.52222
FBtr0100071	CG34016-RA	229	1099780	2L	+	GAAATCAATGCAGTCCAAAAATGGAGCAGTTGGATAAGAT	11.5263
FBtr0077989	CG4644-RA	167	1108202	2L	-	TCTAGCTGCAGTTCATCGGAATGTATCGCTTGCTGAGTGC	6.18301
FBtr0077954	CG14339-RA	162	1108701	2L	+	TTCAAAAGTTCGAAGCGAAAATGCCGCCCAAGAAGGCAAA	10.542
FBtr0077988	smi21F-RA	591	1117499	2L	-	AATTGCCATCAGCAGCCAATATGTCGATCGCCAGTGTTCA	10.8202
FBtr0077987	smi21F-RB	150	1128345	2L	-	AGCGTGCTGCTAGTATAAAGATGAAAACGGGCAGCAACAA	6.0188
FBtr0077956	CG4552-RA	254	1129489	2L	+	AACTAGCCCACAGCGAAATCATGGAGGAGAATATGTGGAT	9.38399
FBtr0077986	Iris-RA	47	1134073	2L	-	ATCACCTCTACAAGCGAAAGATGAAAGCGATTAGTTTGGT	7.71185
FBtr0077957	CG4577-RA	157	1134859	2L	+	AAGTGCCGTTTGCCGTAAACATGCCACGCATCTCGTTGCC	8.47432
FBtr0077958	CG4726-RA	168	1143371	2L	+	TATCCCCGGAAGCCCCAAAGATGACGGACGAAGTGCCCGC	12.7968
FBtr0077959	CG4749-RA	32	1147865	2L	+	GTTTCAACGGATTGCGGAAAATGTTGAAAGCACGGAACGT	7.16191
FBtr0077985	Tfb4-RA	26	1150647	2L	-	CGATAACATTGCCGGCGAAAATGGAAGCAGATCAAGCAGC	7.48459
FBtr0077960	CG4764-RA	80	1150863	2L	+	AAAGCTTCACAAAGGACACGATGCTCGTTCTGGTACTCGG	7.56601
FBtr0100022	capt-RA	413	1153504	2L	-	CCTCGCCGCCCAGCAGCAACATGAGTGTCGCCGGATTCGA	9.32021
FBtr0100023	capt-RB	338	1155968	2L	-	CCCAGCCACACGCCTGCAAAATGTTCTCCTGCTGCCGATC	8.31529
FBtr0077961	Tango14-RA	297	1158976	2L	+	CCGCCCCTGACCTGCGCAACATGATCGAGGTGCTGTGCCT	9.81667
FBtr0077981	CG5080-RB	184	1163088	2L	-	ATCGACGCACCAAACCCACGATGGCCGGAGGAAGTCGCCC	9.51538
FBtr0077982	CG5080-RA	249	1163088	2L	-	ATCGACGCACCAAACCCACGATGGCCGGAGGAAGTCGCCC	9.51538
FBtr0077962	CG4785-RA	70	1164540	2L	+	AAATTTAATTAAGCTACGAAATGCCCACCTTAATAGCGCT	9.51483
FBtr0077980	Plap-RA	294	1169785	2L	-	GGAAGATCAGGACACCAAGCATGGAGCCATCGTTGGACAA	8.25806
FBtr0077979	CG5118-RA	126	1172619	2L	-	TGCATTGTAAAACGGCCACGATGAAGAAGGTTCTATTGAC	10.3045
FBtr0077966	CG4887-RA	190	1173201	2L	+	TATGCCAAAGCAAGTCGGCAATGGACTCGAGTAGTCGGCG	5.96063
FBtr0077970	CG4896-RC	187	1177893	2L	+	GCACATAGACGGTTCATCTAATGGCAAAAGGCCAAATCAC	1.75983
FBtr0077968	CG4896-RD	158	1177950	2L	+	TACAGTCGTGGTAACCAAATATGGATTCTCGATATGGTCA	2.49914
FBtr0114467	CG4896-RE	1594	1179893	2L	+	TGGGCGATCATCGTGTCACCATGCAGTATAGTCACACTCG	5.20623
FBtr0077978	CG5126-RA	102	1183919	2L	-	ATTCCTGCGTGGAGGTCACGATGTCGACGCAACAGCAGCA	9.02236
FBtr0077971	Tgt-RA	78	1184166	2L	+	TTCTGGACTTTGCTAACTCAATGGGTCCCAGCCACATTCC	4.52665
FBtr0077972	CG5001-RA	414	1191684	2L	+	GCCCCCAGAAGTAACCTGCAATGGGTAAGGACTACTACAA	7.05148
FBtr0077977	CG5139-RA	51	1199138	2L	-	AATTTTCTCGTGAACAAATTATGGAAAAGAATCTGTGGAA	3.01587
FBtr0077973	CG5011-RA	623	1200860	2L	+	CAGAAGCCCGCCAAGCAAAGATGCCTCCTCCACCACCGCA	7.27077
FBtr0114498	CG14342-RB	75	1204316	2L	+	AAAACGGAAAACTTGTTAGGATGGATAAACTGCGAGGCAA	6.23166
FBtr0077920	CG5397-RA	30	1240068	2L	+	TGACAGTCGAGCGAGGCGAAATGCAATCTCAGCTGAAGCG	6.34632
FBtr0077921	robo3-RA	65	1256891	2L	+	ATACTGTAAAAAATTGTAAAATGGATTTACGTTTCGTATT	5.01532
FBtr0077924	Cdlc2-RA	136	1344616	2L	+	GATAATCGAATCGAGACAAGATGTCGGATCGCAAGGCGGT	12.1006
FBtr0077925	Cdlc2-RB	82	1344616	2L	+	GATAATCGAATCGAGACAAGATGTCGGATCGCAAGGCGGT	12.1006
FBtr0077948	CG5556-RA	54	1352815	2L	-	TTGTAAAGTCCGGCTCAAAAATGTGCAGTGCTTGCTGTAA	5.76108
FBtr0077947	CG5561-RA	104	1354005	2L	-	TCTTCTGGTAGAAAAGGAAGATGTGCACTTTTGGCTGCAG	4.17186
FBtr0077945	CG31924-RA	28	1354891	2L	-	CAAAATTCAAGTGAACCAAAATGTCGGCGGAAGAGGCGGG	13.5265
FBtr0077946	CG31924-RB	28	1354891	2L	-	CAAAATTCAAGTGAACCAAAATGTCGGCGGAAGAGGCGGG	13.5265
FBtr0077944	CG5565-RA	156	1355768	2L	-	GAGCTTAGACCATTGTAGAAATGCCCACCAAGAAGTGTTA	7.38596
FBtr0077942	NLaz-RA	75	1361657	2L	-	ATCTCCCAGTATATTCCAGAATGAATCATCACTCGAGTTC	4.907
FBtr0077926	CG14346-RA	140	1368242	2L	+	AGTGTCAAAAAGTCAAAATCATGTTCCTGGACGACTTTGG	7.46831
FBtr0077927	CG14346-RB	140	1368242	2L	+	AGTGTCAAAAAGTCAAAATCATGTTCCTGGACGACTTTGG	7.46831
FBtr0077941	lea-RA	284	1420165	2L	-	AAACGAGAATACTTGACAAAATGCATTTGTGCGAGATGCG	9.11187
FBtr0077930	CG33128-RA	56	1494146	2L	+	AGAGTACTCATTAAATCATAATGCTGAAGTGGCTGGTCCT	8.08015
FBtr0077936	CG18131-RC	37	1500192	2L	-	GTTGTGGTGCGGGCCGCACGATGTCCGAGAATGCCAGCAA	8.31841
FBtr0077937	CG18131-RB	31	1500192	2L	-	GTGGTGCGGGAAGCCGCACGATGTCCGAGAATGCCAGCAA	8.52267
FBtr0077938	CG18131-RA	94	1500192	2L	-	ATGTTTTTAGAAGCCGCACGATGTCCGAGAATGCCAGCAA	9.6396
FBtr0077939	CG18131-RD	94	1500192	2L	-	ATGTTTTTAGAAGCCGCACGATGTCCGAGAATGCCAGCAA	9.6396
FBtr0077934	CG18131-RE	152	1500608	2L	-	ATTATGAGTTAGATATTTAAATGAACTCTCTTATTATGGT	1.80688
FBtr0077935	CG18131-RF	152	1500608	2L	-	ATTATGAGTTAGATATTTAAATGAACTCTCTTATTATGGT	1.80688
FBtr0077933	CG7420-RA	275	1502628	2L	-	AGCAACTGGTGGTCACCAGAATGGAGGTTTACGCCTGGGG	7.77497
FBtr0077919	CG18132-RA	40	1517438	2L	-	TTATGTAAAAATTGCCAAAAATGTCTACCTTTCGGTGTAT	9.37034
FBtr0114554	halo-RB	84	1518061	2L	-	CAGTTGGCATATATTCGATAATGGCCGAGCTACTTTTTCC	5.97677
FBtr0077917	CG10869-RA	123	1587032	2L	-	TTCGAGCACTTTTACACGAAATGACTTTTACGTATAAGGA	6.08065
FBtr0113010	CG10869-RB	124	1587032	2L	-	TTCGAGCACTTTTACACGAAATGACTTTTACGTATAAGGA	6.08065
FBtr0077875	CG14351-RA	447	1600634	2L	+	AGCTCTATGCCGGCACCAAGATGAGACCAGGCCGAACGAC	7.05971
FBtr0077916	CG31935-RA	54	1611071	2L	-	CGCCTTTAAATTCCTGTAAAATGGCCGAAGAAATCGACGA	10.6856
FBtr0077876	CG14352-RA	87	1611508	2L	+	GAAATTTAATTACATACGCAATGTTTGCGGCTAAGCGAGT	8.13261
FBtr0077914	RFeSP-RA	106	1614076	2L	-	TTGATAGGGAAACATACAAAATGATGAACGCCGTGTCGCG	11.0612
FBtr0077915	RFeSP-RB	106	1614076	2L	-	TTGATAGGGAAACATACAAAATGATGAACGCCGTGTCGCG	11.0612
FBtr0077877	chinmo-RD	1734	1690638	2L	+	ATAGCATCACTGCTGGCACCATGGATCCGCAGCAGCAGTT	10.6594
FBtr0077878	chinmo-RA	754	1690638	2L	+	ATAGCATCACTGCTGGCACCATGGATCCGCAGCAGCAGTT	10.6594
FBtr0077879	chinmo-RB	754	1690638	2L	+	ATAGCATCACTGCTGGCACCATGGATCCGCAGCAGCAGTT	10.6594
FBtr0077880	chinmo-RC	754	1690638	2L	+	ATAGCATCACTGCTGGCACCATGGATCCGCAGCAGCAGTT	10.6594
FBtr0077881	cpb-RA	208	1705112	2L	+	GGAAAGCAGAAAGTACCAAAATGTCGGAAATGCAGATGGA	13.4753
FBtr0077912	CG17660-RA	100	1710315	2L	-	GTACGCACACACAACTCGAAATGCAGGGATCGGCCACGCT	9.40871
FBtr0077882	mRpL48-RA	60	1710526	2L	+	GGAGAATTAAAAACAGCAAAATGCTACGCAGGATACTGCC	8.39817
FBtr0077911	frtz-RA	305	1715556	2L	-	GATGCACTGGAGGCCTGAATATGCTGCTCAGCGAGACCCA	5.87358
FBtr0077910	CG18317-RA	463	1723928	2L	-	GAACTGGGAAGACAACGAAGATGGCCCAGAACACGGCCGA	12.4841
FBtr0077909	Eno-RA	81	1726642	2L	-	GTACTTGTGACAGCAACGAGATGACCATCAAAGCGATCAA	10.2596
FBtr0077905	Eno-RB	306	1727833	2L	-	GTCTTTTACACATTCAAGCCATGTCTTGGACCGCTTCAGT	6.9673
FBtr0077906	Eno-RE	530	1727833	2L	-	GTCTTTTACACATTCAAGCCATGTCTTGGACCGCTTCAGT	6.9673
FBtr0077907	Eno-RC	383	1727833	2L	-	GTCTTTTACACATTCAAGCCATGTCTTGGACCGCTTCAGT	6.9673
FBtr0077908	Eno-RD	280	1727833	2L	-	GTCTTTTACACATTCAAGCCATGTCTTGGACCGCTTCAGT	6.9673
FBtr0077883	CG31938-RA	94	1728829	2L	+	ATCGTAAAAGCAACATTAAAATGAGCGCGACCAGCACAAT	9.1172
FBtr0077884	CG31937-RA	38	1729984	2L	+	TGCCATACAGAGCCAACGAGATGAGCTTCCTGGAGTTTCT	9.65903
FBtr0077885	CG17646-RB	170	1741701	2L	+	ATTGAGGATTCCGTGCAAACATGACCCTCTTGCCAGACAT	10.072
FBtr0077886	CG17646-RA	592	1741701	2L	+	ATTGAGGATTCCGTGCAAACATGACCCTCTTGCCAGACAT	10.072
FBtr0077903	CG17712-RA	91	1752025	2L	-	AGTTTTATCCAATTTGAGCGATGCTGCCGGGCGTTGGAGT	5.83773
FBtr0077887	CG17648-RA	34	1752383	2L	+	TTAAAAATATCAAATTTCAAATGATTTCGATTGCTCAGTT	3.46589
FBtr0077901	CG17650-RA	26	1759052	2L	-	AAGAGTCAGGTCGTAGCAAAATGAGTGATTTGGTAGGTAT	6.79606
FBtr0077896	CG31933-RA	40	1823291	2L	-	GTATCCTATACTGCCTAAATATGGGCGAAAGGAGCTTTCG	5.15889
FBtr0077894	c-cup-RA	103	1832454	2L	-	TTTATGGAAAAGTCGTAAAAATGCCGATACTTGGACAAAT	7.95243
FBtr0089787	CG31665-RA	357	1842999	2L	+	GGAATTTCAAAGCCAGAAAAATGTGGAAAATCTACGTTTT	9.13192
FBtr0089786	CG31665-RB	357	1842999	2L	+	GGAATTTCAAAGCCAGAAAAATGTGGAAAATCTACGTTTT	9.13192
FBtr0077891	CG7295-RA	45	1869912	2L	+	TGTAAGCTGAGAAACCCACAATGTCCTCTGTGCCGGTCAA	11.0825
FBtr0077893	CG31663-RA	530	1880114	2L	-	GCCGAGTGTTAGTTGGGAATATGGGGAAAATGGTCAGCGA	5.48474
FBtr0077811	CG7337-RA	664	1910072	2L	+	CGCAATTTCTAAAAACAACCATGGACGCTCCAGATGTGGG	9.47288
FBtr0113012	CG7337-RE	664	1910072	2L	+	CGCAATTTCTAAAAACAACCATGGACGCTCCAGATGTGGG	9.47288
FBtr0113011	CG7337-RD	775	1913493	2L	+	AAATAATGCGGCATTTAATCATGACCCCGGCGTCGCTGTC	7.39417
FBtr0110882	CG7337-RB	99	1928510	2L	+	ACCTTCGAAGAGATTGAGCCATGTTCGCCCCCCGAAACTC	7.50479
FBtr0110883	CG7337-RC	99	1928510	2L	+	ACCTTCGAAGAGATTGAGCCATGTTCGCCCCCCGAAACTC	7.50479
FBtr0077871	CG15357-RA	57	1945652	2L	-	AATCAATTCTCTAAAACATAATGACTTGCGAAGTGCAGAA	8.51417
FBtr0077870	CG31670-RA	194	1954325	2L	-	CACATAGGCAGTGCCTGAATATGGTTTACTTTAGTCCGCG	4.80231
FBtr0077813	CG10908-RA	91	1974236	2L	+	ATACACGAGAAGTACACACAATGGACGCTGGCGTGTGGTA	9.75231
FBtr0077815	CG7289-RA	78	1982312	2L	+	CTCCAAAACACTGCTGGAAAATGTTGTTCCGCTCAGCGAA	8.55744
FBtr0100359	Got2-RC	1681	1986080	2L	-	CATGGTTCTCCGAGGTGCAGATGGGCCCACCCGATGCCAT	4.25416
FBtr0077868	Got2-RB	70	1986885	2L	-	GTTTAAGTTAATATTAAGTTATGAGTAGAACCATTATTAT	1.05407
FBtr0077867	Got2-RA	109	1987652	2L	-	ACCACCGAGTGCATTTAGCAATGTCGCAGATCTGTAAGCG	8.11133
FBtr0077816	NPC2-RA	98	1988389	2L	+	ATTCAATTAAGTGGAAGAAAATGCTGAGGTACGCGGTAAT	7.60107
FBtr0077863	CG15353-RA	47	2007146	2L	-	GAATTAACCCTTTCGTCATCATGCTGAAGCTGGTACTCCT	7.98897
FBtr0113013	CG4238-RB	236	2017776	2L	+	CAAAAGGAAGTGAGATCACCATGTGGTCGCCCGAGTCGGA	10.145
FBtr0077824	Su(dx)-RC	134	2039992	2L	+	CTCACACACTCAGCCACTAAATGGCCGATGGAAATGGGCT	7.50323
FBtr0077822	Su(dx)-RB	269	2039992	2L	+	CTCACACACTCAGCCACTAAATGGCCGATGGAAATGGGCT	7.50323
FBtr0077823	Su(dx)-RA	267	2039992	2L	+	CTCACACACTCAGCCACTAAATGGCCGATGGAAATGGGCT	7.50323
FBtr0077825	CG31672-RA	85	2045610	2L	+	TTACATTAATTGCTTGAAAAATGAGTAGTATGGCTAAATC	5.94923
FBtr0077827	CG12674-RA	100	2080077	2L	+	AATCAGAAAACTCCTCCATTATGGCATCTGGGTTCGTGAA	8.40852
FBtr0091458	dpr3-RA	393	2094797	2L	-	AAACTATTAAATCTCGCTGGATGCCTGCGGCAATAGTTAT	4.33783
FBtr0077828	GlyP-RA	197	2131012	2L	+	ACATACATAACTAGGACACCATGTCGAAGCCCCAATCCGA	11.237
FBtr0100485	GlyP-RB	197	2131012	2L	+	ACATACATAACTAGGACACCATGTCGAAGCCCCAATCCGA	11.237
FBtr0077853	tho2-RA	144	2145031	2L	-	GTGTACCACCTGATCCGAGGATGCAGAGATCCACAGACCG	3.51862
FBtr0077852	CG11723-RA	263	2147024	2L	-	AATTTCTGGTCCACTGCGCCATGAAATCAGATAACTACCG	3.70616
FBtr0077829	CG7261-RA	128	2147647	2L	+	GATAAAATCGTCAAGCAGCCATGTCGAATTCTGTGGAAGA	9.27528
FBtr0077830	CG7263-RA	371	2152035	2L	+	CGCAGCCAGTGCAAATCACGATGAGTATTTGGGGGGTCCG	6.8608
FBtr0077831	CG7263-RB	371	2152035	2L	+	CGCAGCCAGTGCAAATCACGATGAGTATTTGGGGGGTCCG	6.8608
FBtr0077832	CG15382-RA	23	2155783	2L	+	TCCTTCTCGACAGTCTAATCATGAAGTACCGCATGTTGAA	6.93105
FBtr0077850	aop-RB	994	2160491	2L	-	TCCTTACACACTGTGGCTGCATGTCCAAAATGAAAATGCT	5.14841
FBtr0077851	aop-RA	381	2160491	2L	-	TCCTTACACACTGTGGCTGCATGTCCAAAATGAAAATGCT	5.14841
FBtr0077848	CG10874-RA	109	2192263	2L	-	TAACACGGAAAATCAGCCAAATGGAGCCCAACGATGAGGT	11.245
FBtr0077849	CG10874-RB	109	2192263	2L	-	TAACACGGAAAATCAGCCAAATGGAGCCCAACGATGAGGT	11.245
FBtr0112363	CG34172-RA	62	2192822	2L	-	CATAAGAGACCTAGGCAAAAATGGCTCTACCCGATGGACT	9.61045
FBtr0077845	CG15385-RA	196	2212375	2L	-	AGCCGGACTTTCTGGCCAGGATGAGGCTGCTCAAGGAACT	7.41295
FBtr0077844	Uch-RA	248	2213931	2L	-	CTAAAGCCAAATTCAAAAATATGTTAACCTGGACGCCACT	5.7583
FBtr0077843	CG10880-RA	73	2216225	2L	-	TGCCATTATTGACAGAGTTTATGGCAACGAAGACGCACAC	2.27069
FBtr0077842	CG15386-RA	307	2216808	2L	-	TAGAGGAGACCGCTTCCAAAATGCTTAGTAATCCCTACTT	7.2345
FBtr0077835	mio-RA	64	2217427	2L	+	TCGATGGAAAATCGGCCACGATGAGCGGCAATACACACGG	9.71244
FBtr0077836	CG7082-RA	271	2223329	2L	+	CCCACAACAAGTTAATCAACATGTTGCGCAACACGCCTTT	10.4139
FBtr0077837	CG7082-RC	279	2223329	2L	+	CCCACAACAAGTTAATCAACATGTTGCGCAACACGCCTTT	10.4139
FBtr0077838	CG7082-RB	200	2223329	2L	+	CCCACAACAAGTTAATCAACATGTTGCGCAACACGCCTTT	10.4139
FBtr0077839	CG7082-RD	129	2223329	2L	+	CCCACAACAAGTTAATCAACATGTTGCGCAACACGCCTTT	10.4139
FBtr0077841	CG15387-RA	387	2226157	2L	-	ATACTGCCAAGCAAATTCTTATGGACATAATACGCTGTGT	-0.256249
FBtr0113015	CG15387-RB	80	2226205	2L	-	CTGCCGTTAAAACGTTTATAATGTCCTACTTGACCAATTT	5.87506
FBtr0100673	l(2)s5379-RD	546	2227069	2L	+	ACCCAACCCAACTCTCCGGAATGAATCGCTCCGACGGATT	8.20207
FBtr0077840	l(2)s5379-RA	546	2227069	2L	+	ACCCAACCCAACTCTCCGGAATGAATCGCTCCGACGGATT	8.20207
FBtr0100674	l(2)s5379-RE	546	2227069	2L	+	ACCCAACCCAACTCTCCGGAATGAATCGCTCCGACGGATT	8.20207
FBtr0077810	CG10882-RA	285	2236541	2L	-	GTGATTAATCCGGGCCAGAAATGAATCCGAATATGTACGG	7.01256
FBtr0077809	CG31679-RA	38	2238207	2L	-	AATTATTGTAAGGCCCACTTATGTCCTTTAGCGAATCAAA	-0.238968
FBtr0077807	CG31682-RA	91	2240502	2L	-	GGATTTGATATAAAGGATCGATGGAAGCGCCGGTGAAGGG	5.95153
FBtr0077751	CG4267-RA	144	2242522	2L	+	GGAGATATCTTGGAACAGCCATGATCTCGCAGCTGGGACG	5.6166
FBtr0077755	CG4270-RB	94	2263558	2L	+	AGCCAATCCCCCAAAGAAATATGGCGAAGAGAAACGTAGC	9.14178
FBtr0077754	CG4270-RA	94	2263558	2L	+	AGCCAATCCCCCAAAGAAATATGGCGAAGAGAAACGTAGC	9.14178
FBtr0077801	CG17237-RA	163	2289207	2L	-	TTACTCGTACAACCGATCCAATGATGTCCAGGAAAGGCAA	4.30726
FBtr0077757	CG31949-RA	62	2300181	2L	+	AATTTTCTACACAAGACAAAATGGAGGCATCGTTTATGGT	10.3988
FBtr0100648	CG9967-RB	731	2310427	2L	-	GCAACCACACTTGCAGAGCCATGTTGGCTACGACAAGTAC	5.9979
FBtr0077799	CG9967-RA	641	2310427	2L	-	GCAACCACACTTGCAGAGCCATGTTGGCTACGACAAGTAC	5.9979
FBtr0114370	eys-RC	903	2323799	2L	+	ATCAGTTTGATACGCAGACGATGGCGGAATCGCCTCAAAT	7.45017
FBtr0077798	Rab5-RA	244	2361428	2L	-	CGATCCAACCCGAACCGATCATGGCAACCACTCCACGCAG	7.03286
FBtr0077793	Rab5-RB	459	2361428	2L	-	CGATCCAACCCGAACCGATCATGGCAACCACTCCACGCAG	7.03286
FBtr0077794	Rab5-RF	220	2361428	2L	-	CGATCCAACCCGAACCGATCATGGCAACCACTCCACGCAG	7.03286
FBtr0077795	Rab5-RD	238	2361428	2L	-	CGATCCAACCCGAACCGATCATGGCAACCACTCCACGCAG	7.03286
FBtr0077796	Rab5-RC	542	2361428	2L	-	CGATCCAACCCGAACCGATCATGGCAACCACTCCACGCAG	7.03286
FBtr0077797	Rab5-RE	254	2361428	2L	-	CGATCCAACCCGAACCGATCATGGCAACCACTCCACGCAG	7.03286
FBtr0077762	CG4272-RA	440	2366321	2L	+	GGGACCTCGACACGGATAGCATGTTTAGTCCTATAAAAAA	2.45664
FBtr0077763	CG4272-RB	90	2366321	2L	+	GGGACCTCGACACGGATAGCATGTTTAGTCCTATAAAAAA	2.45664
FBtr0077792	CG3597-RA	98	2371426	2L	-	TCTGGAGTCGTAGCGTCGCAATGCAGAGCCAGGCGAATCT	8.50672
FBtr0077791	CG3609-RA	44	2373701	2L	-	CCGCTCCACAATCCAGCAACATGTCGAAACTCATCCGTTG	9.37799
FBtr0077764	CG15390-RA	67	2374756	2L	+	TTAAGAGGACATCGCCAAAAATGTTGCGGAAACTATTATT	6.4887
FBtr0077765	CG9866-RA	320	2377202	2L	+	GAGCACAGCTTCTATCCGGAATGCCCCTGAACGATGTGGC	8.44811
FBtr0077766	CG9866-RB	147	2377202	2L	+	GAGCACAGCTTCTATCCGGAATGCCCCTGAACGATGTGGC	8.44811
FBtr0077767	CG9867-RA	194	2381334	2L	+	TAGATCAAACGGAACCCAAGATGCCAATCCTGCCAATACT	9.38854
FBtr0077790	CG3557-RA	90	2385702	2L	-	CAACACTAGCAGACGAAACCATGAAATCCTGTTGTGCCAC	6.56552
FBtr0077769	VGlut-RA	627	2402245	2L	+	ACTACTAGCTGAGCAGCAAGATGAAGGGTCTGACGGCGTT	9.44883
FBtr0077788	CG31948-RA	186	2416470	2L	-	TCAAAACATTAGATTTTTCGATGCTGTTCTCAAAGACGAA	2.36874
FBtr0077787	CG31948-RB	99	2416621	2L	-	CTATTGAGTACTTTTCAACAATGTTTGTACAAGTTTTTAT	4.63145
FBtr0112751	CG34447-RA	246	2419764	2L	-	GAAGTACGAGTATATGGGATATGAAGTCGACTGTTTGGCT	3.36029
FBtr0077770	CG9886-RA	88	2420896	2L	+	GTCCGAAGCACCTTTACATAATGGCCAAGCGACAGACTTG	7.65289
FBtr0077772	dpp-RB	1279	2455071	2L	+	TCAGATAGTTGCAAGCGACCATGCGCGCATGGCTTCTACT	4.79324
FBtr0077773	dpp-RC	1422	2455071	2L	+	ACTGAGAGTTGCAAGCGACCATGCGCGCATGGCTTCTACT	4.39866
FBtr0077774	dpp-RD	1187	2455071	2L	+	ACTGAGAGTTGCAAGCGACCATGCGCGCATGGCTTCTACT	4.39866
FBtr0077775	dpp-RE	184	2455071	2L	+	CTGAGTAGTTGCAAGCGACCATGCGCGCATGGCTTCTACT	4.24739
FBtr0077771	dpp-RA	611	2455071	2L	+	CACCAGAGTTGCAAGCGACCATGCGCGCATGGCTTCTACT	4.99568
FBtr0077782	Slh-RC	146	2492520	2L	-	GGCTAAAGACGGACTATATAATGCTGACCCTGCGGGAGCG	7.16721
FBtr0077783	Slh-RD	146	2492520	2L	-	GGCTAAAGACGGACTATATAATGCTGACCCTGCGGGAGCG	7.16721
FBtr0290207	Slh-RE	146	2492520	2L	-	GGCTAAAGACGGACTATATAATGCTGACCCTGCGGGAGCG	7.16721
FBtr0290208	Slh-RF	146	2492520	2L	-	GGCTAAAGACGGACTATATAATGCTGACCCTGCGGGAGCG	7.16721
FBtr0077777	oaf-RA	75	2493030	2L	+	TTAAAAGTTGTCGGATCGCAATGATCTTAAAGGAGGAGCA	7.35523
FBtr0077778	oaf-RB	75	2493030	2L	+	TTAAAAGTTGTCGGATCGCAATGATCTTAAAGGAGGAGCA	7.35523
FBtr0077779	oaf-RC	75	2493030	2L	+	TTAAAAGTTGTCGGATCGCAATGATCTTAAAGGAGGAGCA	7.35523
FBtr0077780	oaf-RD	75	2493030	2L	+	TTAAAAGTTGTCGGATCGCAATGATCTTAAAGGAGGAGCA	7.35523
FBtr0077781	CG3528-RA	81	2517956	2L	-	TTTTTTGAGTTTCGCGCGGAATGAATCTGATTAACTTTAA	3.16153
FBtr0077750	CG3515-RA	90	2552754	2L	-	ACAGTACATATTTAAAGGAAATGTCTATCAGACTGAACGA	8.33023
FBtr0077748	Cyp309a2-RA	38	2573009	2L	-	CCATCCGATTCCGGGCAGCGATGATGCCGGAGAGATTCAG	5.67632
FBtr0077747	Rad1-RA	640	2574380	2L	-	GGACGTCTTTCGGGACTAGGATGACTGATGTGGAGCCATC	4.07584
FBtr0112512	CG34314-RA	99	2574981	2L	-	TGGATTTAATAATGTCCTGAATGGCGTCCGAGTCAGAAAA	4.81579
FBtr0077746	insv-RA	361	2576645	2L	-	AGATCCTTTGAGGATTGAACATGGAAAACCAATATCAGCG	5.59192
FBtr0077693	CG9883-RA	192	2577863	2L	+	TTGCCAAAATCCGCGTGCAAATGGCCGGCGGATTTCGACC	5.98838
FBtr0077745	CG3214-RA	84	2579954	2L	-	TTCTGGGTTTTCCCGGCAGCATGGCAAAGTTTTTGGGCAT	7.9121
FBtr0273393	CG3214-RB	43	2579954	2L	-	GACTTTGTTTTTGTTTCAACATGGCAAAGTTTTTGGGCAT	8.06784
FBtr0077694	p16-ARC-RA	78	2580369	2L	+	GGTGGGAATTTAGCGAAAACATGGCCAAAAACACGTCCAG	8.65464
FBtr0077744	Drp1-RA	177	2585271	2L	-	AGCACACACACACACTCAGAATGGAGGCCCTAATTCCGGT	12.1562
FBtr0114513	CG15395-RB	21	2610167	2L	+	ATAGGTCGTATATGATAATAATGTCTGATTCGAAAGCGGA	5.86694
FBtr0077697	CG17301-RA	35	2653147	2L	+	TGAATCAAACATTACCTAAAATGGAAACCATTTTGGGTGT	9.32474
FBtr0077699	CG17302-RA	66	2655460	2L	+	TAATAAAATTTTTGGTTACCATGGCGATGGAAACTATTTT	7.05621
FBtr0077700	CG9879-RA	33	2665143	2L	+	AACAAAGAAAGGCTTTTCAAATGGATTCCGTGATCAAAAG	6.56821
FBtr0077704	CG31690-RA	892	2675784	2L	+	GCATTACGTTGACAATTTAGATGTTTGTCTCGCGCATTCT	2.58845
FBtr0077703	CG31690-RB	1064	2704927	2L	+	AACGAATTCCGGATGTTTCCATGTCGGCGACACTTTCACA	2.91361
FBtr0077706	CG31689-RD	554	2736340	2L	+	ACACCAAGAGTACACACAAAATGGATAGCAGCAAGTTGTT	11.0299
FBtr0077705	CG31689-RC	433	2736340	2L	+	ACACCAAGAGTACACACAAAATGGATAGCAGCAAGTTGTT	11.0299
FBtr0077707	CG31689-RA	510	2736340	2L	+	ACACCAAGAGTACACACAAAATGGATAGCAGCAAGTTGTT	11.0299
FBtr0077708	CG31689-RB	221	2736340	2L	+	ACACCAAGAGTACACACAAAATGGATAGCAGCAAGTTGTT	11.0299
FBtr0089750	Hrs-RB	139	2740181	2L	+	CATAAAAGAAAACAGAAAACATGTTTCGATCAAGTTTCGA	7.56365
FBtr0089751	Hrs-RC	90	2740181	2L	+	CATAAAAGAAAACAGAAAACATGTTTCGATCAAGTTTCGA	7.56365
FBtr0299871	Hrs-RD	139	2740181	2L	+	CATAAAAGAAAACAGAAAACATGTTTCGATCAAGTTTCGA	7.56365
FBtr0077712	Cwc25-RA	97	2745199	2L	+	AAACGCAAATCAAACCCAAGATGGGTGGCGGAGATCTAAA	10.3157
FBtr0077739	Pgk-RA	141	2748381	2L	-	AAATCCAGAAAAATCCAAAGATGGCCTTCAATAAGCTGAG	11.8151
FBtr0077713	CG9894-RB	85	2753415	2L	+	TCAAAGAAACCAATTCAAATATGTCGGCTGCTACGGAACA	9.55835
FBtr0077714	CG9894-RA	181	2753415	2L	+	TCAAAGAAACCAATTCAAATATGTCGGCTGCTACGGAACA	9.55835
FBtr0100383	CG9960-RA	486	2759224	2L	-	AAATCCAATTACTGTTCGTCATGGAGACGCCCTACACCGA	8.64736
FBtr0077737	snapin-RA	63	2759647	2L	-	TTTCTGATCAGAATTCTGCAATGGATTCGGACAGCACCGT	7.32478
FBtr0077715	Trn-SR-RA	118	2760033	2L	+	TGATTAAAGCTGCCGATGAAATGGATACGTACTCGGTGGA	9.30371
FBtr0077736	CG3077-RA	184	2765502	2L	-	AAGAGATTCATAGAACCCGTATGCCCATTCACGCCGTGAT	4.68888
FBtr0077716	aph-1-RA	80	2766315	2L	+	AGTAATAATACAAAGACAAGATGACGTTGCCCGAGTTCTT	11.7006
FBtr0077735	Taf10b-RA	267	2767777	2L	-	TGTATTGTACACTTTTTTCGATGGTGGGCTCCAATTTCGG	3.13583
FBtr0077717	Taf10-RA	69	2767981	2L	+	CAATTAAAAAGTGGAAAACAATGGCTTCCGATGGCGAGGA	11.6981
FBtr0077731	colt-RA	501	2769565	2L	-	AGCAATAGCAACCTGTAGCCATGACCACCACGGAGAACGT	13.2483
FBtr0077732	colt-RB	501	2769565	2L	-	AGCAATAGCAACCTGTAGCCATGACCACCACGGAGAACGT	13.2483
FBtr0077733	colt-RC	501	2769565	2L	-	AGCAATAGCAACCTGTAGCCATGACCACCACGGAGAACGT	13.2483
FBtr0077734	colt-RD	501	2769565	2L	-	AGCAATAGCAACCTGTAGCCATGACCACCACGGAGAACGT	13.2483
FBtr0077719	CG2862-RB	96	2770290	2L	+	TAGCAAGCTGCAGTGCTAGAATGGCAAGCGAAGTGGAAAA	7.74085
FBtr0077729	syt-RD	665	2792604	2L	-	AGGAGCTTCCCGCCCTGGATATGGGCGGTACCTCGGATCC	5.94969
FBtr0077726	syt-RA	433	2793888	2L	-	CAACAACACAGCAAAACAAAATGCCGCCAAATGCAAAATC	8.15908
FBtr0077727	syt-RB	433	2793888	2L	-	CAACAACACAGCAAAACAAAATGCCGCCAAATGCAAAATC	8.15908
FBtr0077728	syt-RC	82	2793888	2L	-	CAACAACACAGCAAAACAAAATGCCGCCAAATGCAAAATC	8.15908
FBtr0077720	daw-RB	415	2809311	2L	+	TCATAAGTACATATTCAGAAATGGCCAAGTACTTTATAGC	9.2806
FBtr0077721	daw-RA	547	2809311	2L	+	TCATAAGTACATATTCAGAAATGGCCAAGTACTTTATAGC	9.2806
FBtr0077722	CG2964-RA	82	2812538	2L	+	CTTATCCAAAATTTACAACCATGTCGTTGTCCGCGAAATC	9.30047
FBtr0113017	CG15400-RB	71	2815689	2L	-	ATATTTTAAGACTGAAAACAATGGAGTCGATAGTGCACAT	9.57638
FBtr0077691	CG3119-RA	43	2837788	2L	-	GAACACAACGCTCGTGGAGAATGACGGCCAAGATGAAGCT	10.6449
FBtr0077692	CG3119-RB	43	2837788	2L	-	GAACACAACGCTCGTGGAGAATGACGGCCAAGATGAAGCT	10.6449
FBtr0077618	Cpr23B-RA	60	2838474	2L	+	GAAGATCCAAACGATTTGAGATGGCAGCTAAGTTTTTCGC	6.53292
FBtr0077619	CG2975-RA	526	2840997	2L	+	TCAAGAGGAGCATCAGAATGATGGGAGTACGACCGAATCG	4.31666
FBtr0077686	CG3104-RA	475	2853262	2L	-	GCGAGCTTGGAGGCGCAGGCATGTCGCTTAAGAAGGAGAC	7.58483
FBtr0077687	CG3104-RB	465	2853262	2L	-	GCGAGCTTGGAGGCGCAGGCATGTCGCTTAAGAAGGAGAC	7.58483
FBtr0077621	oho23B-RA	115	2856256	2L	+	TCTACAAAAAACCCAATAAAATGGAGAACGACGCCGGTGA	13.0807
FBtr0077623	oho23B-RB	115	2856256	2L	+	TCTACAAAAAACCCAATAAAATGGAGAACGACGCCGGTGA	13.0807
FBtr0273293	oho23B-RE	115	2856256	2L	+	TCTACAAAAAACCCAATAAAATGGAGAACGACGCCGGTGA	13.0807
FBtr0077626	CG2991-RB	433	2864984	2L	+	ACATGTTGATTTAGCATAGGATGCTGCCGAGCCTGGATAC	3.08432
FBtr0077625	CG2991-RA	523	2864984	2L	+	ACTTTTTGATTTAGCATAGGATGCTGCCGAGCCTGGATAC	2.80134
FBtr0077627	CG2991-RC	317	2864984	2L	+	CAATGTTGATTTAGCATAGGATGCTGCCGAGCCTGGATAC	2.89535
FBtr0077628	CG8813-RA	94	2869746	2L	+	TTGTAGATTTCGTTATCAAGATGATGCTATCAACCTATCA	3.77827
FBtr0077685	CG31694-RA	846	2873672	2L	-	GACGCAAAAACAACAGCAACATGCCGCGACGCAACAAGAA	11.7304
FBtr0077629	CG8814-RA	395	2875388	2L	+	ATTGCACACAATAATTAGGTATGGCGGCGATTGAGGAGCG	7.86945
FBtr0077631	betaggt-II-RA	140	2879264	2L	+	TCAATTGAGCCCAATCAGCGATGGACTTCACGACCTTCGT	9.71699
FBtr0077680	NTPase-RD	771	2882104	2L	-	AGTCCGAGTTTAGTGTGGATATGGATGCCGTGGAGATCAT	7.1908
FBtr0077682	NTPase-RC	842	2882104	2L	-	AGTCCGAGTTTAGTGTGGATATGGATGCCGTGGAGATCAT	7.1908
FBtr0077683	NTPase-RA	173	2882940	2L	-	CAGAGGCAACGGAACGAACCATGAAATACGAATATAAGCT	6.36549
FBtr0077681	NTPase-RB	186	2885022	2L	-	TGAAAAGTAACGACGACAGAATGACGAACACCGATGTGCG	12.2452
FBtr0290041	lilli-RG	1564	2945617	2L	+	ATTTGTACTAAGCGCGCGTTATGGCACAGCAGCAGCAACA	5.61304
FBtr0077634	lilli-RC	1369	2945617	2L	+	ATTTGTACTAAGCGCGCGTTATGGCACAGCAGCAGCAACA	5.61304
FBtr0077632	lilli-RA	2625	2945617	2L	+	ATTTGTACTAAGCGCGCGTTATGGCACAGCAGCAGCAACA	5.61304
FBtr0077633	lilli-RB	2457	2945617	2L	+	ATTTGTACTAAGCGCGCGTTATGGCACAGCAGCAGCAACA	5.61304
FBtr0290038	lilli-RD	97	2946710	2L	+	AAGACCAACATTAAAGACCCATGGAGGAGTACGAACGGCG	6.23496
FBtr0290039	lilli-RE	437	2946710	2L	+	GCACCGAATGCAGTCGGAGCATGGAGGAGTACGAACGGCG	6.24878
FBtr0290040	lilli-RF	177	2946710	2L	+	TTACACAAACATTTTTTTCCATGGAGGAGTACGAACGGCG	4.17172
FBtr0077639	Rbp9-RC	625	2961231	2L	+	GAAAGCTCAGCGTTCGCAAGATGGTCGAGGGTCAGACAGC	9.81233
FBtr0077638	Rbp9-RE	615	2961231	2L	+	GAAAGCTCAGCGTTCGCAAGATGGTCGAGGGTCAGACAGC	9.81233
FBtr0077637	Rbp9-RB	615	2961231	2L	+	GAAAGCTCAGCGTTCGCAAGATGGTCGAGGGTCAGACAGC	9.81233
FBtr0077640	Rbp9-RF	625	2961231	2L	+	GAAAGCTCAGCGTTCGCAAGATGGTCGAGGGTCAGACAGC	9.81233
FBtr0100468	Rbp9-RG	583	2961231	2L	+	GAAAGCTCAGCGTTCGCAAGATGGTCGAGGGTCAGACAGC	9.81233
FBtr0290237	Rbp9-RH	693	2961231	2L	+	ATCACAACAGCGTTCGCAAGATGGTCGAGGGTCAGACAGC	10.7922
FBtr0290238	Rbp9-RI	693	2961231	2L	+	ATCACAACAGCGTTCGCAAGATGGTCGAGGGTCAGACAGC	10.7922
FBtr0077679	Ts-RA	50	2969570	2L	-	ACATACATTATTTTTGCGAAATGGTTTTAACACCAACGAA	5.95826
FBtr0077678	Rrp1-RA	379	2972297	2L	-	CCGAGCAGTAGAACTCCATAATGCCGCGTGTCAAGGCCGT	10.6077
FBtr0290241	Rrp1-RB	379	2972297	2L	-	CCGAGCAGTAGAACTCCATAATGCCGCGTGTCAAGGCCGT	10.6077
FBtr0077641	gammaTub23C-RA	167	2973059	2L	+	GCCGGAAACAACACACCACAATGCCAAGTGAAATAATTAC	8.26283
FBtr0077677	CG9641-RB	62	2976509	2L	-	GAGTCAACTGGAACAACGAAATGCGTCGCGACCCCTCGTA	7.47524
FBtr0077676	CG9641-RA	74	2976785	2L	-	CTAACTAGAATAATTAGAAAATGGAGGCCACCTACCGCCA	9.81178
FBtr0077642	CG3165-RA	115	2977242	2L	+	AGCCACCAGTTGCGCTCTTAATGGCTCCGAACGATGCAGT	6.23228
FBtr0077675	CG9643-RA	205	2979205	2L	-	TACAAAATAACCACGAAATAATGGATAGCGAGCTGAACGG	11.9725
FBtr0077674	Chd1-RA	157	2987520	2L	-	TGTGCTACCACGACAATATAATGAGCCAGGCACTCAATGA	5.61919
FBtr0077643	Bem46-RA	110	2988245	2L	+	CAGCTGGACCACAGGCGAACATGAAAGAAGTGGGCATCGC	8.49639
FBtr0077673	okr-RA	52	2992709	2L	-	CGCCATTTGAATTTAATGAAATGCGGCGCAGTCTGGCTCC	5.50894
FBtr0077644	CG3558-RA	604	2993735	2L	+	CACACACCGCACCGACAACGATGTGGCTGCGCCAGAGCAG	9.36727
FBtr0077645	CG3558-RB	604	2993735	2L	+	CACACACCGCACCGACAACGATGTGGCTGCGCCAGAGCAG	9.36727
FBtr0273230	CG3558-RC	604	2993735	2L	+	CACACACCGCACCGACAACGATGTGGCTGCGCCAGAGCAG	9.36727
FBtr0077671	CG17224-RA	263	3017969	2L	-	CGACGACGAATCAACTCAAAATGTCTGATAAAACCGTCGA	10.5018
FBtr0077672	CG17224-RB	238	3017969	2L	-	CGACGACGAATCAACTCAAAATGTCTGATAAAACCGTCGA	10.5018
FBtr0077647	CG17264-RA	342	3018950	2L	+	GTTGCAGCTGAACATATGGCATGGCAGTGGACATGGACAT	7.09274
FBtr0077670	alpha4GT1-RA	134	3022949	2L	-	CATAGAATCTCTCTGCAGTCATGCTCCTCTGGTTGCCCAT	6.17776
FBtr0077648	CG3542-RA	153	3023388	2L	+	CCATATAGCAAAATAGTGAAATGAATGTTCCTCCTAGCGT	5.89429
FBtr0077649	CG3542-RB	218	3023535	2L	+	TGGCCGCCGCCTTCGGGGTGATGGCCACCAGCACCGAGTG	6.47063
FBtr0077669	CG3605-RA	102	3029087	2L	-	TTTAAAGATTAATTTAATTTATGGCGGACCAGTTGAACAA	4.13251
FBtr0077650	CG17219-RA	104	3029420	2L	+	CAACACCCTACCTTCTAAGCATGTTCAAATTTAATTTTGA	4.41333
FBtr0077651	CG17257-RB	124	3030760	2L	+	GCCATTTCCTGTCCAAATCGATGTTCTTGATGACAGCCGG	3.06998
FBtr0077652	CG17257-RA	198	3030760	2L	+	GCCATTTCCTGTCCAAATCGATGTTCTTGATGACAGCCGG	3.06998
FBtr0077668	CG17258-RA	106	3035242	2L	-	GAAAGAATTGTTTTATAAAGATGTCGCATCCTAAGCGACG	6.34434
FBtr0077667	CG17259-RA	253	3037150	2L	-	TGAAATAAAGGGTAACTAAAATGGTGCTGGATCTGGATCT	9.9488
FBtr0077653	CG17260-RA	183	3037594	2L	+	AACAGATTCCGACTTCAACAATGAGCTTTATTGACCAGGA	8.54711
FBtr0077655	CG17221-RA	116	3040228	2L	+	TTTTTATCGAAAACCCGCTGATGACGGCAGCCGGCTTTAA	3.68052
FBtr0077654	CG17221-RB	179	3040381	2L	+	CATCGAAATCCGCGGACAAAATGCGCGGATGGCAGCTGCA	9.33261
FBtr0077656	CG17261-RA	121	3043037	2L	+	GTAGTAAACCAAAATTTATAATGGATAAACATAAACCTAC	3.83185
FBtr0077657	v(2)k05816-RA	246	3045712	2L	+	AACAAAGAAAAAACGCCGAAATGCCGAGCAGGAAGAAAGC	13.8349
FBtr0290093	CG3523-RB	410	3058872	2L	+	CGGAAAAATAGGTTTATTATATGAAAATGGTTCCTCCCCT	0.498435
FBtr0077659	CG3523-RA	613	3059908	2L	+	TCAATCCCGAATCCATCAATATGCCCGCCCGATTCGCCGA	10.2218
FBtr0077665	toc-RB	503	3090408	2L	-	CAGGCGCATGCTCCACAAAAATGGGTCTCAACGAGTTTGT	10.5123
FBtr0077664	toc-RC	136	3094559	2L	-	AGATAATAGATAATGAAAATATGGGCCTACGTAGGTTTAT	5.45981
FBtr0110903	toc-RE	580	3099579	2L	-	CGAAAATCCAGCCAGTCAAAATGGGTGCCCACAGTTCGAA	11.7183
FBtr0077660	PpD6-RA	48	3109720	2L	+	TGATTTCACCCACCCAAACGATGGCCGTGGATACACTGCA	10.206
FBtr0077663	toc-RD	137	3112199	2L	-	GGTTTTGCGAAGAGAAGGGAATGCTGGCCATAGTAATCCT	4.26125
FBtr0077661	CG15403-RA	45	3128765	2L	+	TTTCTACAAACTACGAAAAAATGTTCCCAAAGTCGGGGAA	9.336
FBtr0077662	toc-RA	266	3144347	2L	-	ATCATCAGCAAACAACGATTATGGCGAAGGATCCGGCCAC	10.1133
FBtr0077617	CG12400-RA	35	3145684	2L	-	TTGTTTTTCATCCTATCAACATGAGTGCCGTGAACGATCC	9.44365
FBtr0077616	Mad-RA	343	3149073	2L	-	TCAGCGGCAGCAGCAACAGAATGGACACCGACGATGTGGA	10.9372
FBtr0077574	gkt-RA	117	3160073	2L	+	ATCAAATAATAAATAGCAACATGAAGGAGTGTCCTTATGG	8.6655
FBtr0077576	CG3488-RA	273	3163920	2L	+	TCGCAGCACCCAGCGCCACCATGTCCACCGCCTTCCTTAC	11.9555
FBtr0112671	CG34406-RA	42	3172709	2L	-	AATAAAAATTTGTAGGAGAAATGAGAGCCGCACTCAAAGA	7.73433
FBtr0112637	CG34393-RA	582	3192886	2L	-	CGGCGAAACGAACGTGACACATGGCGATGTACTTTTATGC	6.08939
FBtr0077609	CG3332-RA	94	3279363	2L	-	AATTGCGACTCGGCCCGGAAATGTCGCTAATTAACTTGAA	7.10684
FBtr0077608	CG3332-RB	170	3280363	2L	-	CCTATTCTGATAACACATTAATGGTGGACCGCAACAGTGG	4.42977
FBtr0077605	CG9664-RB	857	3293552	2L	-	CAACAATCTGCTGCCGTCTAATGGCCGATAACGCGGTGCA	6.18328
FBtr0077607	CG9664-RA	496	3293552	2L	-	CAACAATCTGCTGCCGTCTAATGGCCGATAACGCGGTGCA	6.18328
FBtr0077606	CG9664-RC	857	3293552	2L	-	CAACAATCTGCTGCCGTCTAATGGCCGATAACGCGGTGCA	6.18328
FBtr0077604	CG9663-RA	222	3301615	2L	-	AGAAATCTTGAAATCACGACATGTCCAGTTGGAGTTTGGC	7.70701
FBtr0077580	CG15406-RA	205	3309427	2L	+	TCGCACGGACTACCGCCAGAATGCTGATCAGCATATTCAA	7.75819
FBtr0077603	CG3326-RA	66	3319806	2L	-	GTAAACAGAATTGCTAAAACATGAGCGACGAACAGAGTTC	8.54481
FBtr0077584	CG33281-RA	124	3324367	2L	+	TAATTTAAATATTCCGCAAAATGAGTTCCACCGGCGGTGA	9.97728
FBtr0089980	E23-RB	243	3337872	2L	-	CCTGCGAGGTCCTGGCCATCATGGGTCCTTCGGGCAGCGG	5.94489
FBtr0089981	E23-RA	1255	3352903	2L	-	CGGCGACTCATTACGAAAAAATGCCAATGAATTTGATGAT	8.08415
FBtr0089979	E23-RC	849	3353392	2L	-	GCGTTCACAAAAAGGTGATAATGATTATTTCCAAGGATCT	5.59408
FBtr0077588	CG8838-RA	66	3357750	2L	+	TTTACTCTGTTTTAAACACGATGACGTCCATGCTGAATAC	8.39375
FBtr0112639	CG34394-RA	69	3369162	2L	-	CATATAGAAACGTGTCAAAAATGCTGAGGCGTACGTTGCG	8.39527
FBtr0112640	CG34394-RB	69	3369162	2L	-	CATATAGAAACGTGTCAAAAATGCTGAGGCGTACGTTGCG	8.39527
FBtr0112641	CG34394-RC	69	3369162	2L	-	CATATAGAAACGTGTCAAAAATGCTGAGGCGTACGTTGCG	8.39527
FBtr0113018	CG15412-RB	303	3375408	2L	-	GCCGAAACCATAACAGAGACATGTCGAAAAAGTGCTCCGT	9.41296
FBtr0077594	CG9662-RA	67	3376619	2L	-	TATTAAATTATTAGTTCATCATGATCGAGACACTGTATAA	6.29362
FBtr0077589	Ptpa-RA	91	3377099	2L	+	TAAATAACGAAACAACTATAATGGCGAGTGGCATTAACCA	9.48298
FBtr0112366	CG34175-RA	112	3398135	2L	+	TTTCCCTACTTTCCTTCAGAATGGTGTGCCGCTTCAATCC	7.14508
FBtr0077590	CG8840-RA	86	3410690	2L	+	ACTTGCAGCTGAATTCTTTGATGGCTTCCATGGAGCTGAC	3.87407
FBtr0077591	CG31952-RA	172	3416865	2L	+	GGTTGCGGTTAGGTTACGCAATGGATGAGGGCAAGAAAAA	6.32704
FBtr0077592	pgant2-RA	317	3421574	2L	-	ATAAACATCAGCTATCCAAAATGCGTCGCAACATCAAGTT	10.5663
FBtr0077516	CG2772-RA	41	3446038	2L	+	AGCCAAAAGTTCAGCCAGAAATGCTGGCCAAAGTGCTAAC	8.59314
FBtr0077517	CG2774-RA	109	3449795	2L	+	GCGGAACATAACGAACAAAAATGGAGGTGGAAAGCCCGGA	11.222
FBtr0113019	CG12795-RB	166	3452617	2L	+	GTAACCGGAGAAGTACAATCATGGAATTTCCACACTTGGG	5.23661
FBtr0077573	Cog3-RA	23	3457035	2L	-	TCCAAATCCGCCGCAGAAAAATGGATGACGTCGAACGAAT	10.3559
FBtr0077519	sec5-RA	77	3457406	2L	+	TCCGCATCATATAGCATACGATGGCGCCGCAGCCAGTGGT	8.79257
FBtr0077572	CG3246-RA	124	3461851	2L	-	CTCCAGCTAATCCCCGAAAGATGAAGCCGTTGATAGTGGT	9.95057
FBtr0077570	msl-2-RB	339	3465639	2L	-	GGCATAAAAATATAGCCATCATGGCCCAGACGGCATACTT	11.1645
FBtr0077571	msl-2-RA	472	3465639	2L	-	GGCATAAAAATATAGCCATCATGGCCCAGACGGCATACTT	11.1645
FBtr0077520	Pdsw-RA	86	3466335	2L	+	AGTGGTAGGAGAGCCAGAAAATGCCGGAACCGCGCAGTCC	6.67467
FBtr0077521	Pdsw-RB	93	3466335	2L	+	GGTGGTAGGAGAGCCAGAAAATGCCGGAACCGCGCAGTCC	6.40235
FBtr0077569	CG3238-RA	113	3469894	2L	-	GAAGTGAAGTTAATTTCGCCATGGATCTCAATGACGCAGT	8.44097
FBtr0077522	CG31776-RA	32	3470214	2L	+	ACTAATTAAGAAATATCACCATGAATGTGGATCTGAGATT	8.43262
FBtr0077523	pgant4-RA	23	3472758	2L	+	TGCTCCTCTGCTGCATCGGCATGCCAGCAGTCAGTATTTT	4.00604
FBtr0114524	pgant4-RB	45	3472803	2L	+	TCCGCCGCCAAGACGTCCACATGGCCATAAAAAAGAGATA	6.1272
FBtr0077524	Thor-RA	182	3478616	2L	+	AATCCAATCAATCAGCTAAGATGTCCGCTTCACCCACCGC	10.1087
FBtr0077567	tim-RB	305	3504457	2L	-	TTGATAAAGTGAAATCGGTTATGGACTGGTTACTAGCAAC	2.07855
FBtr0100349	tim-RE	236	3504526	2L	-	CTCAATGTTCGCAGTCGACAATGAGCAGAGTTAGGCAGCT	7.09948
FBtr0077564	tim-RA	236	3504526	2L	-	CTCAATGTTCGCAGTCGACAATGAGCAGAGTTAGGCAGCT	7.09948
FBtr0100350	tim-RF	236	3504526	2L	-	CTCAATGTTCGCAGTCGACAATGAGCAGAGTTAGGCAGCT	7.09948
FBtr0077565	tim-RC	236	3504526	2L	-	CTCAATGTTCGCAGTCGACAATGAGCAGAGTTAGGCAGCT	7.09948
FBtr0077566	tim-RD	236	3504526	2L	-	CTCAATGTTCGCAGTCGACAATGAGCAGAGTTAGGCAGCT	7.09948
FBtr0114526	tim-RG	359	3504526	2L	-	CTCAATGTTCGCAGTCGACAATGAGCAGAGTTAGGCAGCT	7.09948
FBtr0114527	tim-RH	279	3504526	2L	-	CTCAATGTTCGCAGTCGACAATGAGCAGAGTTAGGCAGCT	7.09948
FBtr0077562	CG33123-RA	130	3514532	2L	-	ATATCATTGAGAACTAAGCTATGGCCACAACCGAGCGCAA	7.24515
FBtr0077525	CG17593-RA	247	3514984	2L	+	GCCATCGTACTACCCCCAAGATGCGACCAGTATTTGCCTT	7.04827
FBtr0077561	CG3213-RA	234	3519463	2L	-	ATAAGTGAATCTAAATCGCGATGGCAGAGAACACAGAGTA	8.69086
FBtr0077526	CG8851-RA	117	3520379	2L	+	AATAGGCTAAATTTTCGTAGATGTTAAAGCCATCCAGGCG	1.47151
FBtr0077527	CG8851-RB	117	3520379	2L	+	AATAGGCTAAATTTTCGTAGATGTTAAAGCCATCCAGGCG	1.47151
FBtr0089937	CG8852-RA	76	3525209	2L	+	TCTCTCGGTGACACGCTTCGATGGGCAGCTCGCATTTTTC	2.31784
FBtr0077530	drm-RB	654	3545587	2L	+	TACACATACCGCCTGTCAAAATGTTTGCTGTAATGCGAAT	9.2952
FBtr0077531	drm-RA	756	3545587	2L	+	TACACATACCGCCTGTCAAAATGTTTGCTGTAATGCGAAT	9.2952
FBtr0077558	sob-RA	587	3580179	2L	-	TGCGTGGATTCGACTTTTTTATGGAGGCAGTTAAGCATTT	-1.13875
FBtr0077557	odd-RA	390	3606358	2L	-	AGGCCAACAAAGACAGTATAATGTCTTCCACATCGGCCTC	7.48563
FBtr0077532	Dot-RA	95	3619286	2L	+	CGGTGAAAAACTACGGAACGATGACGACGTGTTTGCGCAG	8.26387
FBtr0077556	CG15418-RA	175	3621506	2L	-	ATGTTAATGAACTGAACAAAATGGTTTGGATTTCGAGCTG	7.11461
FBtr0089306	for-RE	778	3627438	2L	-	AGTGAAATTTTTCTTTCGTAATGAAAATCAAACATTATCC	3.2875
FBtr0089307	for-RC	338	3627438	2L	-	AGTGAAATTTTTCTTTCGTAATGAAAATCAAACATTATCC	3.2875
FBtr0100363	for-RJ	326	3627438	2L	-	AGTGAAATTTTTCTTTCGTAATGAAAATCAAACATTATCC	3.2875
FBtr0089308	for-RD	865	3627438	2L	-	AGTGAAATTTTTCTTTCGTAATGAAAATCAAACATTATCC	3.2875
FBtr0089309	for-RG	386	3627438	2L	-	AGTGAAATTTTTCTTTCGTAATGAAAATCAAACATTATCC	3.2875
FBtr0089311	for-RF	648	3627438	2L	-	AGTGAAATTTTTCTTTCGTAATGAAAATCAAACATTATCC	3.2875
FBtr0089305	for-RB	503	3639417	2L	-	CGCTGAACCTGCAGCAGCAGATGCAGAGTCTGCGGATCTC	2.60581
FBtr0089312	for-RI	608	3640455	2L	-	TGATCAGGAAAGCCGCCTGGATGCGTTTCTGCTTTGATCG	2.43545
FBtr0089304	for-RA	622	3640455	2L	-	TGATCAGGAAAGCCGCCTGGATGCGTTTCTGCTTTGATCG	2.43545
FBtr0089310	for-RH	343	3640455	2L	-	TGATCAGGAAAGCCGCCTGGATGCGTTTCTGCTTTGATCG	2.43545
FBtr0077550	CG16704-RA	48	3692540	2L	-	CAAGCCCAAGCAAAATCAATATGAAATACCTAGTCGTTTT	6.81231
FBtr0110767	Acp24A4-RB	29	3693860	2L	-	GGTTCCCAATATCTTTCGCCATGAAGCTGCTGATTCTTCT	7.37
FBtr0077547	CG16713-RA	50	3695356	2L	-	GTTTTGAATATCTCTGAACTATGAAACTGTTGATTTTGGT	4.3943
FBtr0077546	CG16712-RA	63	3696598	2L	-	TTTTCAAAATCGCAATCAGTATGAAATTCATTGCTGCCGT	6.44468
FBtr0077544	CG10031-RA	51	3699040	2L	-	TATCAGGTTGCAAACACAAAATGCTTCTGCGGATGACCCA	7.23319
FBtr0077543	CG31778-RA	489	3704973	2L	-	CTTTCGGAAGTACTATCAAAATGGCCAACTTCAGTCAGCT	11.8428
FBtr0077542	CG31777-RA	21	3707039	2L	-	GTTGCCCGCCGCCAGTCCAGATGTCTCGACACAAGCCCGC	6.41242
FBtr0077541	cutlet-RA	56	3711618	2L	-	GACGCTCGTTTGAAACCAGTATGGATCAGTATCCGGACGA	6.09945
FBtr0077540	CG31955-RA	80	3712782	2L	-	TTTTTTTTATCGAACACACCATGGAGGGGGACAAGGTAGT	10.2827
FBtr0077537	CG2818-RA	364	3714093	2L	+	CAGCACACAACAACGCAAAAATGCACAACTGGCTGGCCTC	11.5393
FBtr0077538	CG2818-RB	279	3714806	2L	+	CGTTCACGTTTAAGCAGCGCATGAAACGTAGGCATATCCA	-1.61802
FBtr0089274	Shaw-RA	455	3721381	2L	+	ACAACGAAAAGCATTCAGCCATGAATCTGATCAACATGGA	9.79243
FBtr0089275	Shaw-RB	455	3721381	2L	+	ACAACGAAAAGCATTCAGCCATGAATCTGATCAACATGGA	9.79243
FBtr0077488	CG31959-RB	267	3757898	2L	+	TCTTTTGTTGCCGTTTGAAAATGGATATTGCCTTGCGTGG	5.22369
FBtr0077489	CG31772-RA	28	3760096	2L	+	ACTGCCCCACATACGCCACAATGCCAACCACACACCATCA	9.68289
FBtr0077490	bowl-RB	435	3779726	2L	+	TGAAGAGCCCCTCCAATATAATGCCCACGGAAAGCTCATC	4.84912
FBtr0077491	bowl-RC	345	3779726	2L	+	TGAAGAGCCCCTCCAATATAATGCCCACGGAAAGCTCATC	4.84912
FBtr0077492	bowl-RD	558	3779726	2L	+	TGAAGAGCCCCTCCAATATAATGCCCACGGAAAGCTCATC	4.84912
FBtr0077493	bowl-RA	413	3779726	2L	+	TGAAGAGCCCCTCCAATATAATGCCCACGGAAAGCTCATC	4.84912
FBtr0077494	CG31960-RA	84	3785030	2L	+	TTCCCATAATATAAAGCATAATGGATGAATTGTCTGTTGA	7.12566
FBtr0077498	l(2)k16918-RB	1051	3806750	2L	+	AACAGCCAAAGTAGAAAATCATGATAAAGTTTGTCAGACA	4.84004
FBtr0077497	l(2)k16918-RA	228	3807047	2L	+	AACGTCACTTAGACGTGGATATGGAAACTAGTGTTGCTGG	3.70304
FBtr0077515	CG3407-RA	77	3813330	2L	-	TTAAGAAAAACTTTAGGAAAATGGAGCGCAAGGAAGTGGA	11.7468
FBtr0077499	slp1-RA	104	3825784	2L	+	AAGATATCCGAATCAGAAAAATGGTGAAAAGTGAAATGGA	8.60873
FBtr0077500	slp2-RA	356	3837198	2L	+	AACCATCTGACCTAAGAATCATGGTGAAGATCGAGGAAGG	9.57695
FBtr0077501	CG3964-RB	171	3863581	2L	+	AAATTACTTGTGAACTCAATATGGCTCAGATGACCGAGAA	9.50164
FBtr0077502	CG3964-RA	171	3863581	2L	+	AAATTACTTGTGAACTCAATATGGCTCAGATGACCGAGAA	9.50164
FBtr0077504	CG3980-RB	268	3867982	2L	+	TCGGCCTGCCAATCAGAAAAATGAGTGGCGACGAAAGTGG	7.19361
FBtr0290255	CG3980-RC	268	3867982	2L	+	TCGGCCTGCCAATCAGAAAAATGAGTGGCGACGAAAGTGG	7.19361
FBtr0077514	CG31957-RA	123	3872335	2L	-	ATCATATTGAAAGCTGCACAATGCACCGATCACACCCGAG	7.54646
FBtr0290079	capu-RG	47	3879991	2L	-	CAATATATATATGTACATATATGTCCAGTGCTTTGAGCAA	3.30461
FBtr0077513	capu-RA	511	3887221	2L	-	GTTCGCCGGACGAGGAACTCATGGCCTTGCAGCTAGGCAA	3.88181
FBtr0077512	capu-RB	309	3889638	2L	-	AGGAATCCCAGAGGATTTTAATGCGAGAGAAGGAAAGGGT	0.853199
FBtr0290080	capu-RH	219	3889812	2L	-	CAACAATGCAGACCAAAAGTATGCAAACTGACATTGTTTT	3.17506
FBtr0290081	capu-RI	219	3889812	2L	-	CAACAATGCAGACCAAAAGTATGCAAACTGACATTGTTTT	3.17506
FBtr0290082	capu-RJ	281	3893589	2L	-	TGCAGCACGACCACATCAACATGGGGAATTCGCAAAATCG	9.05454
FBtr0077511	capu-RD	511	3893589	2L	-	AACTGCACGACCACATCAACATGGGGAATTCGCAAAATCG	9.05951
FBtr0290077	capu-RE	281	3893589	2L	-	TGCAGCACGACCACATCAACATGGGGAATTCGCAAAATCG	9.05454
FBtr0290078	capu-RF	281	3893589	2L	-	TGCAGCACGACCACATCAACATGGGGAATTCGCAAAATCG	9.05454
FBtr0077509	CG31773-RA	108	3914180	2L	-	AGTTAAACTTCTTTACAAAAATGCATTCAGTGTTGCCGTT	6.47638
FBtr0112367	CG34176-RA	48	4004131	2L	+	CAGAAGATTAGTGCACCACTATGCCACCACCACCCCACGA	6.15859
FBtr0077506	CG15423-RA	72	4006113	2L	+	TTGGATAGTTTCTGAAGAAAATGCCGTACTACGAGGAGGA	8.56674
FBtr0077465	ed-RA	430	4032676	2L	+	ATTCAAAATATAGTCACAAAATGAGGCGAAAAACTACCAC	7.85804
FBtr0077467	Sr-CI-RA	39	4121760	2L	+	GTTCGTAATATCTCTGCGGAATGGAATTTTTCTGGACTCT	4.61361
FBtr0077468	CG2955-RA	70	4149349	2L	+	CACTTTCGTAATTTTATGTAATGCAAAACGTAAATCAACA	1.15077
FBtr0077484	CG31961-RA	95	4187483	2L	-	AAAGATTGATACCGAAAATCATGGAAGGCGACGCGGAAAA	8.69857
FBtr0077485	CG31961-RB	239	4187483	2L	-	AACTATTGATACCGAAAATCATGGAAGGCGACGCGGAAAA	8.82401
FBtr0077469	lectin-24Db-RA	25	4188148	2L	+	AGTGGTTGTGCGATATCAAAATGTTTAGGCTTGAAAAATG	4.15437
FBtr0077479	CG3714-RC	308	4196565	2L	-	TTCCACAGATCGGCCACAAAATGAACGACCGTGAATTGGG	9.11532
FBtr0077480	CG3714-RD	343	4196565	2L	-	TTCCACAGATCGGCCACAAAATGAACGACCGTGAATTGGG	9.11532
FBtr0077481	CG3714-RA	445	4196565	2L	-	TTCCACAGATCGGCCACAAAATGAACGACCGTGAATTGGG	9.11532
FBtr0077482	CG3714-RB	445	4196565	2L	-	TTCCACAGATCGGCCACAAAATGAACGACCGTGAATTGGG	9.11532
FBtr0077483	CG3714-RE	480	4196565	2L	-	TTCCACAGATCGGCCACAAAATGAACGACCGTGAATTGGG	9.11532
FBtr0113020	CG3714-RF	385	4196565	2L	-	TTCCACAGATCGGCCACAAAATGAACGACCGTGAATTGGG	9.11532
FBtr0077477	CG3702-RA	209	4226888	2L	-	AAAACCCTTGAGAACAGAGCATGTCGAAAGCAGGCGAAGA	6.83822
FBtr0077470	RpL40-RA	121	4228025	2L	+	TCCTCTGTGACGCCGCCATTATGCAGATCTTCGTGAAAAC	7.78667
FBtr0077471	CG15425-RA	79	4257650	2L	+	AAATAATCACATAGACCATTATGAATTCCACACGGCGAGC	5.6977
FBtr0089271	tutl-RE	480	4295225	2L	+	CGAACTATGGGAACAGAGGCATGGGCGTGTGCGCGGACCT	8.21721
FBtr0089268	tutl-RA	480	4295225	2L	+	CGAACTATGGGAACAGAGGCATGGGCGTGTGCGCGGACCT	8.21721
FBtr0089269	tutl-RC	480	4295225	2L	+	CGAACTATGGGAACAGAGGCATGGGCGTGTGCGCGGACCT	8.21721
FBtr0089270	tutl-RD	480	4295225	2L	+	CGAACTATGGGAACAGAGGCATGGGCGTGTGCGCGGACCT	8.21721
FBtr0077425	CG16857-RA	335	4324908	2L	+	ACATCAAATCCAACATCGAAATGCCAGCGAAACGCAGCAG	9.23488
FBtr0077426	Atet-RA	738	4336674	2L	+	ACTACACAGAAACTAGCGTCATGAATGAGCTGCAGGCCTC	9.4092
FBtr0077427	Atet-RB	403	4336674	2L	+	ACTACACAGAAACTAGCGTCATGAATGAGCTGCAGGCCTC	9.4092
FBtr0112899	Atet-RD	738	4336674	2L	+	ACTACACAGAAACTAGCGTCATGAATGAGCTGCAGGCCTC	9.4092
FBtr0077428	CG15429-RA	74	4353049	2L	+	TTGCTATGTAAATCTGTGAAATGGAGCGGCCGATTAACAA	7.0583
FBtr0077429	Traf4-RA	283	4372273	2L	+	AAAACAAAAACATTAACAATATGGTTCGAAGTTTGGCCCA	8.44771
FBtr0290244	Traf4-RD	396	4378936	2L	+	GTCCCGATCCAAAACACATTATGGGCTCCTTGGTCTTTTG	4.50663
FBtr0077463	CG17612-RB	27	4382639	2L	-	GTAAACAAACGACTAGGGCGATGGAGAACGTGTGTCAGTG	8.47025
FBtr0077464	CG17612-RA	22	4382639	2L	-	GATTAAATGATTCCAGGGCGATGGAGAACGTGTGTCAGTG	7.31436
FBtr0077462	CG3338-RA	84	4385978	2L	-	ATAAATAAGGATAAAGCGAGATGAGCGAGTCTGCGGTAGC	9.61523
FBtr0077431	Tps1-RA	404	4388725	2L	+	CTAGCTTACCAAGGATCACGATGCCCGACACGGAAATCAT	10.4053
FBtr0077460	CG3652-RA	24	4393790	2L	-	AAACTTAGCAGATAATACCGATGGATTCCAAACTAGATAT	4.53669
FBtr0077432	l(2)k05819-RA	140	4394338	2L	+	GCAGGAGCACGTCAAGGAAAATGGCAGCGAAGCGGGCGGA	11.2126
FBtr0077433	l(2)k05819-RB	119	4395419	2L	+	TGCCGCTTATCTTCCCGCTCATGTGGATATCCATGAACCT	2.6096
FBtr0077434	CG33003-RA	167	4401120	2L	+	TCAAGATACGAGATCACACGATGCGTTTAGAAGGCGCCAA	6.44516
FBtr0290071	CG33003-RB	167	4401120	2L	+	TCAAGATACGAGATCACACGATGCGTTTAGAAGGCGCCAA	6.44516
FBtr0077435	Dim1-RA	82	4403337	2L	+	GAAATAAAAAACGCGCCAGGATGTCGTATATGCTCCCTCA	10.8293
FBtr0112368	CG34177-RA	52	4433960	2L	+	CACACATTTCTGAAGAGGCGATGGCCGCGCGGACTAGTGT	7.45952
FBtr0112369	CG34178-RA	442	4434467	2L	+	TATATCGAAATCTGTGCAAAATGTCGTTTGTTCCAGAGAC	9.94799
FBtr0112370	CG34178-RB	500	4434467	2L	+	TATATCGAAATCTGTGCAAAATGTCGTTTGTTCCAGAGAC	9.94799
FBtr0112371	CG34178-RC	367	4434467	2L	+	TATATCGAAATCTGTGCAAAATGTCGTTTGTTCCAGAGAC	9.94799
FBtr0077457	morgue-RA	70	4444607	2L	-	TTTCTCGGGAGTTCTGTAAAATGACTAGCTGCGTGCCAGC	7.05089
FBtr0077439	Elp3-RA	79	4444811	2L	+	ATGTGATATTCATCAGCAAAATGAAGGCAAAAAAGAAGTT	8.33123
FBtr0077456	CG15438-RA	210	4448427	2L	-	TCCGGACCCAGTTTGTGACCATGGACGAGAAGCTAAAATA	6.5174
FBtr0077455	CG15439-RA	53	4452951	2L	-	GACTAAATAAGCGTTGAATCATGAAGCGAGCGCGGCAGCC	7.90568
FBtr0077454	CG15440-RA	95	4454362	2L	-	GAACACGTATTTGAACAATTATGGCGTCCGTGCATTGTCA	5.88636
FBtr0077440	CG15434-RA	64	4454729	2L	+	ATCGCAAAAGTGGTGCCAAAATGGGTATTACTCTGTTCCG	9.53956
FBtr0077453	Gs1l-RA	170	4456449	2L	-	GTGAGGAGAACTGCTGCGAGATGGCCAACAAAGTGCTGCG	10.8707
FBtr0110812	Gs1l-RB	170	4456449	2L	-	GTGAGGAGAACTGCTGCGAGATGGCCAACAAAGTGCTGCG	10.8707
FBtr0077452	RpL27A-RA	73	4458291	2L	-	TCTTTCCTACAATTTTAAAGATGTCGAATATCAAGCGGAA	8.99341
FBtr0077441	CG15435-RA	143	4459978	2L	+	GTTTAAGGTTTGCCATAAGTATGACGTCGTGGGGCAATAT	4.27637
FBtr0077450	CG15443-RA	477	4462960	2L	-	GCTCACTTGCTAAGGATTCCATGAAATTTAAACAAATGGA	-0.873329
FBtr0077442	CG15436-RA	150	4463846	2L	+	TAGTATATACATCAGGGATAATGGCGGAAATATGCCGAGT	7.21949
FBtr0077443	CG17840-RA	38	4465238	2L	+	ATTTCGGAAAAGCTGAAAAAATGAACAATGATAATCCGAA	8.53543
FBtr0077447	ine-RA	159	4473031	2L	-	AGGAGTAAGCCAAGGTCGAGATGCCGAACCGCCAGGACTA	10.6611
FBtr0077448	ine-RC	488	4474977	2L	-	TCTGCCCCTCAACCTTCCAAATGGCGGAGAACAAAGACGT	10.2458
FBtr0077449	ine-RD	581	4474977	2L	-	TCTGCCCCTCAACCTTCCAAATGGCGGAGAACAAAGACGT	10.2458
FBtr0077446	ine-RB	700	4474977	2L	-	TCTGCCCCTCAACCTTCCAAATGGCGGAGAACAAAGACGT	10.2458
FBtr0290006	dp-RC	456	4574337	2L	-	TTGATGAATAAAATGCAAAAATGAAAATATTTTTGCCACT	6.2644
FBtr0077376	CG3355-RA	87	4651490	2L	+	AGAAGTCAACTCCGGACAAGATGCGCGTCTACCTGGCCCT	11.9849
FBtr0100560	CG3355-RB	87	4651490	2L	+	AGAAGTCAACTCCGGACAAGATGCGCGTCTACCTGGCCCT	11.9849
FBtr0077377	CG11929-RA	147	4682824	2L	+	TTTGTTATATTTAGTGTCCAATGAGTGCCCCGAACAAAGA	1.98866
FBtr0077423	Bsg25A-RA	86	4684373	2L	-	AGTGGACAACAAGCAGCACAATGATTAACCGCCGTCAGCG	9.07796
FBtr0077378	CG15634-RA	136	4687649	2L	+	TTTAAAACACATCCGCCATCATGAGCAACATCAGCAACGA	12.01
FBtr0077422	CG3251-RA	103	4690600	2L	-	AAATATTTTACCCAACAATAATGTCCGAAGTATTGCAGCG	8.85572
FBtr0077420	Taf12L-RA	120	4701468	2L	-	GACATTAAATTAATTGAATCATGGATAGTAACATGGAACC	7.36902
FBtr0112561	CG34351-RC	530	4705737	2L	+	GCGCAACAGCAACTAGCAACATGTTGACCACTCACCATCT	10.8563
FBtr0077419	CG15631-RA	32	4734426	2L	-	AAGCATAAAAATGTTGCAAGATGGAAAAACGAGCTCATTA	6.35415
FBtr0077418	CG15630-RA	362	4793680	2L	-	TATTCGTTGAGATTCTCGCAATGCGGCTAATTGGATTTAT	3.19704
FBtr0077381	CG3294-RA	123	4794672	2L	+	CAATGTTTTGATTTTGCGAAATGCCGGGAAGGAAGGCACG	6.24819
FBtr0077382	CG3294-RB	123	4794672	2L	+	CAATGTTTTGATTTTGCGAAATGCCGGGAAGGAAGGCACG	6.24819
FBtr0077417	CG3244-RA	107	4799878	2L	-	ATTCCAAATAGCAAGCAAAGATGAAAGTCACCCTGGCAAT	10.7304
FBtr0077383	CG15629-RA	329	4813354	2L	+	AAGCCAAAATAGTCATCATCATGACCGCCTCACCGGGTCT	10.3736
FBtr0077416	CG3225-RA	44	4818166	2L	-	AACGAAGTAAATAATTGAAAATGAGCACTTTTAAGCCAAA	6.52624
FBtr0077384	CG15628-RA	1462	4825610	2L	+	ACGGAATTAATATTTTTTAAATGGAAATCATTCCTGAAGG	2.74104
FBtr0077415	CG2976-RA	63	4830607	2L	-	TTTGTTTTTAACTAACCGCGATGGGAGACAGTTCAGATGA	5.85457
FBtr0289979	CG15627-RB	77	4834949	2L	-	ACGAACAATCGAACCAGGATATGGGTTCACGCTTGGATTG	3.1502
FBtr0077413	CG15626-RB	46	4837616	2L	-	CTAAGGTCTGTCCACCCGAGATGGCGGCGATAAAGAACAT	11.1465
FBtr0077412	CG15626-RA	175	4837616	2L	-	CTAAGGTCTGTCCACCCGAGATGGCGGCGATAAAGAACAT	11.1465
FBtr0077410	CG2950-RB	221	4846043	2L	-	GAATCCAACGAATCCCGAGAATGGCTCACACACACCTGGG	9.95173
FBtr0077409	CG2950-RA	227	4846043	2L	-	GAATCCAACGAATCCCGAGAATGGCTCACACACACCTGGG	9.95173
FBtr0077411	CG2950-RC	222	4846043	2L	-	GAATCCAACGAATCCCGAGAATGGCTCACACACACCTGGG	9.95173
FBtr0077386	CG11927-RA	107	4847855	2L	+	CCCACTCTCTAAGGTGCGAGATGTCTGAAAACGGGGACGT	10.1651
FBtr0077408	mRpS2-RA	55	4850363	2L	-	AAAACACGAGCCGCTCCAAAATGTTGAGAAAATCGTTTGC	8.94463
FBtr0077387	CG11926-RA	112	4850751	2L	+	AATAGTTAAACGAATTCGAAATGGAAGTAGAGCAGACGTC	9.09975
FBtr0077388	CG31660-RB	601	4865303	2L	+	AGAGCAACAACATCAGTGATATGGAACTGTGCATAGCAAC	3.8664
FBtr0100301	CG31660-RC	601	4865303	2L	+	AGAGCAACAACATCAGTGATATGGAACTGTGCATAGCAAC	3.8664
FBtr0089647	Cf2-RC	349	4882392	2L	-	CAAGCGCCAGCGGAAGTGAAATGATAAAGTCCACCACGAA	4.98596
FBtr0089648	Cf2-RB	325	4882392	2L	-	CAAGCGCCAGCGGAAGTGAAATGATAAAGTCCACCACGAA	4.98596
FBtr0089649	Cf2-RA	325	4882392	2L	-	CAAGCGCCAGCGGAAGTGAAATGATAAAGTCCACCACGAA	4.98596
FBtr0077389	CG3008-RA	290	4883647	2L	+	TCAAGCCAAGTTCCAATAGAATGTCGTCGCCATGGGTTAA	6.77272
FBtr0077390	CG15625-RA	82	4890077	2L	+	GTTTGCTAAATTTATGCAAGATGCCCTATCTATATGGAAT	5.85854
FBtr0077391	CG3036-RA	510	4893955	2L	+	AGCCGGCACTTAGAGGCGTCATGTCCAACACGGAGAAAGG	8.83224
FBtr0077403	CG2837-RA	94	4905822	2L	-	GCTGACTGCTGCTGCTGGCCATGATGTCTTGGCCAAAACA	0.708396
FBtr0077401	CG2837-RB	89	4905822	2L	-	GCTGACTGCTGCTGCTGGCCATGATGTCTTGGCCAAAACA	0.708396
FBtr0077402	CG2837-RC	102	4905822	2L	-	GCTGACTGCTGCTGCTGGCCATGATGTCTTGGCCAAAACA	0.708396
FBtr0113021	CG2837-RD	161	4905822	2L	-	GCTGACTGCTGCTGCTGGCCATGATGTCTTGGCCAAAACA	0.708396
FBtr0077397	hoe1-RA	400	4915096	2L	-	AACAATTTCCCCTGCCAAGGATGGCCTACAATCCCAACAG	9.30585
FBtr0077395	hoe1-RB	542	4925905	2L	-	AGAACATCTGGCCATTCAGGATGCGGGTGAAGGTGGCCAA	9.02571
FBtr0077400	hoe1-RF	610	4925905	2L	-	AGAACATCTGGCCATTCAGGATGCGGGTGAAGGTGGCCAA	9.02571
FBtr0077398	hoe1-RD	626	4925905	2L	-	AGAACATCTGGCCATTCAGGATGCGGGTGAAGGTGGCCAA	9.02571
FBtr0077399	hoe1-RE	660	4925905	2L	-	AGAACATCTGGCCATTCAGGATGCGGGTGAAGGTGGCCAA	9.02571
FBtr0077396	hoe1-RC	204	4932092	2L	-	TTTTTGTAAGGTGAACCAAGATGACATCTCCCTATGGATA	4.4459
FBtr0077394	hoe2-RA	109	4936341	2L	-	TCCCGCCGATTACCAGCAACATGGGTCTGCGGGACACCAT	10.5146
FBtr0114514	hoe2-RC	241	4936341	2L	-	TCCCGCCGATTACCAGCAACATGGGTCTGCGGGACACCAT	10.5146
FBtr0077393	Sgs1-RA	32	4937441	2L	+	CCACTGCAAGGAGTAATAAAATGAAAGTCGCCCTTATCTT	6.81066
FBtr0078990	CG14044-RA	104	4942852	2L	+	TCGGACAGACAACCTGAGTGATGGGCTGTGGCTCCTCCAT	5.67623
FBtr0079058	mRpL24-RA	68	4945275	2L	-	AATTGAATTAACCTTTCAAAATGCGTTTAACGCAATATTT	5.50465
FBtr0078991	betaggt-I-RA	86	4945904	2L	+	GCTTTATATAAACAAAAGATATGGAAGACCGCACTGATAC	6.57069
FBtr0079057	jet-RA	78	4949673	2L	-	ACGTAACCGGAGGCGGCAGCATGTGCACTCTGCACCCCGA	8.08116
FBtr0110896	jet-RB	78	4949673	2L	-	ACGTAACCGGAGGCGGCAGCATGTGCACTCTGCACCCCGA	8.08116
FBtr0079055	Jon25Bii-RA	20	4953114	2L	-	CTTGCACTCAAGTAATCAACATGAAGCTGTTCCTAACTGT	8.33674
FBtr0079054	Jon25Bi-RA	230	4955123	2L	-	CCACGATTGATCCAATCACCATGAAAGTGTTCGTTGTACT	8.34181
FBtr0078992	Marcal1-RA	64	4955583	2L	+	TTATCAATTGATGTCGCAGCATGTCCACTTGCAGTTCATC	3.84101
FBtr0110838	CG34124-RA	67	4958478	2L	+	TACAATAATAGCTAAATAATATGGATACTACGCAGGAATC	6.02081
FBtr0110839	CG34125-RA	42	4965736	2L	+	CAAATTACAGACGAGATAAGATGTCGAAGCCATCAAAAGC	7.27963
FBtr0079053	Trip1-RA	85	4967693	2L	-	AAATAACAATATAATACAAAATGCGTCCGTTGATGCTTCA	8.51222
FBtr0079052	CG8885-RA	111	4968825	2L	-	TTTCTGAAACCGGGCGTAAGATGTCCCGCTCCCTGCAACG	7.7174
FBtr0078994	CG3756-RA	81	4969085	2L	+	TAATAAAAACACCGGGGCAAATGGCAAGCAAAAATCGCAA	7.37584
FBtr0079051	l(2)05714-RB	157	4971296	2L	-	TTCATCCGAAAGCGGGCACAATGCTGAAGGGTTACAAGAC	9.54893
FBtr0079050	l(2)05714-RA	157	4971296	2L	-	TTCATCCGAAAGCGGGCACAATGCTGAAGGGTTACAAGAC	9.54893
FBtr0078995	CG14043-RA	108	4971812	2L	+	ACCGTGGGTGCTCAGCCAACATGGTCATTCCAAAGGAGAT	10.2682
FBtr0078996	mRpL28-RA	159	4974137	2L	+	GCTAGTTCGTTCCTTAAAAAATGGCACACGCCACGCCACA	8.95675
FBtr0079049	Gmd-RA	89	4976929	2L	-	ATTAAAACTAGCGTCAGTAAATGCTAAATACCCGGCTAAT	2.35193
FBtr0078997	CG3792-RA	274	4977598	2L	+	CAATTGTTCGCAGCACAAAAATGACGGATCTTATCAGGCA	9.09781
FBtr0079048	CG8891-RA	109	4979268	2L	-	ACAATTTAATCTGTACCGTCATGTCGAAACCAATTACCTT	6.63431
FBtr0079045	CG8892-RC	341	4981174	2L	-	ACAACCTCCAGAGCAACGTCATGTCCACTACCGAGGCGCC	10.1103
FBtr0079046	CG8892-RB	201	4981174	2L	-	ACAACCTCCAGAGCAACGTCATGTCCACTACCGAGGCGCC	10.1103
FBtr0290010	CG34126-RB	383	4982029	2L	+	CCCGCTGCTGACGTCGCAAGATGGTATCGCTGATAAAGAA	6.79398
FBtr0079043	Rtnl1-RC	67	4995391	2L	-	AAAACTTGAATACCCGAAAAATGTCGAACAGATTGTTGGA	11.5294
FBtr0079042	Rtnl1-RA	168	4997189	2L	-	TTTTTAAAATACACAAAAAAATGGCAGGCGGCAGCAAACG	9.96184
FBtr0079044	Rtnl1-RG	194	4999306	2L	-	TCCCAACACAATAAGATACGATGGCTGCTGGTCTGGAACA	8.85829
FBtr0079041	Rtnl1-RD	173	4999306	2L	-	TCCCAACACAATAAGATACGATGGCTGCTGGTCTGGAACA	8.85829
FBtr0079039	Rtnl1-RB	265	5004689	2L	-	CCCAAATTAAAACCAGCATAATGTCCGCATTTGGTGAAAC	9.70967
FBtr0079040	Rtnl1-RE	218	5004689	2L	-	CCCAAATTAAAACCAGCATAATGTCCGCATTTGGTGAAAC	9.70967
FBtr0079038	Rtnl1-RF	369	5009375	2L	-	AAATCAAAACACTGTAGAATATGGATCGGAACTTCGACGA	8.36455
FBtr0079037	CG31917-RA	335	5010432	2L	-	GTAAAAACCTAAAAACAACCATGACGGGTCGCGAATCCAA	9.20824
FBtr0079000	CG3887-RA	77	5011190	2L	+	AATCAGACCATAAGCACGCAATGGAAAGGCTGACCGGAAG	7.05905
FBtr0079036	vkg-RA	153	5027129	2L	-	GACCAAAGGACCCAGCGAGGATGTTACCCAGAGATCTAAG	5.27971
FBtr0079001	Cg25C-RC	103	5030218	2L	+	GCTTAAGTGCATAGGGCATCATGTTGCCCTTCTGGAAGCG	7.44288
FBtr0079002	Cg25C-RB	189	5030218	2L	+	GCTTAAGTGCATAGGGCATCATGTTGCCCTTCTGGAAGCG	7.44288
FBtr0079003	Cg25C-RA	227	5030218	2L	+	GCTTAAGTGCATAGGGCATCATGTTGCCCTTCTGGAAGCG	7.44288
FBtr0110983	CG14042-RA	69	5038122	2L	+	ACCACCACCCCTACATATTTATGATTATCGTCCTGCTGCT	4.20709
FBtr0110984	CG14042-RB	69	5038122	2L	+	ACCACCACCCCTACATATTTATGATTATCGTCCTGCTGCT	4.20709
FBtr0079004	SP555-RA	1058	5039111	2L	+	AAATTTCTAGTCGCAACACAATGTCTGATGTTGAAGTGGA	9.9732
FBtr0079005	SP555-RB	1058	5039111	2L	+	AAATTTCTAGTCGCAACACAATGTCTGATGTTGAAGTGGA	9.9732
FBtr0079033	CG31650-RA	384	5042713	2L	-	GCTTGGCATAATCAATTAAAATGCCTAGGAATCTGCCGCT	8.52282
FBtr0079034	CG31650-RB	372	5042713	2L	-	GCTTGGCATAATCAATTAAAATGCCTAGGAATCTGCCGCT	8.52282
FBtr0079035	CG31650-RC	252	5042713	2L	-	GCTTGGCATAATCAATTAAAATGCCTAGGAATCTGCCGCT	8.52282
FBtr0100048	CG33995-RA	416	5044608	2L	+	TTCAGCAGTAATCGGGCCAAATGCCGTACATAATCATACG	6.82313
FBtr0100049	CG33995-RB	416	5044608	2L	+	TTCAGCAGTAATCGGGCCAAATGCCGTACATAATCATACG	6.82313
FBtr0100050	CG33995-RC	151	5044608	2L	+	TTCAGCAGTAATCGGGCCAAATGCCGTACATAATCATACG	6.82313
FBtr0079006	CG31919-RB	640	5046568	2L	+	TCCCTTCAGACGAACGAACTATGAGTGAGGGCGCAGTCGG	6.82379
FBtr0079008	CG31919-RD	495	5046568	2L	+	TCCCTTCAGACGAACGAACTATGAGTGAGGGCGCAGTCGG	6.82379
FBtr0079007	CG31919-RC	1023	5046568	2L	+	TCCCTTCAGACGAACGAACTATGAGTGAGGGCGCAGTCGG	6.82379
FBtr0100270	CG31919-RE	758	5046568	2L	+	TCCCTTCAGACGAACGAACTATGAGTGAGGGCGCAGTCGG	6.82379
FBtr0079030	eIF-3p40-RA	474	5052735	2L	-	TTCGCTTACAATTCGTCAACATGGCAAATCGCGCAAATCG	8.48958
FBtr0079031	eIF-3p40-RB	474	5052735	2L	-	TTCGCTTACAATTCGTCAACATGGCAAATCGCGCAAATCG	8.48958
FBtr0079009	CG14040-RA	238	5053084	2L	+	GCAGTACGAAGACCGCAGAAATGTCAACTAATTGGCGTGA	7.74887
FBtr0079011	His3.3A-RB	201	5055259	2L	+	ACTTAATTACCAGGTAAACGATGGCACGTACCAAGCAAAC	7.21011
FBtr0079010	His3.3A-RA	201	5055259	2L	+	ACTTAATTACCAGGTAAACGATGGCACGTACCAAGCAAAC	7.21011
FBtr0079028	CG31918-RA	105	5058136	2L	-	GCATCAGTTGATGAGTTAAGATGATGGAATCCAGATCGTA	3.4724
FBtr0079027	Rpn11-RA	196	5059550	2L	-	AAATCCCAGAGCCGCATAAAATGGATCGTCTGCTACGTCT	6.48585
FBtr0079012	qtc-RA	161	5062743	2L	+	AAGCGTAGCCAAACTCAGAAATGATGACGTCGCTGCAGCT	9.50837
FBtr0100260	qtc-RF	161	5062743	2L	+	AAGCGTAGCCAAACTCAGAAATGATGACGTCGCTGCAGCT	9.50837
FBtr0100259	qtc-RE	161	5062743	2L	+	AAGCGTAGCCAAACTCAGAAATGATGACGTCGCTGCAGCT	9.50837
FBtr0100263	qtc-RG	205	5064579	2L	+	CTGAGGGCCATGGCTCATAAATGTCTCTCCAGTTGAACGG	5.85781
FBtr0079013	qtc-RB	205	5064579	2L	+	CTGAGGGCCATGGCTCATAAATGTCTCTCCAGTTGAACGG	5.85781
FBtr0079015	qtc-RD	26	5066069	2L	+	CAGAATATTTTAGTGGCGCAATGGCAAGTGTTTATTTAAG	4.91647
FBtr0079014	qtc-RC	35	5066069	2L	+	CAGAATATTTTAGTGGCGCAATGTCTCTCCAGTTGAACGG	8.83108
FBtr0079016	RpL37A-RA	80	5071155	2L	+	ACACCAACAACAACAGCAAAATGGCCAAGCGCACCAAGAA	14.4466
FBtr0079017	RpL37A-RB	117	5071155	2L	+	ACACCAACAACAACAGCAAAATGGCCAAGCGCACCAAGAA	14.4466
FBtr0111024	pgant5-RB	756	5078988	2L	-	TAACAAAGATCGAAGCAATCATGACCTTCTCGACATTCAC	7.94927
FBtr0079026	pgant5-RA	756	5078988	2L	-	TAACAAAGATCGAAGCAATCATGACCTTCTCGACATTCAC	7.94927
FBtr0079018	CG5828-RA	85	5094106	2L	+	TCGCGTCTATCCGCGTCGCAATGTACAGTAGCAGCTTGCT	7.34959
FBtr0079019	CG4230-RA	424	5096651	2L	+	GGCGTATCAAGCAGCAGATTATGGATATTCTGAAGAAAAT	3.40573
FBtr0079025	CG8680-RA	37	5100141	2L	-	ACAAATTTTTGTGGTAAAAAATGGCCAGCAAGCAATTGGT	9.74646
FBtr0091706	Msp-300-RE	843	5154579	2L	+	CCGAACGCGTCCAAGTGACCATGGAGACCAAAGAGAAGGA	10.3578
FBtr0079062	Cyp28d1-RA	23	5210502	2L	+	CGTTGGCGAGAGGTTGTGCCATGTGTCCGATTTCCACGGC	3.64203
FBtr0079092	CG7742-RA	91	5214586	2L	-	CGGGTCAAGGAGCTATCGGCATGGAGGAGCTGCAGGATGC	9.45238
FBtr0079063	TpnC25D-RA	91	5218351	2L	+	GTTTGGCCAACAGATACAAAATGGAGGACGACGAGAAAAT	11.9457
FBtr0079089	tkv-RD	989	5236369	2L	-	TCTTGTTGTAGCCATCAGACATGGCGCCGAAATCCAGAAA	7.35061
FBtr0079088	tkv-RB	426	5241468	2L	-	TTCAGCCAGACGTCGAAGCTATGGCCGCCGCCGCTTTGAG	9.52033
FBtr0079065	CG14033-RA	1069	5243776	2L	+	GTCCCATTTGCTTTGAGAAAATGAAGCGCGGTACCATTAT	6.95474
FBtr0079087	tkv-RC	175	5244075	2L	-	CGACCCTGGCAGAGAGATTGATGCGCCTTCAGCTGGTGGC	2.26228
FBtr0079066	Cyp4ac1-RA	33	5264034	2L	+	TCGGAGAATTTTGCGACAAAATGTGGATCGCTCTGCTGGG	10.0171
FBtr0079068	Cyp4ac3-RA	29	5268546	2L	+	GGTTCCCCAAAGCCTACAAAATGTGGATCGCTCTGCTTGG	10.9595
FBtr0079086	tkv-RA	30	5271323	2L	-	TTAACGCGAATTGGATTAAAATGTTTTGTTTTTTGTTAGT	3.37262
FBtr0079083	Bsg25D-RA	306	5278189	2L	-	AATTCCCCGGGTTACGGATAATGGAGGTATCCGCCGATCC	5.3797
FBtr0079084	Bsg25D-RB	369	5278189	2L	-	AATTCCCCGGGTTACGGATAATGGAGGTATCCGCCGATCC	5.3797
FBtr0079069	Bub1-RA	309	5279360	2L	+	GGATTCCGCGTCCGGCCGAGATGGCCATGCACTCGTACAT	10.4858
FBtr0079071	vri-RA	317	5306025	2L	+	CGTTCTAACAACAAAACATTATGTCGATTGTCTGCACGCT	7.44877
FBtr0079070	vri-RC	320	5307780	2L	+	AGGCGTCTGTGTCCACAGCAATGCCCGAGGTCCTCAGCGG	8.97763
FBtr0079082	CG14024-RA	272	5313884	2L	-	ATCCCTGGTAGATTCGCAAGATGCTCATCCGCCTGCGCTA	7.4893
FBtr0079072	cype-RA	50	5327507	2L	+	TTCTGAATTTGCAAATCGACATGGCCAACACTCCAGCCAC	10.2521
FBtr0079080	CG14022-RA	237	5328633	2L	-	CCAAATCGAAATCGATCGAAATGGGCATTCCGGATATCCG	9.53517
FBtr0079073	TotM-RA	33	5329890	2L	+	TTGAAAGCCAAGCCTGCACTATGAATCCTACAATTTATTT	4.47086
FBtr0079078	CG14021-RB	649	5332414	2L	-	AAAATCCCAATAAACCCGAGATGTTGCCCACGGACAAGGG	11.654
FBtr0079079	CG14021-RA	856	5332414	2L	-	AAAATCCCAATAAACCCGAGATGTTGCCCACGGACAAGGG	11.654
FBtr0079077	CG12512-RA	294	5342055	2L	-	TAACTGTGATAAGTGCCAAGATGAACAGCAAGCTGCAGAC	10.837
FBtr0079074	nompC-RA	621	5346858	2L	+	AACTAGCGAGGCATACCAGGATGTCGCAGCCGCGCGGAGG	8.50826
FBtr0079075	nompC-RB	621	5346858	2L	+	AACTAGCGAGGCATACCAGGATGTCGCAGCCGCGCGGAGG	8.50826
FBtr0112891	nompC-RC	621	5346858	2L	+	AACTAGCGAGGCATACCAGGATGTCGCAGCCGCGCGGAGG	8.50826
FBtr0079076	H15-RA	538	5404880	2L	+	CAATTGGTCTCGGCCCGAAAATGCTTTTGAGCAATCAGCC	5.32214
FBtr0079132	CG31647-RB	106	5437047	2L	-	ACAAATATGTGGACCCTCCCATGATTGATGGGCATCTTGC	2.85858
FBtr0079093	mid-RA	277	5461918	2L	+	ACAACATCATACCCTTCAAAATGCTGGTTGGATCTCATCC	7.70501
FBtr0079130	CG7382-RA	77	5519812	2L	-	CATTGATTTCGTCGTGAACGATGTCACGGCTAGCTTTATT	4.12739
FBtr0079095	cl-RA	143	5520401	2L	+	ATACTAATCCCAGCAAGATCATGGTGGTCACACACAACGT	9.36501
FBtr0079129	CG7371-RA	61	5523816	2L	-	CTTTAAATTGGAAAACAAAAATGGCCGAGGTGCCGTCCCC	12.0239
FBtr0079096	CG6907-RA	271	5524410	2L	+	GCGAAATCTGTGCGACGAAGATGACCAGTTTCCGCAAGCG	7.96323
FBtr0079097	Cap-D3-RA	44	5525949	2L	+	GGGACGCCTAAAATGTAAACATGTCGGATTTCCATCGTAT	8.66774
FBtr0079098	CG31648-RA	112	5527075	2L	+	GATCAAATAAAGATCTAACGATGATGCGCAGCCTTTGTGC	7.6022
FBtr0079099	CG31915-RA	166	5528253	2L	+	GTTTAATCGATGACGTGGAGATGAACAAACAAGTTATATT	4.04721
FBtr0079128	CG7277-RA	48	5532147	2L	-	AACTTTTGAAATTTCGGAAGATGTTGGGTGTTCTACGTAT	5.15563
FBtr0079126	CG14015-RA	59	5539110	2L	-	GAAAATGCACGCTTGCGAAAATGCTGCTAAAAAAGTATGT	6.87116
FBtr0079123	Hel25E-RC	176	5541921	2L	-	AAGGTAAGAAAGCCGCAGAAATGGCCGACAATGACGATCT	13.6379
FBtr0079124	Hel25E-RA	183	5541921	2L	-	AAGGTAAGAAAGCCGCAGAAATGGCCGACAATGACGATCT	13.6379
FBtr0079125	Hel25E-RB	77	5541921	2L	-	AAGGTAAGAAAGCCGCAGAAATGGCCGACAATGACGATCT	13.6379
FBtr0079100	Lam-RA	141	5543332	2L	+	TATAAAAAGTCAGCGTGAACATGTCGAGCAAATCCCGACG	8.59067
FBtr0079101	Oscillin-RA	217	5547815	2L	+	GCGTGTTTTGAAGCTTAACAATGAGATTGGTCATCTTGGA	5.70966
FBtr0079102	Oscillin-RB	555	5547815	2L	+	ATAACGCTTTCAGCTTAACAATGAGATTGGTCATCTTGGA	6.89404
FBtr0114511	CG14014-RB	28	5550807	2L	-	CATTCCAACCGCCGATAGCCATGGCTCAGTCCACGAATTC	8.4749
FBtr0079121	CG14013-RA	133	5553715	2L	-	CACACAGCAGTAGGACTAAGATGGCCACCCAGGGAAAGAG	9.80771
FBtr0079104	CG14017-RA	81	5553978	2L	+	TTGTATTTTTAACCCACGACATGGAGGACTCACAAAGGAA	8.24933
FBtr0079105	CG14017-RB	81	5553978	2L	+	TTGTATTTTTAACCCACGACATGGAGGACTCACAAAGGAA	8.24933
FBtr0079106	GluRIIA-RI	230	5555304	2L	+	GTGTTGAGGTAAACGAAAAAATGCGCCTTTGTCCAGTTGT	4.63649
FBtr0089577	GluRIIB-RI	109	5559451	2L	+	CTCTTTTTAAAGTTGTAGTAATGCACGGTCTACAGTTCCT	5.25369
FBtr0079118	CG14011-RA	170	5580891	2L	-	GGAAAGAAGAGCACTGCAAAATGGCATTTCTGGGCAAAGT	10.6506
FBtr0079119	CG14011-RB	165	5580891	2L	-	AAGAAGAAGAGCACTGCAAAATGGCATTTCTGGGCAAAGT	10.6354
FBtr0079120	CG14011-RC	162	5580891	2L	-	CACAAGAAGAGCACTGCAAAATGGCATTTCTGGGCAAAGT	10.8889
FBtr0079117	CG7251-RA	123	5588291	2L	-	AAAATAAAAAGGTTAAGAGAATGGCATTTTGCGGCCACGT	7.46544
FBtr0079109	CG18266-RA	106	5596939	2L	+	ATCTTTCGCAGACTGCCGGAATGGCCTTTGTAGCGCGTCG	7.56797
FBtr0079114	CG31646-RA	423	5651916	2L	-	CCGGCGCTAGCAAATAAAAAATGAAAATTAAAATATTTCC	2.60564
FBtr0079110	Hsp60C-RA	272	5668949	2L	+	ATAGGCAAATATCAGTCAACATGATGCGCATGTTCCGTTA	8.94005
FBtr0079111	Hsp60C-RC	203	5668949	2L	+	ATAGGCAAATATCAGTCAACATGATGCGCATGTTCCGTTA	8.94005
FBtr0079112	Hsp60C-RB	139	5668949	2L	+	GAGACCAACTAAAGGTCAACATGATGCGCATGTTCCGTTA	8.49907
FBtr0079168	CG11149-RB	187	5719962	2L	-	TCAATGTTCTCGAAATCAGCATGGCGACCATAAGTTTTTG	6.34933
FBtr0079169	CG11149-RA	233	5719962	2L	-	TCAATGTTCTCGAAATCAGCATGGCGACCATAAGTTTTTG	6.34933
FBtr0079134	sip1-RA	77	5721136	2L	+	TATATACACGTCTAGCCAGGATGTCGGACAACGATTACGA	10.9313
FBtr0079135	CG11030-RA	562	5725220	2L	+	ACCCGCAAAAGGACATCAAAATGGTGCAGGCACTGGACTA	12.5176
FBtr0079167	CG14006-RA	59	5728752	2L	-	AATATAAACACTAACATCCAATGTGGGCTCCTCTGCTCGC	5.63836
FBtr0079165	CG11147-RA	435	5736924	2L	-	CGACTTATACGAACACAACAATGGCGGCCGTTGAGGTACG	12.7548
FBtr0079166	CG11147-RB	440	5736924	2L	-	TATACGAATAGAACACAACAATGGCGGCCGTTGAGGTACG	13.1788
FBtr0079163	obst-E-RA	126	5766015	2L	-	AACAAGAGGATTTAAACAAAATGGCTAAAATCTTAATCAG	8.89095
FBtr0079164	obst-E-RB	126	5766015	2L	-	AACAAGAGGATTTAAACAAAATGGCTAAAATCTTAATCAG	8.89095
FBtr0079161	CG9171-RA	343	5771202	2L	-	CAAAATAAATTAGCTACAACATGCGTTTTGAGCCTCTGGG	8.22041
FBtr0079162	CG9171-RB	328	5771202	2L	-	CTGTGTGTGTGATCTACAACATGCGTTTTGAGCCTCTGGG	4.91473
FBtr0079138	CG31913-RA	89	5784120	2L	+	TTGCCGACTAAGAGGCCGCCATGCCAACCTTAAAGTTGCG	7.53005
FBtr0079160	CG14005-RA	83	5801886	2L	-	AATTGAAATTAGACCGGAATATGAGCGGCCAGAAGCACCT	7.89803
FBtr0079139	CG7239-RA	150	5802405	2L	+	GAGCCGGTGCAGAGCAGTCGATGGACTACGAGAAGCTGGC	4.54673
FBtr0112618	CG34381-RA	565	5845352	2L	+	GTCGTCGCCACACGCACGAAATGATTATGACGATGATGCA	8.92609
FBtr0112619	CG34381-RB	455	5845352	2L	+	GTCGTCGCCACACGCACGAAATGATTATGACGATGATGCA	8.92609
FBtr0079158	CG8965-RA	494	5861607	2L	-	TACAAATCATACGCTAGAAGATGCTGAAGCACGTGCAAAT	8.52084
FBtr0079156	Acp26Ab-RA	25	5892837	2L	-	CTAGAGAATACGTTTCCACAATGAACTACTTCGCGGTGAT	11.9291
FBtr0079157	Acp26Ab-RB	25	5892837	2L	-	CTAGAGAATACGTTTCCACAATGAACTACTTCGCGGTGAT	11.9291
FBtr0079155	Acp26Aa-RA	25	5893871	2L	-	GCTGAAGCCACTTCTTCGAAATGAACCAGATTTTATTATG	4.64026
FBtr0079144	bchs-RA	140	5908345	2L	+	GCAAATCAACAAACACAAAGATGAATGTAATGCGTAAGCT	10.2027
FBtr0079153	CG14000-RA	45	5910244	2L	-	AACTAGAATACGTCTGTGAAATGAACCAGGTTTGGGTGTT	8.11382
FBtr0079151	CG9016-RA	121	5923471	2L	-	CAAAAGTGTCAGTGAGCAGCATGGACGGCTTCTACAGCAA	8.12917
FBtr0079152	CG9016-RB	116	5923471	2L	-	TCATACAAAAGTTGAGCAGCATGGACGGCTTCTACAGCAA	9.5324
FBtr0079145	dsf-RA	255	5926192	2L	+	AATACTTCCATCAACGGAAAATGGGCACAGCGGGCGATCG	8.3297
FBtr0079146	Gpdh-RB	428	5944110	2L	+	ATCGACAACAATAACAAAATATGGCGGATAAAGTAAATGT	8.46171
FBtr0079147	Gpdh-RC	428	5944110	2L	+	ATCGACAACAATAACAAAATATGGCGGATAAAGTAAATGT	8.46171
FBtr0079148	Gpdh-RA	428	5944110	2L	+	ATCGACAACAATAACAAAATATGGCGGATAAAGTAAATGT	8.46171
FBtr0273412	CG9044-RB	200	5949900	2L	+	CCTTAGCAGAAGGATCGACCATGGATCCGCAGAAGATCAC	8.96396
FBtr0079150	CG13999-RA	225	5956225	2L	-	CTTGACATTTGGACACCGCCATGAAGCTAACACTGCGACG	5.05522
FBtr0079171	Vm26Ab-RA	62	5957066	2L	+	CAGCTCAAGAACCATCCGCAATGGCATTCAACTTTGGTCA	9.61128
FBtr0079239	Vm26Aa-RA	81	5960259	2L	-	TTCAACCACCAACAACCAAGATGAAATCCTTCGTGTGCAT	10.957
FBtr0079238	Fcp26Aa-RA	39	5964283	2L	-	GCTGCCAACGCAATTACCACATGATGATGCACTCCAGAAA	4.38051
FBtr0079172	Ucp4C-RA	86	5968683	2L	+	GACCAAATTACGAGTTTACAATGGACAAAGCTGAACGCGA	7.34036
FBtr0079233	chic-RA	257	5979522	2L	-	CCCACGACAAACAAAGCACCATGAGCTGGCAAGATTATGT	8.74107
FBtr0079234	chic-RC	455	5979522	2L	-	CCCACGACAAACAAAGCACCATGAGCTGGCAAGATTATGT	8.74107
FBtr0079235	chic-RB	341	5979522	2L	-	CCCACGACAAACAAAGCACCATGAGCTGGCAAGATTATGT	8.74107
FBtr0079236	chic-RD	255	5979522	2L	-	CCCACGACAAACAAAGCACCATGAGCTGGCAAGATTATGT	8.74107
FBtr0079175	eIF-4a-RA	75	5981834	2L	+	TGCCAAATAATTTTCAGAAAATGGATGACCGAAATGAGAT	9.07747
FBtr0079176	eIF-4a-RC	75	5981834	2L	+	TGCCAAATAATTTTCAGAAAATGGATGACCGAAATGAGAT	9.07747
FBtr0079177	eIF-4a-RB	296	5982820	2L	+	TCAATTCTTTATTGTTGATAATGGATGACCGAAATGAGAT	5.94458
FBtr0079178	eIF-4a-RD	296	5982820	2L	+	TCAATTCTTTATTGTTGATAATGGATGACCGAAATGAGAT	5.94458
FBtr0079179	ifc-RA	171	5986495	2L	+	AACCAGTCCAAGCATCCAAGATGGGACAGAAAGTTTCGCG	9.07059
FBtr0079231	lid-RA	227	5996490	2L	-	TCTGAACTCATCTTAAAGCTATGTCCGCCAAAACTGAGGC	7.06608
FBtr0079232	lid-RB	113	5996490	2L	-	TCTGAACTCATCTTAAAGCTATGTCCGCCAAAACTGAGGC	7.06608
FBtr0113024	Tsp26A-RB	83	6000312	2L	+	TTATTGTTAAAATTGGAGCAATGCCAGCTGCTGTGCGCAA	6.74409
FBtr0079230	Gal-RA	102	6006689	2L	-	TCCCAAGTCGGCTCTTCAATATGAGCGGTTGTCGTCGCAA	4.69818
FBtr0079229	CG9098-RB	303	6010606	2L	-	GGGCCATCGAAGACAGCAGGATGGAGGGCTATGGGAGCAG	8.74036
FBtr0079228	CG9098-RA	102	6012236	2L	-	GCAAAGATAGCCTGGGCAACATGGGCAACACCCAAGCCCG	11.5294
FBtr0079227	H2.0-RA	205	6019193	2L	-	ATACAACACATATCCGGACAATGTTACTACACGAGAGTGC	6.8903
FBtr0079225	CG9107-RA	71	6024464	2L	-	TTTACCGCGAATTACACAAAATGGTTGAACTGGAGGGCTA	9.00192
FBtr0079226	CG9107-RB	71	6024464	2L	-	TTTACCGCGAATTACACAAAATGGTTGAACTGGAGGGCTA	9.00192
FBtr0079224	CG9109-RA	100	6034323	2L	-	TTCCGCAATAGATATTAGTTATGCCTACTAGGATATGTGT	1.47529
FBtr0100665	CG9109-RB	100	6034323	2L	-	TTCCGCAATAGATATTAGTTATGCCTACTAGGATATGTGT	1.47529
FBtr0079223	mtm-RA	109	6036811	2L	-	CCACTCGTGTCCATCCGAAAATGGATCCCTCCGCGAGCCT	9.68248
FBtr0079222	CG9117-RA	87	6037815	2L	-	CGTTGTTAAACAACTAAACAATGGCATACACTGATCCTGC	8.91853
FBtr0079182	CG31643-RA	42	6038203	2L	+	TAAGCGTGAGATAAAGTGGCATGTATCTGAACCACCTGCC	4.03722
FBtr0079219	ade2-RA	86	6045517	2L	-	TTCAATTTGGGCCCCACGACATGGTCATCCTTCGCTACTA	8.39727
FBtr0079220	ade2-RB	59	6045517	2L	-	CTCCGCTCAGTCCCCACGACATGGTCATCCTTCGCTACTA	8.55392
FBtr0079221	ade2-RC	76	6045517	2L	-	GTTTCTTGCAGCCCCACGACATGGTCATCCTTCGCTACTA	7.96251
FBtr0079217	slmo-RA	241	6047700	2L	-	ACGACAACGGCGCTTGCATAATGAAAATCTGGACATCGGA	5.94975
FBtr0079218	slmo-RB	122	6047700	2L	-	ACGACAACGGCGCTTGCATAATGAAAATCTGGACATCGGA	5.94975
FBtr0112945	slmo-RC	452	6047700	2L	-	ACGACAACGGCGCTTGCATAATGAAAATCTGGACATCGGA	5.94975
FBtr0299810	slmo-RD	1002	6047700	2L	-	ACGACAACGGCGCTTGCATAATGAAAATCTGGACATCGGA	5.94975
FBtr0112372	CG34179-RA	59	6048643	2L	-	CGAATTTTGAATCCTGCGAAATGTCGTACTTACTCACGGA	10.9082
FBtr0299809	CG34179-RB	59	6048643	2L	-	CGAATTTTGAATCCTGCGAAATGTCGTACTTACTCACGGA	10.9082
FBtr0079183	CG12393-RB	722	6048877	2L	+	CAGCCCGAGACAGTGCAGCCATGAAGATCAACGAGAAGAA	10.5086
FBtr0079184	CG12393-RA	631	6048877	2L	+	CAGCCCGAGACAGTGCAGCCATGAAGATCAACGAGAAGAA	10.5086
FBtr0273281	CG12393-RC	631	6048877	2L	+	CAGCCCGAGACAGTGCAGCCATGAAGATCAACGAGAAGAA	10.5086
FBtr0079185	CG9135-RA	154	6051678	2L	+	AACCCAGTACTAGCGAGAAAATGTCGGCCAAGCGAAAGGC	11.5132
FBtr0079186	CG9135-RB	300	6051678	2L	+	AACCCAGTACTAGCGAGAAAATGTCGGCCAAGCGAAAGGC	11.5132
FBtr0079187	CG13995-RA	577	6057054	2L	+	ACTGGCGCGGGATCGAAAGCATGAACAGGGACAATCTGCA	6.28509
FBtr0079216	CG9140-RA	70	6062687	2L	-	GTCAGTCAGTTGTCCCGAAAATGGCTGCAATTGTGCGATT	7.63595
FBtr0079215	CG9144-RA	184	6065765	2L	-	GATCTAGCTTCTCTATCCCCATGGAAGTGACCTTCAAGAA	5.81089
FBtr0079189	CG9147-RB	29	6066278	2L	+	AAGCAGTGCTGAAACTAAAAATGCCGGCATGTCTGCGCTC	5.74168
FBtr0079190	CG9147-RA	87	6066278	2L	+	TTCTACCCACAGAACTAAAAATGCCGGCATGTCTGCGCTC	7.58604
FBtr0079191	CG13993-RA	118	6069221	2L	+	AGGAAAAGCTATCACACAAAATGGCACAAATGGACATCGA	11.0414
FBtr0079213	CG9154-RA	26	6070589	2L	-	TTAGTGGCAAATAATTAATTATGGACGACGACATCTCGCT	7.2326
FBtr0079192	Kr-h2-RA	241	6072456	2L	+	AGCACGAAAGCTACTTCATCATGAGCGCACCCACCGACCA	9.04075
FBtr0089943	CG9162-RA	302	6078800	2L	+	TGCCTTGAGATAGGAACTATATGAAGAAGAAGAGAGCACA	2.18097
FBtr0079195	Kr-h1-RB	683	6092100	2L	+	CTGTATGGAGCAGTAGCAAGATGACTGAAAGCAAGAATGA	7.97825
FBtr0079194	Kr-h1-RA	1950	6093012	2L	+	ATGATTCAGCCACAACCAAAATGGTTTACTATTCCGCCAA	10.7019
FBtr0079211	CG9175-RA	268	6098696	2L	-	ATTGTGATATATTATTGATAATGGCCCACACCCGCCGTCC	6.9811
FBtr0079212	CG9175-RB	173	6098696	2L	-	ATTGTGATATATTATTGATAATGGCCCACACCCGCCGTCC	6.9811
FBtr0079196	stai-RC	249	6101771	2L	+	CGAAACAACAGAATTTTAAAATGGTGAACAACACTGTTGA	10.3565
FBtr0079197	stai-RB	465	6110146	2L	+	GAAAGAAAGCAGATCCCACGATGCTGATTGGATTAGTACG	5.69537
FBtr0079198	stai-RA	465	6110146	2L	+	GAAAGAAAGCAGATCCCACGATGCTGATTGGATTAGTACG	5.69537
FBtr0079199	CG31642-RA	185	6118758	2L	+	CAGAATCACTTCAAGCACCCATGGCCCACCAGATGCGCAA	8.6934
FBtr0079200	Arc-p20-RA	111	6125249	2L	+	CAACCCGACACCCAGACACAATGGCAGCCACATTGAAGCC	12.8602
FBtr0079210	CG9226-RA	26	6127736	2L	-	ATGTTTTGGAAAAATCCTTAATGATCGAAAATTCGTTTAA	1.22016
FBtr0079209	tectonic-RA	109	6130550	2L	-	AGTTCAGAGTTGATGAATTGATGGCGGAGGTGCACATAAT	5.00912
FBtr0079201	CG9222-RA	164	6131187	2L	+	TACTTGTGGTACCCTTTTTAATGGCGACATCTCCCAGAAG	0.607538
FBtr0079202	CG13991-RA	88	6139549	2L	+	GCAGCCAGAAGAACCTAACGATGTCGATGCAACACCATAA	8.64616
FBtr0079203	CG13990-RA	77	6152048	2L	+	GAGGAACAGCTGTCCATAGAATGAAATACGCCATAGTAAT	3.97825
FBtr0079207	CG31639-RA	147	6154875	2L	-	CCGTGAAGCCTAGCAACAATATGTGCGGTTATGGATGCGG	3.76809
FBtr0079208	CG31639-RB	160	6154875	2L	-	CCTCTGCCCGAAGCAACAATATGTGCGGTTATGGATGCGG	3.95534
FBtr0079204	CG13989-RA	88	6160532	2L	+	AATTCCTTTGGTTACTTGCCATGTACCATTCTTCAGGCCC	1.66766
FBtr0079242	Ugt37b1-RA	29	6225079	2L	+	GCAATTGCCGTTGTGGTTAAATGGGTGGAATTTCGAGGTG	0.998673
FBtr0079285	CG13983-RA	34	6264453	2L	-	CAGCTATCGATTGACATACCATGAGAACCCTGAGCGTCTT	5.2387
FBtr0079284	Pez-RA	351	6338142	2L	-	TGGAGCAAAATAGTCGAAAAATGCCATTGAAATTCTTGAA	6.79912
FBtr0079250	Cpr-RA	370	6342174	2L	+	ATCGTCATACACGTACCACCATGGCCAGCGAGCAAACGAT	13.0143
FBtr0079251	Cpr-RB	84	6343810	2L	+	CAGCAAATGTCGGCCGGAAAATGCAGAGCTCGATCGCCAC	8.56834
FBtr0079282	CG9498-RA	67	6350961	2L	-	GCTTTAGTTAGAGATTCGAAATGGTGGTCATTAAGAACGA	10.0029
FBtr0079253	CG9505-RA	257	6368141	2L	+	GATAGTAAATCCAAGAAGCAATGGTGCAAAATCTGTGGAC	7.73773
FBtr0290281	slam-RB	448	6373577	2L	+	GACAGCAAACTAATACCAAAATGGTCCTAAGCAATTCCAC	9.72032
FBtr0079255	CG9507-RA	32	6381298	2L	+	TTGTCACAGTCGAAACCATCATGCTGAAGCTAAGCCTAGT	6.53394
FBtr0079276	CG9511-RA	156	6397093	2L	-	TGGAGCCAGCTCCCTCTAAGATGATGATCGAGTGGTGGCT	8.24562
FBtr0113025	CG9511-RB	490	6408383	2L	-	GGCATCAAACTTACAGCAAAATGGCATACCACCTCGAAGC	12.5275
FBtr0079256	CG13982-RA	389	6412704	2L	+	ACAGGAGCAGCCCCTTCTCCATGGGTTCATGCCTTGGCAG	4.17707
FBtr0079275	Tig-RA	192	6422509	2L	-	ATAAGAACTCGCATCACAGGATGAGGGCTCTGGGCGGGAT	8.11544
FBtr0079257	CG9523-RA	189	6424526	2L	+	AGGAACCTAAAGCATTGGCCATGGGCACGGAAGCAGAACA	7.60793
FBtr0089948	CG9527-RA	55	6447961	2L	-	CGCTAGAATCGAACTCCAACATGGTTGCATTGAGCACAAA	8.74159
FBtr0079272	retm-RA	337	6455597	2L	-	GACGATTGAAAGGCAGCAAGATGGTGCAAAAATTCCAGTC	7.87011
FBtr0079259	CG9526-RB	209	6456471	2L	+	GATCGAGTACCCACTGCAGGATGAGCATCGACGACGTCAT	10.1305
FBtr0079258	CG9526-RA	177	6456471	2L	+	GATCGAGTACCCACTGCAGGATGAGCATCGACGACGTCAT	10.1305
FBtr0079270	CG9531-RA	92	6467608	2L	-	ATTAGATAATAAGTGAAATAATGCTCAGACAACTGACACG	4.34981
FBtr0079269	mmy-RB	160	6471664	2L	-	CAGCCAAAACTTCGCCAACAATGACGGACTACCTGTCGCT	12.2615
FBtr0079268	mmy-RA	228	6473691	2L	-	ACAGGGTGTTCCCAGACAAAATGGGTCGCAGCAACTTCAG	8.7133
FBtr0079267	CG9536-RA	227	6476745	2L	-	CAGGAGAAGCGATCGGTGCCATGTCAGCTCAACTGGCCAG	5.95148
FBtr0079266	Sec61alpha-RA	159	6480330	2L	-	AGCAACACAAGTCCGGCAAAATGGGAATCAAGTTCCTGGA	12.63
FBtr0079260	DLP-RA	244	6481200	2L	+	TTGCCGTTTCGGGGCGAATAATGTCTGCGTCTGTGATATG	3.79082
FBtr0079265	CG9542-RA	64	6488551	2L	-	CTTACTGTCTCTTATCTGGAATGTACAATCCGAGGTGCAA	2.98275
FBtr0079261	epsilonCOP-RA	99	6489191	2L	+	ATTCAATAATATTTACGAAAATGAGCCGACAGCAGAATGA	7.71995
FBtr0079264	CG9548-RA	71	6490757	2L	-	CTGAAAACTAATATTAAATCATGGCCAAACATCATCCGGA	7.99916
FBtr0079262	CG31638-RA	113	6491235	2L	+	TGAGAAAGGACACCAGCAAAATGTCGCAGACAGCATCCAC	11.1845
FBtr0113411	CG31638-RB	113	6491235	2L	+	TGAGAAAGGACACCAGCAAAATGTCGCAGACAGCATCCAC	11.1845
FBtr0079263	CG9547-RA	89	6494438	2L	-	GACAGAACCGAATCGGAATTATGATTGCGCAAAGTGTAAT	4.72013
FBtr0079286	CG9550-RA	81	6497134	2L	+	ATAAACTTAAAATTTCAGTCATGGTTTCACTTTCGCGTAC	4.65983
FBtr0079287	CG31637-RA	234	6498876	2L	+	AGTGACCAACCGACCGACCAATGAGCACGGGCATTGGCAG	5.3865
FBtr0079335	eya-RA	211	6535900	2L	-	AGTAATCGCAAGTCCACAGAATGGTCACCCTAATGCCATA	7.45636
FBtr0079334	eya-RB	470	6546502	2L	-	GCAGCCACAACACTTGGAATATGTTGTATAATGTGCCGTG	5.68735
FBtr0079288	CG11015-RA	103	6557903	2L	+	AAATTTTCGCAAAACGAACAATGGCATCGATCTGTGGACG	6.78007
FBtr0079289	CG11043-RA	100	6559531	2L	+	CTAGATAAACTCCTTTAAAAATGTCGTCCTACATTTCGCG	9.75885
FBtr0079331	CG9596-RA	42	6561567	2L	-	TATAACATAGAGTTGCAACCATGGCCACCGAAGAGGACAT	13.6562
FBtr0079332	CG9596-RB	42	6561567	2L	-	TATAACATAGAGTTGCAACCATGGCCACCGAAGAGGACAT	13.6562
FBtr0079290	Ent2-RA	346	6562697	2L	+	AGAACAGAAGTCGCGCAGATATGGCGGAGGCTAAATCGGA	9.67046
FBtr0089641	CG11319-RA	1069	6586530	2L	-	AAGCCCACAAATATCGCGTCATGCCGGAGCAGGATAATTA	7.5178
FBtr0079291	CG11050-RA	327	6612566	2L	+	TGATCTCATCTGTGGTCGCGATGTTCTCACTACAACTACA	3.51308
FBtr0079292	CG11050-RB	285	6612566	2L	+	TGATCTCATCTGTGGTCGCGATGTTCTCACTACAACTACA	3.51308
FBtr0079293	CG11050-RC	139	6612566	2L	+	TGATCTCATCTGTGGTCGCGATGTTCTCACTACAACTACA	3.51308
FBtr0113026	CG11320-RB	190	6621510	2L	-	TTGCGGTTGAGTTTTCGGCTATGGGAAGGCGATTGCCCAG	0.757252
FBtr0079327	Oatp26F-RA	86	6632318	2L	-	ACCAGAAAGTGAAAGAAACCATGTCGGAGGCTACCATTGA	10.7318
FBtr0079326	CG31635-RA	1946	6646668	2L	-	ACTGAAAACGCTTTGCAACAATGCTGCACAACAATCGCGA	9.16596
FBtr0113410	CG31635-RB	1946	6646668	2L	-	ACTGAAAACGCTTTGCAACAATGCTGCACAACAATCGCGA	9.16596
FBtr0079295	Tango1-RA	103	6649533	2L	+	CGCCCCGAAAACAATGCAAAATGCGGCTGACCAACGAGAA	11.4269
FBtr0079296	Tango1-RB	103	6649533	2L	+	CGCCCCGAAAACAATGCAAAATGCGGCTGACCAACGAGAA	11.4269
FBtr0079325	CG31633-RA	68	6656233	2L	-	ATTAGGCTGCTATTGTGAACATGGCACTCATTGAGAACCT	9.21995
FBtr0079297	CG11070-RA	48	6658592	2L	+	ATAAAAACCAATTTTCCCCGATGACAAGCATCGAGGAGAA	9.69504
FBtr0079323	CG13771-RA	37	6663577	2L	-	CACACAAACCCAAAATTTAAATGAATTTGAGCCAGCACTT	4.5803
FBtr0290322	cup-RB	185	6664150	2L	+	TCGAATTGAATGGCCATGCTATGCAAATGGCCGAAGCTGA	2.30112
FBtr0079322	CG9232-RA	342	6667689	2L	-	AGCGCCAGTCTTTCGACACGATGCAGTTTGTGGCCAGTGA	6.93517
FBtr0079321	Spn27A-RA	169	6673175	2L	-	AGAAGCTTAGGGAAGCACAGATGACAAAGATGGGCGGAAA	5.62538
FBtr0112507	CG34310-RB	96	6674059	2L	+	CCAAAGTAACCGCACGTGCCATGCAAATTCGTCGTCCGCG	3.3262
FBtr0112506	CG34310-RA	266	6674301	2L	+	GAAACTAGTGGAACCACAAAATGAGTTTCATTAACGGCTT	8.1403
FBtr0079320	cort-RA	85	6676550	2L	-	AGCAAAACAGAAATGTTTCAATGTTCGTCGAGATGAGTGT	6.35039
FBtr0079319	CG11329-RA	58	6677548	2L	-	AACATATTCAGTCATTGGCAATGGAGTTGGTGAAACGCGG	7.12894
FBtr0273247	Nhe3-RD	409	6683948	2L	-	TACAGTGCTGGCGGAGCAGCATGCTGCTCATAGTCGGATT	5.42458
FBtr0273248	Nhe3-RE	409	6683948	2L	-	TACAGTGCTGGCGGAGCAGCATGCTGCTCATAGTCGGATT	5.42458
FBtr0273249	Nhe3-RF	409	6683948	2L	-	TACAGTGCTGGCGGAGCAGCATGCTGCTCATAGTCGGATT	5.42458
FBtr0273250	Nhe3-RG	409	6683948	2L	-	TACAGTGCTGGCGGAGCAGCATGCTGCTCATAGTCGGATT	5.42458
FBtr0079315	CG11327-RA	155	6686494	2L	-	GTAAATTTATAAAGGCCACGATGGCCAGCCGCAATGTGCA	12.2368
FBtr0079316	CG11327-RB	501	6686494	2L	-	TATGCGTCCAAATAGCCACGATGGCCAGCCGCAATGTGCA	11.78
FBtr0114489	Tsp-RG	222	6689062	2L	-	TTCACTGCATCTCGTGTCCAATGGGCCACGAGGTGAACGG	6.81022
FBtr0114488	Tsp-RF	418	6701834	2L	-	CACCAGCAACAACGAACACGATGAATTGGACGCGCGTGCT	10.6435
FBtr0079311	Tsp-RD	435	6701834	2L	-	CACCAGCAACAACGAACACGATGAATTGGACGCGCGTGCT	10.6435
FBtr0079312	Tsp-RA	904	6701834	2L	-	CACCAGCAACAACGAACACGATGAATTGGACGCGCGTGCT	10.6435
FBtr0079313	Tsp-RC	443	6701834	2L	-	CACCAGCAACAACGAACACGATGAATTGGACGCGCGTGCT	10.6435
FBtr0079314	Tsp-RE	480	6701834	2L	-	CACCAGCAACAACGAACACGATGAATTGGACGCGCGTGCT	10.6435
FBtr0079308	GRHR-RA	234	6714691	2L	-	TTATTAGCTTGTCCCAAAAAATGGCAAAAGTAGCTGAGGA	8.96556
FBtr0079309	GRHR-RB	234	6714691	2L	-	TTATTAGCTTGTCCCAAAAAATGGCAAAAGTAGCTGAGGA	8.96556
FBtr0079310	GRHR-RC	234	6714691	2L	-	TTATTAGCTTGTCCCAAAAAATGGCAAAAGTAGCTGAGGA	8.96556
FBtr0079299	CG11188-RA	84	6717711	2L	+	ATAAATGAAACTCTAGCAGTATGCTGCGCAAGTCAAAGAA	6.7801
FBtr0079307	homer-RB	48	6722810	2L	-	GTTATAGAGCTCAGCGAACGATGTCGGCGGATAGCGAACA	8.56593
FBtr0110778	homer-RC	158	6723197	2L	-	AGCGCCAAAGAACGAATACAATGGGCGAACAACCGATTTT	7.60807
FBtr0079306	homer-RA	158	6723197	2L	-	AGCGCCAAAGAACGAATACAATGGGCGAACAACCGATTTT	7.60807
FBtr0079301	Liprin-alpha-RB	415	6724848	2L	+	CTGGCGGCCCCAACTAAATAATGTGGAACATGATGTGCGA	7.08654
FBtr0079300	Liprin-alpha-RA	199	6724848	2L	+	CTGGCGGCCCCAACTAAATAATGTGGAACATGATGTGCGA	7.08654
FBtr0079302	CG11201-RA	383	6733249	2L	+	TAGGAGCAGTAGCCAGCAGTATGACCACGCAGAACACCAC	7.32956
FBtr0079303	CG11221-RA	509	6743017	2L	+	GGGAAAACAAGTCTTCAGAAATGGGCACTATCGAGAAACG	9.45121
FBtr0079304	CG31910-RA	67	6745542	2L	-	ACACGTAGTCTATAAACAAAATGGAACACAGAGTTGAATT	7.45223
FBtr0290242	CG11322-RB	134	6759494	2L	-	GTAGTTCCATGGATACCGACATGGAAATACAGAAGTTGCC	6.95683
FBtr0079336	CG17378-RA	654	6774693	2L	+	TGGGGCAGGACACTATCTCCATGGTGGATGCCAAGCCGCA	6.67641
FBtr0079337	CG17378-RB	71	6775783	2L	+	ATATTCAGTACACCCCACATATGATCGACTTTCTTTTGAA	5.05001
FBtr0079384	nrv1-RA	442	6786414	2L	-	TGCGAAAGAACAGCGCCGCAATGTCAAAGAATAACGGAAA	9.42601
FBtr0079383	nrv2-RD	344	6793369	2L	-	GAAAACCCACCGATAGAAACATGTCCAAGCCAGTACCAAT	9.53742
FBtr0079382	nrv2-RA	168	6793369	2L	-	GAAAACCCACCGATAGAAACATGTCCAAGCCAGTACCAAT	9.53742
FBtr0100381	nrv2-RE	107	6793369	2L	-	TTGAATAGAGTTTGTGAAACATGTCCAAGCCAGTACCAAT	7.04182
FBtr0100382	nrv2-RF	299	6796481	2L	-	CAAAGAAGAAGCCTGGTATAATGCCTACCATAACCGAGGA	9.14063
FBtr0079381	nrv2-RC	829	6796481	2L	-	CAAAGAAGAAGCCTGGTATAATGCCTACCATAACCGAGGA	9.14063
FBtr0079379	CG17376-RA	99	6800681	2L	-	AAACGTTAGACAAACTCAACATGTGCAACGGATGTGGATG	7.12052
FBtr0079380	CG17376-RB	99	6800681	2L	-	AAACGTTAGACAAACTCAACATGTGCAACGGATGTGGATG	7.12052
FBtr0079376	CG17377-RA	140	6802637	2L	-	AGACGCTCGACGGGCTCAAGATGTGTGACGGATGTGGATC	5.73604
FBtr0079377	CG17377-RB	99	6802637	2L	-	AGACGCTCGACGGGCTCAAGATGTGTGACGGATGTGGATC	5.73604
FBtr0079375	CG17375-RA	197	6805595	2L	-	AGTTGACATCAATTCAAAGCATGTACTATGACATGGTGAT	7.51806
FBtr0079341	sens-2-RA	283	6822600	2L	+	GAATCAGTGATAAAACCGTTATGGACGTGGCCAAAATGCA	6.69908
FBtr0079342	Rca1-RA	98	6852422	2L	+	AAGTTTAAAATTCGGTCAAGATGAGCGCCTATTATCGGCG	8.45605
FBtr0079343	l(2)k09022-RA	76	6854246	2L	+	GGAAAAAACGATCATCCAAAATGAGTACTGCGTTGGCACA	10.1752
FBtr0079373	CG10806-RB	266	6864340	2L	-	AATACAAAAGCCATAAGAAGATGACGGCCACGGGAGAGCC	11.5326
FBtr0079374	CG10806-RA	466	6864427	2L	-	TTGATTCGCGACGCCGTCAAATGTTTAGTAGCCATAAGAA	2.15868
FBtr0079344	neuroligin-RA	367	6897428	2L	+	AATTGAAGCTCGGTGCAGGGATGGCACAAACTAAGATAAT	5.1742
FBtr0079372	CG13773-RA	40	6907777	2L	-	TAATAGTTTAAGATCTCGCAATGGCCAAGATACTGCAGAA	10.3741
FBtr0079345	CG10354-RA	79	6908166	2L	+	GAGCCTAAACCGAAGATATAATGGGAGTTCCAGCATTCTT	3.67733
FBtr0079371	wee-RA	210	6913927	2L	-	GCTGGACAGCTACAGCAACAATGGCATTCCGCCAGTCGGA	10.5828
FBtr0079369	nop5-RA	130	6918611	2L	-	AATGAGCAGAGCGTAACGCGATGTTTGTGCTCTACGAAAC	6.45551
FBtr0079368	xl6-RA	332	6919942	2L	-	GAAAAGCGAAATAAACAGAAATGTCGCGCCATCCGAGCGA	11.3672
FBtr0079346	Hrb27C-RA	370	6923906	2L	+	ACCACAACCAAAACAACATCATGGAGGAAGACGAGAGGGG	11.8533
FBtr0079347	Hrb27C-RC	373	6923906	2L	+	ACCACAACCAAAACAACATCATGGAGGAAGACGAGAGGGG	11.8533
FBtr0079348	Hrb27C-RB	351	6923906	2L	+	ACCACAACCAAAACAACATCATGGAGGAAGACGAGAGGGG	11.8533
FBtr0079367	CG18304-RA	136	6940918	2L	-	GATAAGTTGTACGAGAACAGATGCATCATCTGTACCCATC	0.689813
FBtr0079366	CG10158-RA	224	6944996	2L	-	ACTGGACTGAATTGGGCAGGATGTCGAACCTATCCGTGGG	8.78382
FBtr0079365	iHog-RA	296	6948413	2L	-	CATAATAAGTGCCCCCTCCAATGACGCTGCTCACATCCTC	4.67036
FBtr0079349	SA-RA	99	6950539	2L	+	GAGACAGTCAAATACATAAAATGATGGCGCGTCGCGGTGG	6.53445
FBtr0079350	CG3430-RA	88	6957098	2L	+	ATTCATTCGTTAACTAGATAATGCCCTGTGCGATGGAGCT	6.52961
FBtr0079362	Atac1-RA	23	6960253	2L	-	TTTGGTGCTAATTCTTTGTAATGGAAATAGCAGAGATATC	1.5689
FBtr0079357	sip2-RA	157	6963532	2L	-	TGCCGAAAAAGCCCGTGAAAATGGACGAAACGAAGGATAT	12.0019
FBtr0079360	sip2-RD	68	6963532	2L	-	TGCCGAAAAAGCCCGTGAAAATGGACGAAACGAAGGATAT	12.0019
FBtr0079361	sip2-RE	79	6963532	2L	-	TGCCGAAAAAGCCCGTGAAAATGGACGAAACGAAGGATAT	12.0019
FBtr0079359	sip2-RC	21	6963655	2L	-	CTTTCAAACAAGCCACCTGCATGTCAAAATTGTTAGAGAA	4.57892
FBtr0079358	sip2-RB	173	6963817	2L	-	CGCACACTCGCACACTCACGATGTCTGGCCTCAAGAAATT	10.6493
FBtr0079352	Coprox-RA	93	6964519	2L	+	GAAGTAGGCGAGAGCACATAATGAACGCACTCCGTCACAC	6.16907
FBtr0079356	smt3-RA	171	6967300	2L	-	CAAGCAACCAAAAAATCAACATGTCTGACGAAAAGAAGGG	12.8573
FBtr0079355	snRNP70K-RA	195	6971462	2L	-	AAAACAAAAAAGCCCACAAAATGACCCAATATCTGCCGCC	12.902
FBtr0079354	SP1070-RA	313	6999856	2L	-	GGGCATTAAATCGGGCCAAAATGAAACAATCGACGGCAGC	8.40816
FBtr0290119	SP1070-RB	313	6999856	2L	-	GGGCATTAAATCGGGCCAAAATGAAACAATCGACGGCAGC	8.40816
FBtr0079353	CG13776-RA	100	7013496	2L	+	CTCCATAAAGTGTAGTAAAAATGTGGTTGGCTGGGAATCT	9.24671
FBtr0079388	Pcp-RA	33	7021715	2L	+	CCAAACTCGAACGCGACACCATGTATTTGCTTGTGAACTT	9.6844
FBtr0079431	ade3-RA	235	7023705	2L	-	TCCTCCACTCCAGCGGAATTATGTCGCATCGCGTTCTGGT	7.2734
FBtr0100353	ade3-RB	235	7023705	2L	-	TCCTCCACTCCAGCGGAATTATGTCGCATCGCGTTCTGGT	7.2734
FBtr0079429	CG31908-RA	518	7026777	2L	-	GCAACGTGCTTTGTCGAACGATGTCCCATGGCGAGGATGT	7.82597
FBtr0079430	CG31908-RB	344	7026777	2L	-	GCAACGTGCTTTGTCGAACGATGTCCCATGGCGAGGATGT	7.82597
FBtr0079389	CG3476-RA	217	7027811	2L	+	TAAATAGTTAAAATTCAGCAATGGAGGAGGTCGAAATCAG	10.2208
FBtr0079426	Rab30-RA	365	7032105	2L	-	CATTTTTGGCAACATCCCCAATGGAGGACTACAAGTTCCT	8.24397
FBtr0079427	Rab30-RB	354	7032105	2L	-	CATTTTTGGCAACATCCCCAATGGAGGACTACAAGTTCCT	8.24397
FBtr0079428	Rab30-RC	431	7032105	2L	-	CATTTTTGGCAACATCCCCAATGGAGGACTACAAGTTCCT	8.24397
FBtr0089636	CG11266-RB	239	7032965	2L	+	CAGCGAAGTAATTTTCGAATATGGCCGAGGACTTTGATGT	8.49937
FBtr0089640	CG11266-RA	188	7032965	2L	+	CAGCGAAGTAATTTTCGAATATGGCCGAGGACTTTGATGT	8.49937
FBtr0089634	CG11266-RE	1248	7036498	2L	+	GGCTGCTCGGTGTACCCATCATGGTGCAGCACACGCAGGC	8.61549
FBtr0089635	CG11266-RC	1591	7036498	2L	+	GGCTGCTCGGTGTACCCATCATGGTGCAGCACACGCAGGC	8.61549
FBtr0089637	CG11266-RF	1518	7036498	2L	+	GGCTGCTCGGTGTACCCATCATGGTGCAGCACACGCAGGC	8.61549
FBtr0089638	CG11266-RG	1465	7036498	2L	+	GGCTGCTCGGTGTACCCATCATGGTGCAGCACACGCAGGC	8.61549
FBtr0089639	CG11266-RD	1540	7036498	2L	+	GGCTGCTCGGTGTACCCATCATGGTGCAGCACACGCAGGC	8.61549
FBtr0079397	milt-RA	414	7040606	2L	+	CCAGAAGCGATCACCATTTAATGCTATCCGCAACTTTGGG	-0.432506
FBtr0079398	milt-RC	414	7040606	2L	+	CCAGAAGCGATCACCATTTAATGCTATCCGCAACTTTGGG	-0.432506
FBtr0079400	CG31630-RA	183	7046410	2L	+	AACGATGTACGTACAGCAAAATGCCATTCCTCAACAGTGC	9.11225
FBtr0079399	milt-RB	355	7050581	2L	+	AAGAAATCAACAAAGACAAAATGACGCACGTAAACAATGG	12.2511
FBtr0110978	Mnn1-RC	1012	7057407	2L	+	AAGAACCCCTGCCTGCAACCATGTCCACGATTACCAGAAG	9.12407
FBtr0079402	Mnn1-RB	290	7057407	2L	+	AAGAACCCCTGCCTGCAACCATGTCCACGATTACCAGAAG	9.12407
FBtr0079401	Mnn1-RA	1012	7057407	2L	+	AAGAACCCCTGCCTGCAACCATGTCCACGATTACCAGAAG	9.12407
FBtr0079425	CG31907-RA	61	7060709	2L	-	ACAGACTTACATAAAGTACCATGGCACTTTCCGCAACGAA	6.63749
FBtr0079403	CG13779-RA	101	7064086	2L	+	AATTAATAAAAGCACACAAAATGTCTGCCCCAGATAAGGA	12.9521
FBtr0079424	Nuf2-RA	68	7065765	2L	-	AAATTAAAACTCTGGATTGAATGGCGTTATCAGTCGAAAT	2.935
FBtr0079423	Pvf2-RA	258	7083623	2L	-	AATAAATACAAAAATATTTCATGCAATATTTAAATATGAA	-0.565486
FBtr0112612	Pvf3-RA	288	7133395	2L	-	GAGAGAAGTGTCTAAACAAAATGCAGTTAAATACCCTGCG	6.11549
FBtr0112613	Pvf3-RB	288	7133395	2L	-	GAGAGAAGTGTCTAAACAAAATGCAGTTAAATACCCTGCG	6.11549
FBtr0112611	Pvf3-RD	36	7156665	2L	-	GAAACGCAACGATCTTCGAAATGCATTGGCTAGTTCTGAT	8.24615
FBtr0079405	CG4495-RA	111	7182347	2L	+	AGTTAACTACGCTATCGAAAATGTCTGTGCTGCGATTCCT	8.60202
FBtr0113028	CG4495-RB	111	7182347	2L	+	AGTTAACTACGCTATCGAAAATGTCTGTGCTGCGATTCCT	8.60202
FBtr0079419	CG4496-RA	127	7187636	2L	-	CCTGGGTTATCAATGATTTGATGGAGCTGGCTCTGAATAA	0.959548
FBtr0079418	CG4497-RA	73	7193363	2L	-	ACATAATTTTATAAACGCCAATGGAATCGGAGACGAAAGC	4.40648
FBtr0079416	CG4502-RB	449	7196674	2L	-	CCAAGCCAATCCCAGCCAAGATGTCGTCGCGTTCCAAGGA	11.9026
FBtr0079417	CG4502-RA	504	7196674	2L	-	CCAAGCCAATCCCAGCCAAGATGTCGTCGCGTTCCAAGGA	11.9026
FBtr0079414	CG13784-RB	918	7219111	2L	-	GTAAACAGAGATAGCTCACAATGGATTGGATCATCAATGA	9.46877
FBtr0110799	CG13784-RC	189	7219111	2L	-	ATAAACAGAGATAGCTCACAATGGATTGGATCATCAATGA	9.74109
FBtr0079413	CG4567-RA	99	7222980	2L	-	TTAATTAAAATCAGATCAGGATGTCGCTAATTACCCGTTT	6.71575
FBtr0299537	Ndae1-RA	290	7240210	2L	-	TATTTTGTGGCGATAAGGTGATGGCCGAAAAGAATGAGTA	4.32077
FBtr0299538	Ndae1-RB	290	7240210	2L	-	TATTTTGTGGCGATAAGGTGATGGCCGAAAAGAATGAGTA	4.32077
FBtr0299539	Ndae1-RC	290	7240210	2L	-	TATTTTGTGGCGATAAGGTGATGGCCGAAAAGAATGAGTA	4.32077
FBtr0079406	CG31909-RA	94	7257732	2L	+	CACCATCACCAACAAAAAAAATGGAACCCTCGTTTTCCAA	8.97487
FBtr0089291	Wnt4-RA	1159	7276009	2L	-	AGATCCAATAAATCAGTAAAATGCCATCGCCAACGGGAGT	8.01672
FBtr0079432	wg-RA	431	7307592	2L	+	GATAAACCCGATCAGCAATAATGGATATCAGCTATATCTT	8.32326
FBtr0079433	wg-RB	339	7309429	2L	+	CCAACAACATTACGCCCATCATGTACATGGACCCAGCGAT	10.2227
FBtr0079436	ninaC-RB	164	7378401	2L	+	GAAGAATAAGCATCTAAGTCATGATGTATTTACCGTACGC	5.08833
FBtr0079437	ninaC-RA	146	7378401	2L	+	GAAGAATAAGCATCTAAGTCATGATGTATTTACCGTACGC	5.08833
FBtr0079469	CG5149-RA	145	7388103	2L	-	ACTGAATTTCGTGTCCTGAGATGGGAAATGCGAGTGGCAA	4.0672
FBtr0114587	CG5149-RB	145	7388103	2L	-	ACTGAATTTCGTGTCCTGAGATGGGAAATGCGAGTGGCAA	4.0672
FBtr0079468	CG5160-RA	188	7392382	2L	-	AATTGCCCCTGTTATCTGCCATGAATGCCACCTCGCCAAA	4.84591
FBtr0079439	CG5171-RB	442	7403297	2L	+	GTTATCGGGAAATTGTGAAAATGCCTGAGAAACAAGTGGC	8.4653
FBtr0079440	CG5171-RA	148	7403297	2L	+	GTTATCGGGAAATTGTGAAAATGCCTGAGAAACAAGTGGC	8.4653
FBtr0114588	CG5171-RC	154	7403297	2L	+	GTTATCGGGAAATTGTGAAAATGCCTGAGAAACAAGTGGC	8.4653
FBtr0079441	CG5177-RA	73	7405318	2L	+	AACAGAGATACACATAGAAAATGGCTGAGCAGAAGAAGGC	13.0898
FBtr0079467	CG5181-RA	75	7409704	2L	-	AAACTCTTGCTCATTCTGCAATGTATAACGTGGAATGCAT	6.07921
FBtr0079442	CG15818-RA	21	7410955	2L	+	AACCTCAGTGGTTGTCCAAAATGTTTAGCTCTACGAGAAT	7.6348
FBtr0079443	chm-RA	54	7412507	2L	+	AAACATTCTGCGCTACAAAAATGGCCTTGGAGTCCGGCAG	10.9839
FBtr0079444	CG5261-RB	335	7427201	2L	+	ACCAACGATAAAGGACGAATATGCTGCGCTCCCTTGCAAC	7.222
FBtr0079445	CG5261-RA	232	7428159	2L	+	TGCCCGCACTTTCCCCGACTATGGAGCGCGGATCGATTGT	7.1496
FBtr0079466	CG5958-RA	110	7433176	2L	-	AACAAAAACCAAGCGACATAATGGCTGCCACCGATATCGC	14.0373
FBtr0079446	CG5973-RA	345	7443646	2L	+	TCACACAACATATCCACACCATGGGCAAGGCAGAGTGCAT	11.4113
FBtr0079447	CG5973-RB	216	7443646	2L	+	TCACACAACATATCCACACCATGGGCAAGGCAGAGTGCAT	11.4113
FBtr0079448	CG5973-RC	91	7443646	2L	+	TCACACAACATATCCACACCATGGGCAAGGCAGAGTGCAT	11.4113
FBtr0079465	santa-maria-RB	22	7447545	2L	-	TATTTGGCATATTGTGCGGCATGTTCTGGGTGGACCTGTT	5.31591
FBtr0079464	santa-maria-RA	257	7447647	2L	-	ACCATCGCCCAGCGTGAGCCATGCCAACACAAAACAGCGC	6.34031
FBtr0079459	Gr28b-RB	71	7460571	2L	-	ATTAGTTCGATTTCGCCACTATGTCCGCCCTGCGTCGGGT	9.9609
FBtr0079449	CG6055-RA	136	7471546	2L	+	CAATCTAAAGCTATCCAAATATGTCTGTGCTGCGTGCACT	8.29346
FBtr0079451	CG6441-RA	203	7474907	2L	+	AATACATTGTCCGTTCCCTTATGGAGCAGCTCTTTGAGTT	3.46328
FBtr0079450	CG6441-RB	155	7475261	2L	+	CAGGAGGACAAGGTCTTAGTATGACTTTCACCACCAAAGA	3.73288
FBtr0079455	Pbprp5-RA	31	7497329	2L	-	AGACACACCGACCTAGCATCATGCAGTCTACTCCAATCAT	7.33225
FBtr0112605	Rapgap1-RF	367	7544056	2L	-	CAGAACTGATCTCAAACAAAATGAAATATTTAACGAATAC	5.91104
FBtr0112603	Rapgap1-RD	520	7568818	2L	-	GTCAATCAAATCCATCAATCATGCTGAAGATACACATGCT	9.52083
FBtr0079471	Cyp4d21-RA	82	7605682	2L	+	TATCCGTAAGAATACCGAATATGTGGATATTGTTGGGTAT	4.70722
FBtr0079472	CG6739-RA	141	7613405	2L	+	AAAGGTGAGCTCAGGTAATAATGGCCGAACAGAAGCAGCT	9.35131
FBtr0079519	Slob-RC	803	7656100	2L	-	GCGCCAAGAAGTCCTTCACCATGTTCAAGTTCAACAAGGC	10.7045
FBtr0079518	Slob-RA	739	7656100	2L	-	GCGCCAAGAAGTCCTTCACCATGTTCAAGTTCAACAAGGC	10.7045
FBtr0100158	Slob-RD	739	7656100	2L	-	GCGCCAAGAAGTCCTTCACCATGTTCAAGTTCAACAAGGC	10.7045
FBtr0079517	Slob-RB	642	7661703	2L	-	ATTTCATACTGGATAAGACGATGCAGGACACTTGCAGCGA	6.16303
FBtr0079473	Myo28B1-RB	30	7666077	2L	+	CGCACAAGTCGGCGTAGAAAATGGACGCCGGCTATTCGCC	8.78824
FBtr0079474	Myo28B1-RC	30	7666077	2L	+	CGCACAAGTCGGCGTAGAAAATGGACGCCGGCTATTCGCC	8.78824
FBtr0079476	Myo28B1-RD	160	7678897	2L	+	CAATAAAAAAAAAAGCAGTCATGTCCGAATTTGTGCGGCA	9.68391
FBtr0079475	Myo28B1-RA	160	7678897	2L	+	CAATAAAAAAAAAAGCAGTCATGTCCGAATTTGTGCGGCA	9.68391
FBtr0079513	TepII-RD	164	7701421	2L	-	ATATTTGCAATTCCTGCAATATGTTCAGAATCTTTCTGAC	6.99489
FBtr0079514	TepII-RE	164	7701421	2L	-	ATATTTGCAATTCCTGCAATATGTTCAGAATCTTTCTGAC	6.99489
FBtr0079510	TepII-RA	164	7701421	2L	-	ATATTTGCAATTCCTGCAATATGTTCAGAATCTTTCTGAC	6.99489
FBtr0079511	TepII-RB	164	7701421	2L	-	ATATTTGCAATTCCTGCAATATGTTCAGAATCTTTCTGAC	6.99489
FBtr0079512	TepII-RC	164	7701421	2L	-	ATATTTGCAATTCCTGCAATATGTTCAGAATCTTTCTGAC	6.99489
FBtr0079477	TepIII-RA	340	7703147	2L	+	GATTTAAAGACAAACCAAAAATGCGCCTCCAGGGAGCGGA	10.449
FBtr0079479	Ntl-RB	78	7711568	2L	+	ACTCTGGGCCAAACAATACCATGGCCCCAGATAGCGCTTG	6.01695
FBtr0079507	CG13794-RA	178	7722645	2L	-	GGCTATACTAACGTCACAAAATGATATATGAAACATCGTA	4.49833
FBtr0079506	CG13795-RA	203	7726095	2L	-	AATATTGTGGGTAGTTCAACATGGTATATGAAACATCGTA	3.80247
FBtr0079503	CG13796-RB	497	7730558	2L	-	TTCTCACCTGATGACCCAACATGAAGGGCATCTGCGGTGA	9.99633
FBtr0079504	CG13796-RA	481	7730558	2L	-	TTCTCACCTGATGACCCAACATGAAGGGCATCTGCGGTGA	9.99633
FBtr0079505	CG13796-RC	384	7730558	2L	-	TTCTCACCTGATGACCCAACATGAAGGGCATCTGCGGTGA	9.99633
FBtr0114496	CG13796-RD	443	7730558	2L	-	TTCTCACCTGATGACCCAACATGAAGGGCATCTGCGGTGA	9.99633
FBtr0079502	CG31904-RD	468	7736698	2L	-	TTCTCACCTGATGACCCAACATGAAGGGCATCTGCGGTGA	9.99633
FBtr0079501	CG31904-RB	2097	7736698	2L	-	TTCTCACCTGATGACCCAACATGAAGGGCATCTGCGGTGA	9.99633
FBtr0079500	Acp1-RA	61	7741481	2L	-	CAAAACCCACAAACAGCACCATGAAATTCGCCGTCGCCGT	12.234
FBtr0079499	CG7214-RA	88	7744753	2L	-	ACCCACCCCAAACAAACAACATGAAGTTCGCCGTTGCCGT	13.4212
FBtr0079481	CG7211-RA	38	7747381	2L	+	TTTATTTTTCTACCAACAAAATGAGTCAATTGATTGCCAA	7.37708
FBtr0290272	CG7203-RB	49	7753107	2L	-	CTGAGATCACAAAAGCCAACATGAAGTTCGCCGTTGTCGT	12.7741
FBtr0079482	CG7196-RA	144	7754335	2L	+	AAGGATTCGGAGGCTTTAAAATGGCACGCCTGGTGTTTAC	8.00577
FBtr0079483	CG7196-RB	103	7764611	2L	+	TCGAACAGGAGCGTGCCAAAATGAAGGAGCGTTCGTTGCG	9.39328
FBtr0079485	CG7191-RA	127	7771320	2L	+	AGCTCATCCGCAGAGGCTGTATGAACATGAAGCCCGACAT	3.5826
FBtr0079497	CG7179-RA	42	7777985	2L	-	ACCAGCGGACGAACAACGACATGGAGCTGCCAATAGTCCT	9.50725
FBtr0079486	Uro-RA	33	7780118	2L	+	TGAGAGTGATTGCAGTCACAATGTTTGCCACGCCCCTCAG	9.06864
FBtr0079487	CG7164-RA	132	7781635	2L	+	TAGCCACAAACAGCGTGACCATGACCAATCGACTGGCCTT	9.5378
FBtr0079488	CG7154-RA	134	7782991	2L	+	TCGACAACTGGGAGCCTAAGATGGGCTCCTCCAAGAAGCA	8.4055
FBtr0079496	CG7149-RA	479	7790078	2L	-	TGAAAAATTGAAATTACAAAATGGGTTGCATGCGCTACTT	9.73085
FBtr0079495	CG7144-RA	124	7795834	2L	-	TCCCACAAAGCTGCCGAAACATGTGGCGAGTGATTCAACT	8.32505
FBtr0079494	Herp-RB	891	7798206	2L	-	CGCTCATCTACAACGCCTGGATGCAGCAGGCTTACGCGCA	5.23069
FBtr0079493	Herp-RA	334	7799512	2L	-	CGATTCGCGGGGTCAGCCAGATGGAGGAGAACGCCGCCCC	8.01522
FBtr0079489	r2d2-RA	221	7800503	2L	+	TGCCTTTTCCCCTTGAACTCATGGATAACAAGTCAGCCGT	4.51085
FBtr0079492	cdc14-RA	584	7807044	2L	-	GCTCCTGATAGTCGGCCAAGATGTTGGACGATGACAACTC	10.834
FBtr0079490	LanB1-RA	546	7814948	2L	+	CAACTGAGAGCCACATCGAGATGTTGGAGCTGCGGCTTAT	9.69282
FBtr0079491	LanB1-RB	245	7814948	2L	+	CAACTGAGAGCCACATCGAGATGTTGGAGCTGCGGCTTAT	9.69282
FBtr0079523	CG7115-RA	605	7822724	2L	+	CAGATAGCCCGGCATTTCCCATGGACGACGAACTGGAAGA	6.42256
FBtr0079524	CG7115-RB	197	7822724	2L	+	CAGATAGCCCGGCATTTCCCATGGACGACGAACTGGAAGA	6.42256
FBtr0079565	Rack1-RA	83	7827169	2L	-	GCAAATAATATAAACTCAAGATGTCCGAGACCCTGCAATT	11.7604
FBtr0079525	mts-RA	309	7828052	2L	+	TTTCTTCCACCACAACTGCGATGGAGGATAAAGCAACAAC	5.80123
FBtr0079526	CG14537-RA	58	7840539	2L	+	CCAAAACTCGATAGTTGGCAATGAGCGAACCGCTCTCGGG	6.0052
FBtr0079527	lectin-28C-RA	99	7857189	2L	+	ATAAATGCATCACCTTCAGGATGCGAGGAGACAGATCGTG	4.30984
FBtr0079563	TwdlE-RA	138	7860700	2L	-	CCGAAATAAGCCACCCGAAAATGCATTCCAGTTGTGTGTT	7.50971
FBtr0079562	Proct-RA	292	7870443	2L	-	CGCCCCCAACCAGGACAACAATGGGAGTGCCACGGAGTCA	8.23298
FBtr0079561	Spz3-RA	404	7879146	2L	-	CTAGCATATTTCGCACGCCCATGGCTCTGACCAATTTCTC	4.4746
FBtr0079560	CG18591-RA	82	7885343	2L	-	GTCGTCGGAAATCAGCAAAAATGTCGTTCAAAGGAAATCC	9.56001
FBtr0079559	CG7102-RA	437	7887052	2L	-	CTTAATAATAAAAATCAATCATGAGTCTGCCCCAGTTGAT	8.67793
FBtr0112720	Snoo-RE	1773	7976190	2L	-	ATCGAAAGTATTGCCCAAAAATGACCGAATACGTGACGCC	10.8348
FBtr0112721	Snoo-RF	523	7976190	2L	-	ATCGAAAGTATTGCCCAAAAATGACCGAATACGTGACGCC	10.8348
FBtr0112717	Snoo-RB	1773	7976190	2L	-	ATCGAAAGTATTGCCCAAAAATGACCGAATACGTGACGCC	10.8348
FBtr0112718	Snoo-RC	433	7976190	2L	-	ATCGAAAGTATTGCCCAAAAATGACCGAATACGTGACGCC	10.8348
FBtr0112719	Snoo-RD	866	7976190	2L	-	ATCGAAAGTATTGCCCAAAAATGACCGAATACGTGACGCC	10.8348
FBtr0079530	CG7231-RB	546	7984768	2L	+	CCCTTAGACCTATAGAAAAAATGGACTCAAAAATTACCTT	7.09136
FBtr0079531	CG7231-RC	886	7985675	2L	+	TATTCCTCAAACAGTCGGATATGATGAAGGTATGGGGCAC	5.63314
FBtr0079529	CG7231-RA	442	7985675	2L	+	TATTCCTCAAACAGTCGGATATGATGAAGGTATGGGGCAC	5.63314
FBtr0114550	pes-RC	96	7991480	2L	-	TCAGGCGCAGCTCCACCAAGATGACATCACGGACGCGCCA	8.26762
FBtr0079552	pes-RA	379	7991582	2L	-	GCAGTCGATGCGAGGGTTCCATGCTCAGTGCGCAACAAGA	0.759711
FBtr0079553	pes-RB	110	7991582	2L	-	GCAGTCGATGCGAGGGTTCCATGCTCAGTGCGCAACAAGA	0.759711
FBtr0079551	CG7227-RA	532	7996752	2L	-	ACATAAAAAGATACACTATCATGATTGGAAAACAGCGCAT	6.50191
FBtr0079532	CG7224-RA	179	7999113	2L	+	AAATCCAAACAAAAAACAAAATGCAATCCGTGACCAGACA	9.18282
FBtr0100151	CG7224-RB	179	7999113	2L	+	AAATCCAAACAAAAAACAAAATGCAATCCGTGACCAGACA	9.18282
FBtr0079550	Wwox-RA	79	8004188	2L	-	TAAGTTTAAATTGATTCGAAATGATAGCCCTACCCGACAC	8.30808
FBtr0079533	CG7356-RA	338	8011745	2L	+	TGTGTAGTTCGACTTGAGACATGGGTCAAAAACTATCGTG	3.29715
FBtr0079534	CG7356-RB	216	8012989	2L	+	TATTAGCCAAAATAAGCCACATGAGTTATTGGTATCGGAA	2.72568
FBtr0079535	baf-RA	144	8029608	2L	+	CAGCAAAGCAAACTACAAACATGTCGGGCACATCGCAGAA	12.4747
FBtr0079536	Cka-RA	784	8032258	2L	+	ACTGAGAGCGACGTGAACCAATGGGCACCAATTCGGGAGC	5.17629
FBtr0079537	Cka-RB	315	8032258	2L	+	ACTGAGAGCGACGTGAACCAATGGGCACCAATTCGGGAGC	5.17629
FBtr0079538	Cka-RD	354	8032258	2L	+	ACTGAGAGCGACGTGAACCAATGGGCACCAATTCGGGAGC	5.17629
FBtr0079539	Cka-RC	417	8032258	2L	+	ACTGAGAGCGACGTGAACCAATGGGCACCAATTCGGGAGC	5.17629
FBtr0079540	CG7429-RA	34	8041149	2L	+	CGGCTGGTGAAAATAAAATAATGGATGCAACTGCAGCAAT	4.86332
FBtr0079546	RpL36A-RA	31	8042825	2L	-	TTCGCCTTCACGAAATCAAGATGGTGAACGTACCGAAACA	10.1982
FBtr0079545	poe-RA	25	8071566	2L	-	ACGAGATTATTTAAACAATAATGTCGGCCCACAGCGGCGG	9.2563
FBtr0079544	MED20-RA	83	8072761	2L	-	CTGACATTATTGCATAAACTATGGGAGTAACTATCCTTCA	3.21842
FBtr0079542	Trf-RA	74	8072971	2L	+	TTTGTTTATAATTTTCGGCAATGCAGTTTCACTTTAAAGT	3.53419
FBtr0079543	Mcr-RA	161	8080610	2L	-	TCGAATTTCAGTACCGAGCAATGATGTGGCACTTGCTGCG	6.46909
FBtr0079568	Bsg-RD	579	8089664	2L	+	ACAACGGATCAATACCAAAGATGGAGGCAAAATTCTTGGC	9.15717
FBtr0079569	Bsg-RC	694	8089664	2L	+	ACAACGGATCAATACCAAAGATGGAGGCAAAATTCTTGGC	9.15717
FBtr0079570	Bsg-RE	418	8089664	2L	+	ACAACGGATCAATACCAAAGATGGAGGCAAAATTCTTGGC	9.15717
FBtr0079571	Bsg-RF	723	8089664	2L	+	ACAACGGATCAATACCAAAGATGGAGGCAAAATTCTTGGC	9.15717
FBtr0079572	Bsg-RH	627	8089664	2L	+	ACAACGGATCAATACCAAAGATGGAGGCAAAATTCTTGGC	9.15717
FBtr0079573	Bsg-RI	455	8089664	2L	+	ACAACGGATCAATACCAAAGATGGAGGCAAAATTCTTGGC	9.15717
FBtr0079574	Bsg-RG	418	8089664	2L	+	ACAACGGATCAATACCAAAGATGGAGGCAAAATTCTTGGC	9.15717
FBtr0079566	Bsg-RB	370	8089664	2L	+	ACAACGGATCAATACCAAAGATGGAGGCAAAATTCTTGGC	9.15717
FBtr0079567	Bsg-RA	485	8089664	2L	+	ACAACGGATCAATACCAAAGATGGAGGCAAAATTCTTGGC	9.15717
FBtr0079643	CG8683-RA	187	8123814	2L	-	AGCGAGTACAACCAGTGACCATGTCGTTTGTGGGCGGGGG	10.2785
FBtr0079642	CG12375-RA	120	8126681	2L	-	TATATTTAGTGAACGAAGAGATGGCGCTGATTCCGGCTGT	10.1467
FBtr0079576	CG8668-RA	762	8131426	2L	+	GAGATTTTGCAAGTGCCACCATGGCGGCTATGGCCAATCT	11.3537
FBtr0079579	CG31607-RA	576	8152635	2L	+	AAGATCATATATCAATCGAAATGATTTTGAGAACGCACCT	7.74847
FBtr0079641	CG8552-RA	143	8159432	2L	-	GCTCCAGATCGGCCGCTAATATGTCGGAAAGATCGAAAGG	6.14092
FBtr0079581	Rbsn-RA	253	8160092	2L	+	TACGATTACTCATCGCCGGAATGTCTGGAAATCCTTTCGA	7.47984
FBtr0079640	CG8498-RA	64	8162325	2L	-	GTTAAAAAATAGATACAAAAATGTCCGAATTGCAGGAATT	10.559
FBtr0079583	CG8486-RB	275	8173070	2L	+	CGAAGCTGAGGCTTTTATGAATGCTACTGCGTTGGAGTCG	-2.61281
FBtr0079582	CG8486-RA	275	8173070	2L	+	CGAAGCTGAGGCTTTTATGAATGCTACTGCGTTGGAGTCG	-2.61281
FBtr0110893	CG8486-RC	275	8173070	2L	+	CGAAGCTGAGGCTTTTATGAATGCTACTGCGTTGGAGTCG	-2.61281
FBtr0110894	CG34134-RA	41	8190740	2L	-	TCGCAATTGAACACCACACCATGCGCGCTCCAGAGTGGAT	8.23959
FBtr0079638	CG8475-RA	78	8196815	2L	-	TTGCAATTGCTGAAGAAACAATGCGCGATGTGCCGAAATC	6.11667
FBtr0079639	CG8475-RB	78	8196815	2L	-	TTGCAATTGCTGAAGAAACAATGCGCGATGTGCCGAAATC	6.11667
FBtr0079586	CG8460-RA	97	8197293	2L	+	CTGATTGTCCTTCTGTCGAAATGCGTGCGCCTGATGCGCT	8.06647
FBtr0079587	CG8455-RA	84	8199043	2L	+	AGCCGGTGAGAAATCCTGAAATGCGCTTTCTTTATGCCTG	2.42674
FBtr0079588	CG8455-RB	84	8199043	2L	+	AGCCGGTGAGAAATCCTGAAATGCGCTTTCTTTATGCCTG	2.42674
FBtr0079637	CG8451-RA	433	8204695	2L	-	GTTTGCCGGTCCCCAACAATATGGAAGCGGTGGCAAAGAA	7.3983
FBtr0079589	CG8419-RA	73	8206279	2L	+	GGATTGCATAACCGGGAAGCATGAGCAGGGAAAATCGCTC	5.68373
FBtr0079635	Su(var)205-RA	173	8210843	2L	-	AGTATTTTAATAAAAACAAAATGGGCAAGAAAATCGACAA	10.46
FBtr0079636	Su(var)205-RB	77	8210843	2L	-	AGTATTTTAATAAAAACAAAATGGGCAAGAAAATCGACAA	10.46
FBtr0079590	Ssb-c31a-RA	83	8211446	2L	+	TTTACGGAAATTCTATAAAAATGCCCAAAACAAAGAAGAA	9.28195
FBtr0079633	CG8372-RA	152	8212655	2L	-	CCGAGGACGTTCAGATCTCGATGGCCAGTTCCGGAGGAGG	3.11958
FBtr0079634	CG8372-RB	172	8212709	2L	-	CAACCTAATACAGTGTAATAATGTCGACAAACCCAAGTCC	7.35677
FBtr0089935	CG8360-RA	40	8213219	2L	+	TCATTAACAATCGCTTGGCCATGACACAGGTGTTTATCAA	7.33975
FBtr0079593	CG8353-RA	113	8214418	2L	+	ACCAAAAGAATTGAACTATAATGACACATCTGACAAAAAA	4.84386
FBtr0079594	CG8349-RA	71	8215986	2L	+	AAAATTTGAAGTTCTGCAAAATGTCCGAAAAGCGGAAGCT	11.8513
FBtr0079632	CG8292-RA	118	8217899	2L	-	ATTTTCAAAGTCCATAAGCCATGGATGAGTTCGGCGTCTT	9.2339
FBtr0079631	Snx6-RA	109	8220628	2L	-	GTTATTTACTTGGCCGCAAGATGATGGACGGCACGGATGA	9.82723
FBtr0079630	Pvr-RF	1155	8226487	2L	-	ACGTTGAATCAGTATACGGAATGGAATGGTTCACTCCGTC	4.32811
FBtr0079627	Pvr-RC	346	8228937	2L	-	GCGAGAATGGAGCTCCCCTGATGACGCCCTGCAAGAGCGC	6.41594
FBtr0079628	Pvr-RD	922	8230194	2L	-	AACAAAACTAACCAAGCCAGATGGCGATGCTTCCGCGGTT	10.4798
FBtr0079629	Pvr-RE	273	8230194	2L	-	AACAAAACTAACCAAGCCAGATGGCGATGCTTCCGCGGTT	10.4798
FBtr0079625	Pvr-RA	305	8230194	2L	-	AACAAAACTAACCAAGCCAGATGGCGATGCTTCCGCGGTT	10.4798
FBtr0079626	Pvr-RB	305	8230194	2L	-	AACAAAACTAACCAAGCCAGATGGCGATGCTTCCGCGGTT	10.4798
FBtr0079624	Spn2-RA	369	8241766	2L	-	TAATCTCGATCGACGTTAAAATGAAGCATTTGTGTCTGCT	6.4127
FBtr0079620	CG8086-RA	494	8252706	2L	-	GTAAGATTCGTCCAATTAACATGGGCGGCAACGTGGAGCA	11.0627
FBtr0079621	CG8086-RB	115	8252851	2L	-	CTAAGCCTAAAAACAGCAAGATGAACAAGGTCGAGTTCAA	11.9564
FBtr0273380	CG8086-RE	115	8252851	2L	-	CTAAGCCTAAAAACAGCAAGATGAACAAGGTCGAGTTCAA	11.9564
FBtr0273381	CG8086-RF	115	8252851	2L	-	CTAAGCCTAAAAACAGCAAGATGAACAAGGTCGAGTTCAA	11.9564
FBtr0079618	Btk29A-RA	427	8272077	2L	-	GCCATCTCAGCCGTTCCCAAATGATTCCCTGCGTGAGTTT	5.46217
FBtr0112835	Btk29A-RF	2210	8272077	2L	-	GCCATCTCAGCCGTTCCCAAATGATTCCCTGCGTGAGTTT	5.46217
FBtr0079615	Btk29A-RC	430	8272077	2L	-	GCCATCTCAGCCGTTCCCAAATGATTCCCTGCGTGAGTTT	5.46217
FBtr0079616	Btk29A-RB	585	8298322	2L	-	TGACACTTTTTCTTGTCAAGATGATGGGCACTAAGCATCG	7.81914
FBtr0079617	Btk29A-RD	273	8298322	2L	-	AGACACTTTTTCTTGTCAAGATGATGGGCACTAAGCATCG	8.08412
FBtr0112836	Btk29A-RE	499	8298322	2L	-	TGACACTTTTTCTTGTCAAGATGATGGGCACTAAGCATCG	7.81914
FBtr0079614	CG7870-RA	160	8302823	2L	-	TTGCTAAAAAAAGCCCTACAATGTGGACCTGCCTCTGCCA	8.63864
FBtr0079597	Scgalpha-RA	108	8303541	2L	+	AAAACTACATAAAATACAAAATGAAGTTTTTAAACTTAAT	7.23186
FBtr0079598	CG7840-RA	95	8305685	2L	+	TAGTGCCGAATCATTTCGCAATGGCGCCACCCGAAAATGG	7.75757
FBtr0079613	CG7830-RA	119	8308069	2L	-	TTAATTAAATCGCCTGCAGAATGAGACTGCTGCACAAGAC	8.63369
FBtr0079599	CG7818-RA	104	8308544	2L	+	TTTTTACTGCATATATTAGTATGAGCGATGTGCTAAAGAG	1.76197
FBtr0079612	CG7810-RA	21	8311123	2L	-	TGCAATTTGTGTAAACAATTATGACAACTGGAAGCGATGC	2.76751
FBtr0079600	CG7806-RA	150	8311569	2L	+	CATCAAAGATTTCGATCGAGATGTCATCTGTGGTGGACTG	7.64295
FBtr0079610	CG7795-RA	244	8319676	2L	-	CCCAACTGCCAGGCAGGATCATGAACATCCCCATCTACCA	7.02701
FBtr0079611	CG7795-RB	244	8319676	2L	-	CCCAACTGCCAGGCAGGATCATGAACATCCCCATCTACCA	7.02701
FBtr0079601	CG7787-RA	85	8320409	2L	+	TGAGATAATTCCACAAAAAAATGACAGAGGAAGCTGATTT	8.49082
FBtr0079609	CG7781-RA	286	8325013	2L	-	TCAAGCATATTTCGAAAAAAATGCAGTACATCTATGTGAT	9.30348
FBtr0079602	CG14275-RA	182	8329704	2L	+	CTGCAATCAAAAACCACAAAATGGCAATCACAACCTACGT	11.5435
FBtr0079603	CG14275-RB	181	8329704	2L	+	CTGCAATCAAAAACCACAAAATGGCAATCACAACCTACGT	11.5435
FBtr0079604	CG14274-RA	128	8338440	2L	+	AGGAAATTATTGTGTGAATCATGCCGGGAATCCTATTGCC	5.52111
FBtr0079605	CG14273-RA	165	8342929	2L	+	CCATCATAAACCTGCCCGGAATGCGCTCCTTGTGGCTTCT	6.98813
FBtr0079606	CG7778-RA	184	8346805	2L	+	TTTCGAAATAACCAAATACCATGTTCCCCAAAAGTCACAT	7.84893
FBtr0079607	CG31901-RA	108	8352308	2L	+	AAAAGGAAGAACAAGGAAAAATGCGTGTGATCACAGTCAA	9.8213
FBtr0079608	CG7627-RA	21	8361177	2L	-	TTCTTTAGAGGCAGTAGAACATGCAGTCGCTGAAAACGGC	6.16081
FBtr0079724	RpS13-RA	46	8364563	2L	-	TCAAAAACTAGACTATCAAGATGGGTCGTATGCACGCTCC	10.4902
FBtr0100541	RpS13-RB	30	8364563	2L	-	TCAAAAACTAGACTATCAAGATGGGTCGTATGCACGCTCC	10.4902
FBtr0079646	CSN8-RB	56	8364923	2L	+	ACCAAGAATTTACCAATAAAATGCATTTAAATAAATATAG	3.25135
FBtr0005088	Pp2A-29B-RA	302	8366311	2L	+	CAGCAGAAACAGCAGAAAAAATGGCAGCAAGCGACAAATC	9.27756
FBtr0100533	Pp2A-29B-RB	189	8366311	2L	+	CAGCAGAAACAGCAGAAAAAATGGCAGCAAGCGACAAATC	9.27756
FBtr0079649	CG17292-RA	514	8372598	2L	+	AGCCGACAGCCCACAGAAACATGCACAAGGCCATTAAAAA	9.19362
FBtr0079648	CG17292-RB	269	8372598	2L	+	AGCCGACAGCCCACAGAAACATGCACAAGGCCATTAAAAA	9.19362
FBtr0079650	CG17293-RA	46	8374527	2L	+	ACGAAATTCGACAGGCTAAAATGAAGATAAAACTAATAGA	5.81746
FBtr0079651	CG17294-RA	33	8377084	2L	+	GCTTTCAACAGTTGAGAAAGATGTCTATTAAAGGAGCACT	6.24997
FBtr0079722	Aats-ala-RB	226	8381442	2L	-	TCCTTTGCAGAACCAGCAATATGAAGTTACTCACAGCAAA	6.12231
FBtr0079721	Aats-ala-RA	87	8381442	2L	-	TGTTTGAAACAACCAGCAATATGAAGTTACTCACAGCAAA	6.42733
FBtr0079652	CG17295-RA	141	8382956	2L	+	TTCTTGCGAGTCTGCTTAAAATGCCTCACAAACGTAGGAA	5.51488
FBtr0079719	CG13393-RA	120	8384012	2L	-	ATATCACATAAAATAGCAAAATGGTGGAGCTGTCGAGCGT	12.6862
FBtr0079655	CG13384-RC	234	8384860	2L	+	TGTCAAGCGGGAAAAAATCAATGGAGGACCTGACACCTTT	3.86406
FBtr0079656	CG13384-RE	502	8386247	2L	+	GAGCGCCGCGCAAGAAAAAGATGACGGAACGACAGCCGTT	6.99257
FBtr0079657	CG13384-RB	126	8386247	2L	+	GAGCGCCGCGCAAGAAAAAGATGACGGAACGACAGCCGTT	6.99257
FBtr0079658	CG13384-RF	401	8386247	2L	+	GAGCGCCGCGCAAGAAAAAGATGACGGAACGACAGCCGTT	6.99257
FBtr0079653	CG13384-RG	401	8386247	2L	+	GAGCGCCGCGCAAGAAAAAGATGACGGAACGACAGCCGTT	6.99257
FBtr0079654	CG13384-RD	560	8386247	2L	+	GAGCGCCGCGCAAGAAAAAGATGACGGAACGACAGCCGTT	6.99257
FBtr0079717	CG13394-RA	103	8392295	2L	-	TTTATCCACTTGCTAGGAACATGGTAAAGAATACAGGTGT	6.23991
FBtr0079718	CG13394-RB	103	8392295	2L	-	TTTATCCACTTGCTAGGAACATGGTAAAGAATACAGGTGT	6.23991
FBtr0079716	Acp29AB-RA	28	8393211	2L	-	TGAAATCTTCCAAACTGGACATGTACGCATCTAACCTCTT	5.7474
FBtr0079713	Peritrophin-15a-RA	22	8396062	2L	-	AGTGGGAACTCAATTGCACCATGAAGTCCGCACTACTTTT	6.55304
FBtr0079660	CG13385-RA	27	8396740	2L	+	GTGATAAATCTCCCATAGCGATGGAGTCGAGGGTCACCAG	8.90539
FBtr0079712	fy-RA	361	8403081	2L	-	GGCGAAGAAGAAGAGCTGCGATGTCCATCTATTTGTTATG	5.4409
FBtr0079663	emb-RA	369	8404288	2L	+	GCCGCTTCTACTACAAAGCGATGGCGACAATGTTGACATC	6.64101
FBtr0079711	CG13397-RA	324	8411544	2L	-	GTAAATAGACGGACGGAGAAATGCAGCTGAATTGGAAGCT	8.56156
FBtr0079710	CG13398-RA	294	8414879	2L	-	TGCCTGTCCAGTGCAACACCATGGGCTGCATCACCAGCAG	9.02124
FBtr0079664	Akap200-RA	234	8426911	2L	+	AGGAGGATCAGCAGGAAAAAATGGGTAAAGCTCAGAGCAA	8.22023
FBtr0079665	Akap200-RC	228	8426911	2L	+	AGGAGGATCAGCAGGAAAAAATGGGTAAAGCTCAGAGCAA	8.22023
FBtr0079666	Akap200-RB	138	8426911	2L	+	AGGAGGATCAGCAGGAAAAAATGGGTAAAGCTCAGAGCAA	8.22023
FBtr0079667	Akap200-RD	234	8426911	2L	+	AGGAGGATCAGCAGGAAAAAATGGGTAAAGCTCAGAGCAA	8.22023
FBtr0079708	grk-RA	374	8433082	2L	-	GCCACCCCAAGCGTTTTCCAATGATGCAAATCCCATTTAC	2.06369
FBtr0079707	D12-RA	171	8437175	2L	-	GTGTGCCAGCTACCACGCACATGGACCAGCAACAAGCGAC	6.01442
FBtr0100267	Chrac-14-RA	94	8437505	2L	+	AGCAGATAAGCAGCAGCAAAATGGTCGAGCGCATCGAGGA	13.0673
FBtr0100268	Chrac-14-RB	94	8437505	2L	+	AGCAGATAAGCAGCAGCAAAATGGTCGAGCGCATCGAGGA	13.0673
FBtr0005673	mus201-RA	107	8438376	2L	+	AATTAATATTTTAGTAGAAAATGGGAGTTACGGGCTTGTG	4.74732
FBtr0005674	mus201-RB	965	8438376	2L	+	AATTAATATTTTAGTAGAAAATGGGAGTTACGGGCTTGTG	4.74732
FBtr0100473	mus201-RC	86	8438376	2L	+	AATTAATATTTTAGTAGAAAATGGGAGTTACGGGCTTGTG	4.74732
FBtr0079673	CG31897-RA	196	8442643	2L	+	TGATTAACAGAATCCAAAAGATGTCCAAGCATAAAACCCG	8.45664
FBtr0089672	U26-RB	722	8448788	2L	-	CTCATACATGTGCCCTATGAATGCATAGCGCCCAACATAG	2.47771
FBtr0089673	U26-RA	147	8449424	2L	-	CCCCTCCGCACTTGGTGCCTATGATTCCATCAGATATGGA	0.151451
FBtr0079703	fu12-RA	399	8450969	2L	-	CGGTTAAGTAGCTCCCAAAAATGGCTTGTACATGCGAAGT	8.25192
FBtr0079704	fu12-RB	121	8450969	2L	-	CGGTTAAGTAGCTCCCAAAAATGGCTTGTACATGCGAAGT	8.25192
FBtr0079674	fu2-RA	120	8464610	2L	+	TAAATGCATATGATTGAAGAATGCATACATCGGATATCAG	4.67773
FBtr0079678	d-RA	70	8482554	2L	+	TCCCCGGATCGGATTGGTCAATGTTGACTACGACGATCTG	2.08099
FBtr0079681	CG13088-RA	46	8489031	2L	+	AACAAAAATTTCGATGTGAGATGGAGCAAATAAATGAAGA	6.23987
FBtr0079699	Dh31-RA	142	8493835	2L	-	AGGGAGACAGCCGCACAAAGATGACAAACCGATGCGCTTG	6.54268
FBtr0079700	Dh31-RC	142	8493835	2L	-	AGGGAGACAGCCGCACAAAGATGACAAACCGATGCGCTTG	6.54268
FBtr0079701	CG13095-RA	36	8496268	2L	-	GTAGACTAGAAACCAAGAGAATGTTCAAGACCATCGCTGT	8.61349
FBtr0079698	CG13096-RA	67	8511768	2L	-	TCAAAAAAGCAAAAAATAATATGGTTAAAGTACAGAAACC	6.06025
FBtr0079697	CG13097-RA	110	8514754	2L	-	CACAGAAAGCAGTAGTAAAAATGATTGGAAGTAAAAAATC	5.15396
FBtr0079682	CG13089-RA	55	8515153	2L	+	AAACTATGCCCAACTAGAAGATGGATTCGAAGTTCTTTAA	6.6317
FBtr0079696	mRpL51-RA	85	8517292	2L	-	TCGTTAATTAAAACATAGCCATGTCTTGGCTGGGAAGTAT	7.04001
FBtr0079683	CG13090-RA	139	8517667	2L	+	GCAATCGAAAGTGCCGCACAATGATGGAATCCGAGGTAGA	10.2309
FBtr0079684	CG13091-RA	27	8519717	2L	+	CAATATCATTTTAATCCAAAATGCAGACAGACATATTGCA	7.53237
FBtr0079685	Acer-RA	379	8522278	2L	+	ACCCGGGAAAGGCGCCAGAGATGGGGGCATGCAATATAAC	7.1366
FBtr0112744	CG34441-RA	659	8527959	2L	-	GACATAGTAAGCTTTATCAAATGATGGAGAACAGCAGCAA	4.84528
FBtr0112745	CG34441-RB	659	8527959	2L	-	GACATAGTAAGCTTTATCAAATGATGGAGAACAGCAGCAA	4.84528
FBtr0079695	lmg-RA	309	8528309	2L	-	GTGAGACAAATGTGCGCAAAATGAAAGTGACAATCAAGTC	7.59744
FBtr0112743	lmg-RB	309	8528309	2L	-	GTGAGACAAATGTGCGCAAAATGAAAGTGACAATCAAGTC	7.59744
FBtr0079686	CG17834-RA	557	8536060	2L	+	GGTAGGGAGCCAACAACAAAATGTGCCGCTGCTGTCAAAA	7.3035
FBtr0079687	CG17834-RC	367	8536060	2L	+	GGTAGGGAGCCAACAACAAAATGTGCCGCTGCTGTCAAAA	7.3035
FBtr0079688	CG17834-RB	263	8536060	2L	+	GGTAGGGAGCCAACAACAAAATGTGCCGCTGCTGTCAAAA	7.3035
FBtr0079689	CG17834-RD	191	8536060	2L	+	GGTAGGGAGCCAACAACAAAATGTGCCGCTGCTGTCAAAA	7.3035
FBtr0110930	Sema-1a-RB	1393	8564059	2L	+	AAATTTTATGCAAAATAGAAATGTTAAATTCACACAACAC	5.47704
FBtr0110931	Sema-1a-RC	1393	8564059	2L	+	AAATTTTATGCAAAATAGAAATGTTAAATTCACACAACAC	5.47704
FBtr0079691	Sema-1a-RA	1393	8564059	2L	+	AAATTTTATGCAAAATAGAAATGTTAAATTCACACAACAC	5.47704
FBtr0079725	Glt-RC	201	8673202	2L	+	AACGCGGCGGAGTGAGCAACATGAAGCCGTTGCTCCTAGT	8.56347
FBtr0079726	Glt-RB	133	8673202	2L	+	AACGCGGCGGAGTGAGCAACATGAAGCCGTTGCTCCTAGT	8.56347
FBtr0079727	Glt-RA	114	8673202	2L	+	AACGCGGCGGAGTGAGCAACATGAAGCCGTTGCTCCTAGT	8.56347
FBtr0079750	CG9296-RA	151	8685803	2L	-	TGCAACCTCCACGGCCACCGATGGGCTCCGACGACCAGAG	7.21932
FBtr0079730	CG9298-RA	87	8686318	2L	+	AGAATTAGTAATAGTAAGAAATGATTATATATGGCGTCTA	4.9364
FBtr0079749	Hnf4-RC	158	8690235	2L	-	TTGAATCGGAGAGCCACATAATGCACGCGGATGCCCTGGC	8.34366
FBtr0112846	Hnf4-RD	343	8698957	2L	-	CAGAGATTAAAGCAATCTAAATGTACGCCTCAATGTTGCC	7.24728
FBtr0079747	Hnf4-RA	636	8704457	2L	-	AAAAATACTGGTTATGAAGCATGATGAAGCATCCGCAGGA	7.52946
FBtr0079731	CG9314-RA	123	8705695	2L	+	ACCAAAGACAAAATTGAAAAATGTGTTCACGCGATACGGC	9.14008
FBtr0079746	raw-RA	225	8735047	2L	-	AATCGGACGAGAATCGGCATATGAAAACTGAAAGCAGCAG	-0.589501
FBtr0079745	raw-RB	220	8740413	2L	-	AGTCGAGAAGAGAGCGCAAAATGCACAAAATGGTTAAATT	7.42939
FBtr0079744	CG9463-RA	39	8768669	2L	-	TGGTTAGGGAACTCTGCAAGATGAGTTCTGTAAAGAACTT	6.49179
FBtr0079742	CG9466-RA	65	8776196	2L	-	TAAGATAGAGGAATACCACAATGAAGTTCCTGGGCATCGT	11.1625
FBtr0079741	CG9468-RA	65	8781186	2L	-	CAAATTGTAAAGTCGTCGCCATGAAGTATTTGTGCGGCAT	8.23457
FBtr0079733	SoxN-RA	869	8826494	2L	+	CTGGAAGTAATCCCCGCAAGATGCTGACCATGGAATCGGA	9.81682
FBtr0079737	CG32983-RA	57	8865907	2L	+	GTCTCAAAAAATTCGGATCGATGAGTTGTTGTCAGCATGA	2.83723
FBtr0079738	CG9483-RA	100	8866867	2L	+	CTCTGGTATTTCCTAGTCCAATGCCAAGTATTCAAAAAAA	-0.176692
FBtr0112648	CG34398-RA	221	8915835	2L	+	CCCAGCTCCATCTTCTCAACATGGAAGTGGCCACAACAAA	8.1177
FBtr0112649	CG34398-RC	221	8915835	2L	+	CCCAGCTCCATCTTCTCAACATGGAAGTGGCCACAACAAA	8.1177
FBtr0079754	Tsp29Fa-RA	77	8934990	2L	+	CATAAACTAAAACAAACAAGATGTCGCTTCTAACGGGCAG	10.8709
FBtr0079755	Tsp29Fb-RB	47	8937551	2L	+	GCGAGACTGCGAACAGCAAAATGTCGAATAGGGAACTGCA	9.48212
FBtr0079756	Tsp29Fb-RA	69	8937551	2L	+	GCGAGACTGCGAACAGCAAAATGTCGAATAGGGAACTGCA	9.48212
FBtr0273420	Tsp29Fb-RC	153	8937551	2L	+	GCGAGACTGCGAACAGCAAAATGTCGAATAGGGAACTGCA	9.48212
FBtr0100481	CG9510-RB	62	8941724	2L	-	TTACGCCAATCGGATCCATCATGACCCAGATCCCCGAGAG	10.4412
FBtr0299780	CG9510-RC	1256	8941724	2L	-	TTACGCCAATCGGATCCATCATGACCCAGATCCCCGAGAG	10.4412
FBtr0079791	CG9515-RA	46	8943218	2L	-	TGTAAATAAAATAAGTAATAATGTTGGCGCCAATTAAGCA	8.12038
FBtr0079788	CG9520-RB	565	8945400	2L	-	AAACTCAAAACAAAAGCCAAATGACTGCCAACAGTCTGCT	10.4615
FBtr0079789	CG9520-RC	357	8945400	2L	-	AAACTCAAAACAAAAGCCAAATGACTGCCAACAGTCTGCT	10.4615
FBtr0079790	CG9520-RA	274	8945400	2L	-	AAACTCAAAACAAAAGCCAAATGACTGCCAACAGTCTGCT	10.4615
FBtr0079787	CG31886-RA	600	8955575	2L	-	ATACAGAATAAACCCGCAAAATGCACGGCGTGAAAAGGGT	12.673
FBtr0079759	CG18088-RA	33	8967570	2L	+	AATGTGGTCGAAGGAACACCATGGAGTTGAGAATTTGTTC	4.1194
FBtr0079783	CG13101-RA	357	8980158	2L	-	CTTAAGGGCTCAGAAGCTAGATGAGCAGGATGAGCAAACT	3.83664
FBtr0079784	CG13101-RB	422	8980158	2L	-	CTTAAGGGCTCAGAAGCTAGATGAGCAGGATGAGCAAACT	3.83664
FBtr0079760	CG18662-RA	52	8980732	2L	+	AAAATATTTTTTTTTTTGACATGGAGTTTGCTGGAAAATT	3.00303
FBtr0079782	rost-RA	250	8989037	2L	-	ATAAGAAAATCACATAAGAAATGCAACTTTTCGACGACTT	7.4213
FBtr0079761	CG9555-RA	74	8992063	2L	+	GAGTTCATCCAGCCACCGAGATGCGTGACAAAAGTCAGGA	8.80619
FBtr0290045	CG9555-RB	74	8992063	2L	+	GAGTTCATCCAGCCACCGAGATGCGTGACAAAAGTCAGGA	8.80619
FBtr0079780	alien-RA	112	8997263	2L	-	TACAAAGCCAAACCCGTAAAATGTCCGACAACGATGATGA	12.7809
FBtr0079781	alien-RB	112	8997263	2L	-	TACAAAGCCAAACCCGTAAAATGTCCGACAACGATGATGA	12.7809
FBtr0079764	Try29F-RA	74	8998611	2L	+	TTTGTTTGCACCTGCAGCATATGCGATCGAGCATTGGATT	-2.91854
FBtr0079765	CG9568-RA	61	9010660	2L	+	AATAATATTAACCTATCGAAATGTGGAAGAAAATAATTTT	7.97636
FBtr0079766	CG13102-RA	71	9012264	2L	+	GTAAAAATATTTAAACCAAAATGTATATGAAAGCTTTAAT	8.29894
FBtr0079779	CG9573-RA	148	9013922	2L	-	GAAAAAAAACCAGCTTTGCGATGAGTGCGGAACCAAGTCC	5.69719
FBtr0079778	CG9582-RA	38	9025366	2L	-	TCGAAATTTTTTGACGTTGGATGGCGACCCGTTCTGAAGA	0.896669
FBtr0079777	CG31708-RA	572	9066401	2L	-	TCGACCGCAACGGCAAGTTGATGTTGCCCCCGTCCTGGCA	2.31013
FBtr0079776	CG31708-RB	690	9066401	2L	-	TCGACCGCAACGGCAAGTTGATGTTGCCCCCGTCCTGGCA	2.31013
FBtr0079767	CG12439-RA	52	9077242	2L	+	AAAACAAAGATAAACCGAAGATGGTCAGCGCAAAAACTAT	9.57175
FBtr0079771	CG32982-RA	332	9127023	2L	+	GCTAAGAAACAGAACGGAAAATGCTCATGCACACAACATC	5.91029
FBtr0079772	CG32982-RC	473	9149072	2L	+	ATACCAGAGCTGTCGCTCGCATGTGTTGCACTCGCTACGT	3.5769
FBtr0110960	CG32982-RB	213	9151414	2L	+	TCAATTTACCTCAGTGCTAAATGATTTTTTCCACGGATTT	3.01377
FBtr0079773	CG13108-RA	113	9164348	2L	+	TAGAGAATTTTCGCGTCAGAATGCGAAGTCGCACGGAACT	5.19434
FBtr0079774	CG9586-RB	61	9166384	2L	-	AAATCAAATACCGAGTAACCATGAGCGCCACGGATGACTT	11.2936
FBtr0079794	tai-RA	807	9191785	2L	+	CAGATGAGCCCCAACAACAGATGTCAATTGCTGCAGCCGA	4.11626
FBtr0079817	Borr-RA	130	9252986	2L	-	AAACAAAGGCCGCTGCCACGATGCCGCGCACCAAGATACC	12.2565
FBtr0079818	Borr-RB	130	9252986	2L	-	AAACAAAGGCCGCTGCCACGATGCCGCGCACCAAGATACC	12.2565
FBtr0079795	Ggamma30A-RA	479	9272495	2L	+	GTGGATAAATTTTAGCCGCCATGGATCCCAGTGCTCTACA	7.38767
FBtr0079796	Ggamma30A-RB	165	9272495	2L	+	GTGGATAAATTTTAGCCGCCATGGATCCCAGTGCTCTACA	7.38767
FBtr0079797	Ggamma30A-RC	675	9272495	2L	+	GTGGATAAATTTTAGCCGCCATGGATCCCAGTGCTCTACA	7.38767
FBtr0273186	CG17005-RB	56	9327800	2L	+	TATATATTTTATAGTTGAAGATGGAGGAAGAACCCTTAGT	6.29306
FBtr0079799	Cks30A-RA	288	9331055	2L	+	AATTTCCAGGCGCAGACACGATGAGCAAGGACATTTACTA	8.03493
FBtr0079800	Eaat1-RB	212	9338155	2L	+	CCAATCCATAGATCTTCACCATGACGCGACCCAAACAGGA	9.92684
FBtr0079801	Eaat1-RA	386	9338155	2L	+	CCAATCCATAGATCTTCACCATGACGCGACCCAAACAGGA	9.92684
FBtr0079802	Eaat1-RC	271	9338155	2L	+	CCAATCCATAGATCTTCACCATGACGCGACCCAAACAGGA	9.92684
FBtr0079803	CG3748-RB	163	9342995	2L	+	TCTAAGAACCATCTTCAGCCATGCTAATCAATGATGCCAC	7.48865
FBtr0079804	CG3748-RA	163	9342995	2L	+	TCTAAGAACCATCTTCAGCCATGCTAATCAATGATGCCAC	7.48865
FBtr0079805	CG13110-RA	71	9350548	2L	+	ATTGCTGAACTGTGACAAAGATGCTCATTCCAGAGGTTGA	7.00479
FBtr0079806	Aldh-RA	379	9387768	2L	+	TAAAAAATAATCTATTCAAAATGCTGCGCGTTTTGAAGAC	11.2019
FBtr0079807	CG3759-RA	178	9420671	2L	+	AAACAATAACCTCAAATTGAATGAGCGTAAGCCATAATTA	0.891636
FBtr0079808	Fbp2-RA	75	9426935	2L	+	ATAATTAACCCCAAGCAAAAATGTTTGACTGGACCGGTAA	10.097
FBtr0079811	FucTB-RA	99	9430930	2L	-	AAAGAACTGCAAAGATAATCATGCGACTGGCACAACGTTA	2.27369
FBtr0079809	scat-RA	307	9431714	2L	+	TTAAACGCAGAGCATGTGTTATGGCCACGACAAGATCCGC	4.40079
FBtr0079822	numb-RA	793	9460288	2L	+	GAGAGGGCTAGCGAACAGGCATGGGAAACTCCTCGTCACA	4.43256
FBtr0079821	numb-RB	519	9460547	2L	+	GCAAGAAATCGCCGAAGAAAATGGATCGTCTGCGTCGCTC	7.25688
FBtr0079862	Gdi-RA	312	9494615	2L	-	ATAAATAAGTGCGATCCAATATGAATGAGGAATACGATGC	7.80523
FBtr0079825	Oatp30B-RA	530	9533582	2L	+	AGTTGGTTAAATGCTACACAATGTCGGCCAAGCATATCGA	11.1391
FBtr0079826	Oatp30B-RB	475	9533582	2L	+	AGTTGGTTAAATGCTACACAATGTCGGCCAAGCATATCGA	11.1391
FBtr0079827	Oatp30B-RC	349	9533582	2L	+	AGTTGGTTAAATGCTACACAATGTCGGCCAAGCATATCGA	11.1391
FBtr0079828	Oatp30B-RD	59	9534900	2L	+	GGGTGGGGCGGCAGGAATCCATGTACCAGATGACCGGCCT	3.30603
FBtr0113030	jp-RC	437	9550580	2L	-	AAAGTAGAAAATCAGCGAGCATGGACTGGTATCCGGAGGA	10.4389
FBtr0079860	jp-RB	778	9555938	2L	-	AAACCCCCCAAGTCTCGAGCATGCAACAGGCTGGCCAACT	6.10828
FBtr0079861	jp-RA	873	9555938	2L	-	AAACCCCCCAAGTCTCGAGCATGCAACAGGCTGGCCAACT	6.10828
FBtr0079834	CG3838-RA	339	9571509	2L	+	GGACGATACCGCCAACGAATATGACCACCTCAACCCGCAG	7.27688
FBtr0079835	CG3838-RB	1130	9571509	2L	+	GGACGATACCGCCAACGAATATGACCACCTCAACCCGCAG	7.27688
FBtr0079859	CG4389-RC	160	9576188	2L	-	TTCTCCAGAGGCGCCGCCTAATGTCCACGAATCCCGCACC	5.4051
FBtr0079857	CG4389-RB	443	9576188	2L	-	TTCTCCAGAGGCGCCGCCTAATGTCCACGAATCCCGCACC	5.4051
FBtr0079858	CG4389-RA	175	9576593	2L	-	ATAAGATCGAACTGAGAGCAATGTCGGCAACGAGGTTTTT	7.40148
FBtr0079856	CG31709-RA	74	9579564	2L	-	TCAACCAAAATCGTGTAACAATGGGTGCTTGTCGCCCTAG	7.44703
FBtr0079855	gcm-RA	150	9581592	2L	-	ATTACATAGACACATCAAAAATGGTTTTGAACGGCATGCC	11.3561
FBtr0079836	CG3841-RA	36	9589666	2L	+	TATTTTTTAGAACACTCAGAATGCCTCGATTTTTCCAGTT	5.21961
FBtr0079837	gcm2-RA	419	9608898	2L	+	GAAGCTGCTTCAATTGGAATATGGTTGTTATAAATGGCTA	2.94247
FBtr0079838	gcm2-RB	907	9610570	2L	+	TTCTTAACTATGAATATAAAATGCAACTTATTATATATAA	2.06982
FBtr0079839	Trx-2-RB	278	9613517	2L	+	CTCCACATCTCCCATCCAACATGGTGTACCAGGTGAAAGA	12.3792
FBtr0079840	Trx-2-RA	138	9613517	2L	+	CTCCACATCTCCCATCCAACATGGTGTACCAGGTGAAAGA	12.3792
FBtr0079842	GlcAT-S-RB	472	9617330	2L	+	ATCCCAAAATATTTCAATAAATGTCTAGTGCCAGGCTACT	5.5559
FBtr0079853	CG31882-RA	62	9625223	2L	-	CCATAAAGAACTGTTTAGCAATGTTAAATTTAGGTAACAT	5.11392
FBtr0079850	Pka-C1-RA	846	9697566	2L	-	TAACGGGCACCATCTCCAAGATGGGCAACAACGCCACCAC	12.5252
FBtr0079851	Pka-C1-RB	846	9697566	2L	-	TAACGGGCACCATCTCCAAGATGGGCAACAACGCCACCAC	12.5252
FBtr0079852	Pka-C1-RC	1044	9697566	2L	-	TAACGGGCACCATCTCCAAGATGGGCAACAACGCCACCAC	12.5252
FBtr0079846	hoip-RA	101	9699935	2L	+	TATACAATAAACAAGCCAATATGACTGAGGAAGTTAATCC	10.092
FBtr0079847	pelo-RA	257	9701053	2L	+	CTGACCAGCAACGAGACGGGATGAAGCTGCTGGGCAAATA	5.72884
FBtr0079849	CG31710-RA	231	9703539	2L	-	TCAAATCAGGCGGATCCAAGATGCTCACCAGACAACCCGA	8.54511
FBtr0079848	CG4364-RA	132	9711137	2L	-	CATTTTCATAAACCGGCACAATGAGACGACCCAAGAAGTA	8.52112
FBtr0079863	CG13116-RA	64	9730004	2L	+	TAGATCGAAGCCTAGCCACCATGTTTCAGAAAAGGATTAT	9.29504
FBtr0079864	CG13117-RA	65	9736710	2L	+	GTGGGAACCGATTCATTCAGATGGCAGCCGCAGTAGTCCA	4.92709
FBtr0079926	Nckx30C-RB	996	9743284	2L	-	ACATTAATCCAACGGGTCCAATGTTGCAGCCAACAACATG	1.92912
FBtr0079927	Nckx30C-RC	996	9743284	2L	-	ACATTAATCCAACGGGTCCAATGTTGCAGCCAACAACATG	1.92912
FBtr0079928	Nckx30C-RA	1004	9743284	2L	-	ACATTAATCCAACGGGTCCAATGTTGCAGCCAACAACATG	1.92912
FBtr0079865	zf30C-RA	412	9758750	2L	+	CACTCCGATACCGAACCGATATGGAAACCGAGTCGATGGC	9.63898
FBtr0079924	Taf11-RA	70	9763174	2L	-	GCTTTTCAAATTTCATTTAAATGGACGAAATCCTCTTTCC	3.95574
FBtr0079866	und-RA	284	9763629	2L	+	AGCAACCAAGGCACTGCGAAATGTCTGCAACCGAGACTCT	11.1363
FBtr0079869	IP3K1-RA	395	9782785	2L	+	TGCAGCCGAAACCAAACCGAATGACTATGACTTCTACGGT	6.08193
FBtr0079920	CG18854-RB	708	9789614	2L	-	CATTTACATAACATTGATGGATGAATACAATTCATAGTTG	-1.06747
FBtr0079918	CG18854-RA	715	9789614	2L	-	CATTTACATAACATTGATGGATGAATACAATTCATAGTTG	-1.06747
FBtr0079919	CG18854-RC	569	9789870	2L	-	TCCGACTTTATCCGTTAGAAATGGCAAGAATGCTGCTGAA	8.76537
FBtr0079917	CG13123-RA	91	9793006	2L	-	TTAATTAAATAATAAAACCCATGGACCTGCGTAAACTGTG	3.64904
FBtr0079915	nAcRalpha-30D-RA	1411	9869598	2L	-	GATACAAACAAGCCAAGGACATGGACTCCCCGCTGCCAGC	10.966
FBtr0100236	nAcRalpha-30D-RF	1411	9869598	2L	-	GATACAAACAAGCCAAGGACATGGACTCCCCGCTGCCAGC	10.966
FBtr0079914	nAcRalpha-30D-RC	1411	9869598	2L	-	GATACAAACAAGCCAAGGACATGGACTCCCCGCTGCCAGC	10.966
FBtr0079913	nAcRalpha-30D-RD	1411	9869598	2L	-	GATACAAACAAGCCAAGGACATGGACTCCCCGCTGCCAGC	10.966
FBtr0079916	nAcRalpha-30D-RB	1411	9869598	2L	-	GATACAAACAAGCCAAGGACATGGACTCCCCGCTGCCAGC	10.966
FBtr0079912	nAcRalpha-30D-RE	1411	9869598	2L	-	GATACAAACAAGCCAAGGACATGGACTCCCCGCTGCCAGC	10.966
FBtr0079872	FKBP59-RA	109	9888143	2L	+	TTAAAGTTCAGCAGCCAAAAATGCCGGAAGGGAATAAAAT	8.21971
FBtr0112376	CG34183-RA	47	9890740	2L	-	GCAAATTTTGGAAGCGTAAAATGACTACAGAAAAAGGGGA	5.59699
FBtr0113031	CG4537-RB	25	9890910	2L	+	AAATTGAATTGATAACAAAAATGGTTTGCGAGAAGTGCGA	9.4869
FBtr0079874	Bka-RA	89	9895378	2L	+	TTTGGGAATTACAGCTTACAATGGGAAAACACAAGAAAAC	4.34051
FBtr0079905	sop-RA	71	9897130	2L	-	AAAGTTGATAGACCTACAAAATGGCGGACGAAGCTCCAGC	12.907
FBtr0290197	CG13124-RD	1127	9906173	2L	-	ACTCGCGCAAAAATCGCAGGATGGCCGAAAAGGTGGAACT	10.3588
FBtr0079902	CG13124-RA	1127	9906173	2L	-	ACTCGCGCAAAAATCGCAGGATGGCCGAAAAGGTGGAACT	10.3588
FBtr0079903	CG13124-RB	1199	9906173	2L	-	ACTCGCGCAAAAATCGCAGGATGGCCGAAAAGGTGGAACT	10.3588
FBtr0100280	CG5899-RC	206	9912379	2L	-	TCAGTTCCGCATCAACAAGAATGCTTCCTCTGTCGTCGCT	5.59551
FBtr0079901	CG5899-RA	109	9912476	2L	-	GCGTTTCGCCTTGTCCCACGATGTCGGACAGCACAGTGGC	9.67804
FBtr0100279	CG5899-RB	109	9912476	2L	-	GCGTTTCGCCTTGTCCCACGATGTCGGACAGCACAGTGGC	9.67804
FBtr0079875	Srp54-RA	141	9913048	2L	+	AAACCGATAAACTGGCAAACATGGCTGGCGGCAACACCCC	13.2305
FBtr0079876	yip2-RA	93	9915348	2L	+	GAGTGAACCCACCTTAGAAAATGTCTGCCGCAACCAAAGG	8.9787
FBtr0079900	CG5885-RA	84	9918081	2L	-	TACGAAAATCGAACTGAAAAATGGGATCCGGCAAACAACA	7.68514
FBtr0079877	CG4598-RA	79	9918881	2L	+	AATAATATTCATAGATCAAAATGATGCGATCGAAAGTCTT	7.41595
FBtr0079878	CG4594-RA	23	9920374	2L	+	TCTTCCATACTTAAAGAAAGATGCTGCGCTCAAATTTCTT	5.50489
FBtr0079879	CG4592-RA	103	9921741	2L	+	GATCCAAAGTCGTCCAAGTCATGTTGCGTAACAGGCTGAT	6.25293
FBtr0079899	CG13125-RB	339	9923848	2L	-	TAGAAACGGAGGCTCGTGAAATGGCCGAGGCAGATCGGCT	9.14132
FBtr0079881	CG31878-RB	94	9929899	2L	+	ACGAGAAGCTAACGGCTTGGATGGTGGCCGAGAATGCCTA	4.12981
FBtr0079882	CG31878-RA	52	9930446	2L	+	CCCCCACGGGCGAGGTATATATGGTATATGGGTTGCATAA	0.0308063
FBtr0079896	CG31712-RA	137	9938005	2L	-	CAATCACACAATCCAGCACCATGGGCTCCCGTTCACGTAC	8.58878
FBtr0079895	Apf-RA	49	9938738	2L	-	GGTTAATTGATAGCAACAACATGGAAAAGGCAGCTGGTTT	7.54944
FBtr0079883	CG4619-RA	99	9938964	2L	+	TGAGAAGAAGTGCATCCGATATGTACGCCCTGCTTCGCCG	8.12618
FBtr0079894	CG5853-RA	203	9944655	2L	-	GGCTATCCTAGAATCCCAGAATGGCGACACCGCGCGAGCA	10.3587
FBtr0079892	CG13126-RA	50	9954093	2L	-	TTAACTAATTAGAATTTAATATGAATTTTTCACTGAATTT	2.30267
FBtr0079884	CG4709-RA	65	9954514	2L	+	AATAATAAATTTAAAGAATAATGGAAGAATACGAAGCACA	5.60204
FBtr0079891	CG5846-RA	814	9956993	2L	-	GGTAAATATAACCAAAACAAATGGTGGCACCAGCAAACAC	6.41197
FBtr0079886	CG4658-RB	229	9957589	2L	+	TGCGTCGAAACATCACCAAGATGGGCAACACGAGTTCCAA	11.5607
FBtr0079887	CG4658-RC	203	9957589	2L	+	TGCGTCGAAACATCACCAAGATGGGCAACACGAGTTCCAA	11.5607
FBtr0079885	CG4658-RA	302	9957589	2L	+	TGCGTCGAAACATCACCAAGATGGGCAACACGAGTTCCAA	11.5607
FBtr0110943	CG5850-RB	340	9963392	2L	-	GGAGTGCACCAGAGGCAAAGATGTGCAGCTTGGACGTAAG	8.89433
FBtr0079890	CG5850-RA	377	9963392	2L	-	GGAGTGCACCAGAGGCAAAGATGTGCAGCTTGGACGTAAG	8.89433
FBtr0079889	Dref-RA	570	9966885	2L	-	AATCCCCCACAGAAGACAAGATGAGCGAAGGGGTACCAGC	8.13459
FBtr0079888	RpL13-RA	65	9967635	2L	+	AGCCAATCTAAACCGCCAAGATGGGTAAGGGTAACAATAT	11.6445
FBtr0100164	RpL13-RB	47	9967635	2L	+	AGCCAATCTAAACCGCCAAGATGGGTAAGGGTAACAATAT	11.6445
FBtr0079974	CG13130-RA	369	9984048	2L	-	CAGATTCCCGGGACCCAAAGATGATGATGATGATGATGGT	9.88453
FBtr0079929	bib-RA	303	9984950	2L	+	AATCGTGCTTTGAGTCCGACATGGCCGACGAAAGTCTGCA	9.77773
FBtr0079973	CG31875-RA	81	9996491	2L	-	CTTTTTGTTTTGAACGAAGGATGTCGGCACGCAAGGAGAA	5.86648
FBtr0079930	CG4747-RA	236	10004047	2L	+	ACATACGCCTGGACAACATAATGTCGAAGAATAAAAAACT	7.287
FBtr0079931	Trp1-RA	115	10009501	2L	+	ATCGTCACACTTGCTAGAAAATGTCGGAAAAGAAGCGAGC	8.29389
FBtr0079932	Trp1-RB	123	10010483	2L	+	TACGCATATTAATTCTCGTAATGAGTGGAGAGGAGGAGTA	6.16268
FBtr0079971	CG13131-RA	132	10017331	2L	-	ATCAAAATAGCTGGCTTTTGATGTTTCGCTTCTACAAGTT	1.16975
FBtr0273335	CG13131-RB	132	10017331	2L	-	ATCAAAATAGCTGGCTTTTGATGTTTCGCTTCTACAAGTT	1.16975
FBtr0079933	CG13127-RA	22	10026762	2L	+	CAGAGAAGTGTAGCTTTGAAATGTCCGGAAAATCCCTGGG	5.74208
FBtr0079934	obst-B-RA	50	10032893	2L	+	CGCACGTACGAGTTTGGTTTATGTCGGCTAACGAAATGGC	1.40064
FBtr0079935	CG33301-RA	134	10049616	2L	+	GGAAACGCACGACGTCAACAATGCTACCCACCTGGCTAAC	7.80915
FBtr0079936	Cpr31A-RA	141	10054356	2L	+	GCAAAGGAAGTGATTCCACAATGGCAGGCAAACTCCTGAC	11.4508
FBtr0079937	Pen-RA	374	10057697	2L	+	AACTCAAAAAAAAAAAAAAAATGAGTAAGGCGGATTCTAA	9.50056
FBtr0079938	CG4804-RA	110	10062572	2L	+	ATTTTTAAAAAAGCAACACAATGAGTGAAGCTGCCAATCC	8.92274
FBtr0079966	CG13135-RA	32	10122739	2L	-	CTGCCGCAAGCATCAGCAACATGAGGAAATCACTACTGAT	7.57591
FBtr0079943	CG4839-RB	602	10147085	2L	+	CCTTGGTGATCCAGTGCAATATGGCCTGCTTTCCACGACT	5.32802
FBtr0079944	CG4839-RA	226	10147085	2L	+	CCTTGGTGATCCAGTGCAATATGGCCTGCTTTCCACGACT	5.32802
FBtr0079964	CG31874-RA	72	10191424	2L	-	ACACATTAAAATTTTCCAAAATGTCTTTCGATCAGAAGGA	12.8705
FBtr0290268	Sur-RB	489	10198623	2L	-	TCATGGTTTTATTGGCCATCATGAAGCAGTTGTTCAATAT	5.68338
FBtr0079962	Ripalpha-RA	232	10200538	2L	-	ACATATACAAATAAACCGAAATGAACTCCACTCAAAGCCC	9.56267
FBtr0079946	RpL7-RA	48	10201230	2L	+	TGTGCAGTGACTAGTAAAAGATGCCTGCTCCGGTCGTCAA	7.95801
FBtr0112350	CG34159-RA	96	10204188	2L	-	TTACTCAAGCACCTGACAACATGGATCGCAATAATGGACG	9.76499
FBtr0079960	CG5734-RA	120	10206841	2L	-	GATCCGCTGGCCGGGTGCCAATGCACAGCAGCAGGATGCA	4.23927
FBtr0079959	CG5731-RA	270	10208796	2L	-	AATAGAAATCATTGAAAACTATGTTAGCTACTCTTTGGAT	3.81051
FBtr0079958	CG5727-RA	66	10210603	2L	-	TTAGAAATATTGTCAAGACCATGAAGTCCGAGAAACTGAA	7.16118
FBtr0079947	CG4901-RA	124	10211422	2L	+	GTGCTGCGAAAGTGTAAATAATGGACTCCAAATACTTTGC	5.0623
FBtr0079957	NPC1-RA	230	10218871	2L	-	AGATATGCGATTGTGATAGAATGAGTCCAAGATCCCCGCT	2.3561
FBtr0079948	Pros35-RA	90	10221443	2L	+	CGGCTTGCATTTCAAAAGTCATGTTTCGCAACCAGTACGA	5.63327
FBtr0079950	CG4908-RB	407	10223146	2L	+	TAGATTAAGCAACAGACAAGATGACTTTGCCCGATCTTGT	10.756
FBtr0079949	CG4908-RA	50	10223146	2L	+	TATTTATCAATGCCGACAAGATGACTTTGCCCGATCTTGT	10.3165
FBtr0079955	CG5708-RA	297	10225750	2L	-	AGTCATCAACATTATTTGCAATGAATGCAACGTTCCATTC	3.62316
FBtr0079956	CG5708-RB	205	10225750	2L	-	AGTCATCAACATTATTTGCAATGAATGCAACGTTCCATTC	3.62316
FBtr0079953	CG5694-RA	156	10229950	2L	-	CATTGCGAATTCTTGTGACAATGGATGAAAAAGATAAAGC	5.95881
FBtr0079954	CG5694-RB	412	10229950	2L	-	ACTCGTCTAAATCAGTGACAATGGATGAAAAAGATAAAGC	7.60055
FBtr0079951	eEF1delta-RA	62	10232573	2L	+	CTGCGGGCGAAAGACTAAAAATGAAAGTAGAGGCATTGGA	5.76558
FBtr0079952	eEF1delta-RB	62	10232573	2L	+	CTGCGGGCGAAAGACTAAAAATGAAAGTAGAGGCATTGGA	5.76558
FBtr0079975	me31B-RA	210	10239536	2L	+	CTAAAATTTCACTGTGAATAATGATGACTGAAAAGTTAAA	4.5183
FBtr0079976	me31B-RB	189	10240535	2L	+	CTGGAAACACAAGTGACGATATGGGCTGGAAATCAAAGCT	5.9242
FBtr0080088	chico-RA	183	10246021	2L	-	AGGAACTAAGATTGGAAATCATGGCATCAATATCGGATGA	6.12417
FBtr0080087	bsk-RB	248	10249210	2L	-	ATAAATAAAATCAGTGAACAATGACGACAGCTCAGCACCA	10.7243
FBtr0079977	CG31717-RA	82	10250819	2L	+	GAGTTGAAATACACAGCGATATGAGGACGTCATCACCAGC	4.18066
FBtr0079978	Ror-RA	129	10251967	2L	+	TGTTAGCTAGATTAAGCAATATGAACAAATACTCGGCATT	4.47744
FBtr0080086	CG5676-RA	69	10255815	2L	-	GTCGACATCTAATTTTAAAAATGACTAATTATTCGGAAAT	7.01003
FBtr0089900	Pten-RD	423	10259575	2L	-	AGTCTTTAAACCTTAAAAATATGGCCAACACTATTTCGTT	8.28412
FBtr0089901	Pten-RE	423	10259575	2L	-	AGTCTTTAAACCTTAAAAATATGGCCAACACTATTTCGTT	8.28412
FBtr0089904	Pten-RB	610	10259575	2L	-	AGTCTTTAAACCTTAAAAATATGGCCAACACTATTTCGTT	8.28412
FBtr0089905	Pten-RA	610	10259575	2L	-	AGTCTTTAAACCTTAAAAATATGGCCAACACTATTTCGTT	8.28412
FBtr0089902	Pten-RC	423	10259575	2L	-	AGTCTTTAAACCTTAAAAATATGGCCAACACTATTTCGTT	8.28412
FBtr0089903	Pten-RF	582	10259575	2L	-	AGTCTTTAAACCTTAAAAATATGGCCAACACTATTTCGTT	8.28412
FBtr0080079	Rsf1-RA	164	10263418	2L	-	ATCAGAAACAGTGAATCCAGATGTCCAGCATGGGTGATCA	8.70049
FBtr0089737	CG18619-RB	77	10264208	2L	+	TGTATTATTTGAGAGTTATAATGGCTGATATGGAGATACA	6.38806
FBtr0089735	CG18619-RD	77	10264208	2L	+	TGTATTATTTGAGAGTTATAATGGCTGATATGGAGATACA	6.38806
FBtr0089736	CG18619-RC	77	10264208	2L	+	TGTATTATTTGAGAGTTATAATGGCTGATATGGAGATACA	6.38806
FBtr0089738	CG18619-RA	77	10264208	2L	+	TGTATTATTTGAGAGTTATAATGGCTGATATGGAGATACA	6.38806
FBtr0079983	Mob3-RA	182	10265520	2L	+	AGAATCTCCAACAAGATATTATGGCTTTAAATGGATTTTT	2.07498
FBtr0079984	CG4953-RA	108	10266810	2L	+	TTCTTAGAGTATTTTACAACATGGAGATGGTTGAACCGGA	9.28918
FBtr0079985	CG4957-RA	66	10268961	2L	+	CCCAGCAACCGATTCGTGGAATGGCAGGCCATTCCAAATG	4.04402
FBtr0079986	CG31873-RA	24	10270115	2L	+	CATCGGTCGAAATTGAAAATATGAATTATTTAAGAGTAAT	2.24546
FBtr0080076	CG5640-RB	236	10276485	2L	-	TTCATTTGCGTCTAGGTCTTATGCTAAAACACTGCGGGGA	-2.60238
FBtr0080077	CG5640-RC	224	10276485	2L	-	TTCATTTGCGTCTAGGTCTTATGCTAAAACACTGCGGGGA	-2.60238
FBtr0080075	CG5640-RA	113	10278698	2L	-	ATTTAACAGTTGGTTTAAAAATGGGGCAACTAACTTTCGA	6.62301
FBtr0080074	CG5604-RA	106	10290490	2L	-	AAATCAAATTTCGATTTGCGATGGGCGATGTCGACCCCGA	7.76084
FBtr0080072	CYLD-RB	129	10298128	2L	-	GTGCTGTGCGTCTTTCAAAAATGAATATATACCAACAAAA	3.21829
FBtr0080069	CYLD-RC	305	10298883	2L	-	AACGAGCGGGACCAGCTGCAATGATCTTAAACAACAAAAG	4.37214
FBtr0080070	CYLD-RD	97	10299204	2L	-	TTATCCTTTAGTTGGAAATAATGAATTCCAAATCCGATTA	3.31225
FBtr0080071	CYLD-RE	82	10299204	2L	-	ATTTCCTTTAGTTGGAAATAATGAATTCCAAATCCGATTA	3.15893
FBtr0080068	CYLD-RA	82	10299204	2L	-	ATTTCCTTTAGTTGGAAATAATGAATTCCAAATCCGATTA	3.15893
FBtr0080065	nmd-RA	109	10303836	2L	-	AATAGAATATCTGCAGAAACATGGACAACTTCGGACTGGG	10.5057
FBtr0080064	CG5390-RA	87	10305505	2L	-	TACTTTGATAAATTAAGAATATGATATTACTAAATTGCCT	1.40034
FBtr0079987	CG4968-RA	142	10307045	2L	+	TGTTCAGTATTCAGAGAAACATGGAGCCGTTTACCCATAA	7.16174
FBtr0080063	Cdk5alpha-RA	198	10310304	2L	-	TACGAAACTAATAAGCCATCATGGGAACGGTGTTGAGCTT	8.93264
FBtr0080061	CG5384-RA	85	10314311	2L	-	TATAAAAGAAAAAATTAGCCATGCCCGCATTTAAAGTTAA	6.94021
FBtr0079988	CG4972-RA	119	10314914	2L	+	TTATTCTATTAAAACGATAAATGATGAATGAAGCGGACAG	4.354
FBtr0080060	CG5381-RA	59	10320019	2L	-	GGCATAAACACTAGTTCACAATGAGTTGGAACAAGAGGAA	9.50201
FBtr0079990	CG4995-RA	192	10322793	2L	+	TACTATGTAAAATCTTCAAGATGTATCCAATAACGTTTAT	7.87755
FBtr0079989	CG4995-RB	206	10322793	2L	+	TACTATGTAAAATCTTCAAGATGTATCCAATAACGTTTAT	7.87755
FBtr0079991	CG4995-RC	97	10323746	2L	+	CTGAAACTTTTTCTCCAAAAATGGTTGTGGATTTCGTAGC	8.31067
FBtr0080059	RnrL-RA	108	10327878	2L	-	TGTGAAATATAGCAGTCAAGATGTTGAAGAACAAGTCCAT	10.6264
FBtr0080058	CG5375-RA	65	10330564	2L	-	TTCCAATGCCCATGCCAAGAATGGATATCTATATAACAAA	5.22793
FBtr0113033	CG5375-RB	65	10330564	2L	-	TTCCAATGCCCATGCCAAGAATGGATATCTATATAACAAA	5.22793
FBtr0079992	CG5037-RA	147	10331610	2L	+	TAACTAATAAGTGAATAATAATGATATTATTCAAAGGAAT	2.81277
FBtr0079993	GATAd-RA	161	10334075	2L	+	ACGAATATAAATTTCTAATTATGAATAATGTACCACATAA	2.60613
FBtr0079994	SamDC-RA	55	10339515	2L	+	TGTTATTGCCAGCCAGCAGCATGTTGGAGAACGGTTCGCA	8.0068
FBtr0079995	SamDC-RB	55	10339515	2L	+	TGTTATTGCCAGCCAGCAGCATGTTGGAGAACGGTTCGCA	8.0068
FBtr0079996	CG31715-RA	61	10341682	2L	+	GGCCCAAAAGAAAAATAAAAATGAGTGCGATTTCTAATGA	8.4342
FBtr0079997	Sps2-RB	48	10342759	2L	+	TGCGTAGAAATTCGCGCACAATGTTTCAACCCGAAAAACA	6.96974
FBtr0079998	Sps2-RA	48	10342759	2L	+	TGCGTAGAAATTCGCGCACAATGTTTCAACCCGAAAAACA	6.96974
FBtr0079999	CG5022-RA	195	10344654	2L	+	AACACAATCCAATCCACAAAATGTTCAGGAGCAAAAATGA	9.56604
FBtr0080000	CG5045-RA	172	10356915	2L	+	GTCAAAACAAAACCAGGATCATGCTGAAAACCGCTGTTAG	7.74727
FBtr0080054	CG5366-RA	196	10362507	2L	-	AACGTTTCAAAGCCTTCGCTATGGCGTCACATCAGTACCA	8.09819
FBtr0080001	pim-RA	122	10363099	2L	+	CACCAATAAATGCTAACAAAATGGATCAGATTTTAAACAA	10.047
FBtr0080003	CG5056-RA	178	10366876	2L	+	TACTGTGACCCAGCAGCACAATGGCCACCGAAGAGCTACC	12.1326
FBtr0080004	dpr19-RA	467	10377322	2L	+	GAGCCTCGAATTCGGAAATAATGGAACCGAAAAGATGGCA	4.1861
FBtr0080005	CG5091-RA	31	10380149	2L	+	AATGTTGGCAAAACAAAAAGATGAGATCCGAAATTTTGGC	6.51656
FBtr0080006	CG5096-RA	87	10382340	2L	+	GCAAAAGAATTTTGAGAACTATGAATTTAACAAAATCAGC	1.68213
FBtr0113034	CG5096-RB	599	10383632	2L	+	AGATCTTGGATGTCTCTTATATGGAAATCGATGACTTGCC	1.84723
FBtr0080051	cdc2-RA	86	10386177	2L	-	AAGAAATAGCTTAATAAATTATGGAGGATTTTGAGAAAAT	5.09927
FBtr0080007	mRpS7-RA	80	10386744	2L	+	ACACAGCAGACGATGTAAACATGTCGCTTTTAGGTAGGAT	9.22443
FBtr0080008	da-RA	463	10390062	2L	+	TATTAGGATCTATTGCTGAAATGGCGACCAGTGACGATGA	9.29393
FBtr0080050	CG5362-RA	82	10396217	2L	-	TGCACCTGTGAAATTCTAAAATGGCTGAACCAATTCGTGT	6.85192
FBtr0080010	CG31716-RC	289	10398115	2L	+	AATCAACAAATCACCTGAAAATGAACGGCCTGAGCAGCAA	10.6927
FBtr0080011	CG31716-RD	219	10398115	2L	+	AATCAACAAATCACCTGAAAATGAACGGCCTGAGCAGCAA	10.6927
FBtr0080012	CG31716-RE	291	10398115	2L	+	AATCAACAAATCACCTGAAAATGAACGGCCTGAGCAGCAA	10.6927
FBtr0080013	CG31716-RB	128	10398115	2L	+	AATCAACAAATCACCTGAAAATGAACGGCCTGAGCAGCAA	10.6927
FBtr0080014	CG31716-RG	114	10398115	2L	+	AATCAACAAATCACCTGAAAATGAACGGCCTGAGCAGCAA	10.6927
FBtr0080009	CG31716-RA	352	10398115	2L	+	AATCAACAAATCACCTGAAAATGAACGGCCTGAGCAGCAA	10.6927
FBtr0100253	CG17768-RA	1039	10403995	2L	-	TAATCGATTACTTCACGAAAATGCTGCCACTTTCACTTTT	4.25845
FBtr0091657	LSm-4-RB	32	10405136	2L	-	AAAATTTATGAGTATGCAATATGTCGTCTACGTTTAGATA	4.9686
FBtr0080017	Ip259-RA	62	10408767	2L	+	TACAGAATTAACAATTAACAATGCCGCAGAATGAGTATAT	9.86636
FBtr0080016	RpS27A-RA	56	10409731	2L	+	TTTGGTGACTGGAATACAAGATGCAGATCTTCGTTAAGAC	7.7268
FBtr0080047	CG5355-RA	142	10413430	2L	-	TTGCATTGATAATTTTGCAAATGCATACCATTTTTCGAGG	0.739377
FBtr0080018	Klp31E-RA	116	10414602	2L	+	TTTATTTGTTCGATTGCAATATGATTTCCGAAGTGGACTC	5.43811
FBtr0080019	RfC3-RA	54	10419265	2L	+	CAATATATCAAATTATAGTTATGTCGGAAACCAGTGGACC	4.46368
FBtr0080046	pie-RA	112	10422643	2L	-	TCTGAGCGGCCAGCTTACAAATGGAAGATAACAAGGAGCT	5.80727
FBtr0080020	CG5168-RA	205	10423520	2L	+	CTGGATCCACCTTAAATAATATGGCTGCCGAGATAAAACC	5.64389
FBtr0080045	SmB-RA	295	10426496	2L	-	TAACATAGAAATCAAATAAAATGACGATCGGCAAGAACAA	11.1882
FBtr0080022	KdelR-RB	304	10427171	2L	+	AGTCGGCGGATTAGATCACGATGAATATCTTTCGCTTTGC	5.62855
FBtr0080023	KdelR-RC	237	10427171	2L	+	AGTCGGCGGATTAGATCACGATGAATATCTTTCGCTTTGC	5.62855
FBtr0080021	KdelR-RA	232	10427171	2L	+	AGTCGGCGGATTAGATCACGATGAATATCTTTCGCTTTGC	5.62855
FBtr0080044	CG5343-RA	200	10430714	2L	-	CACTGCACAGCAGTCGCGAAATGTTCAAAAACACTTTCCA	7.18948
FBtr0080025	TfIIB-RA	59	10431403	2L	+	ATATAGCTTACAGAGTACAAATGGCATCGACATCGAGACT	4.9772
FBtr0080043	CG5337-RA	342	10435337	2L	-	AGGATATCAAATTCGAGACCATGCCCATAGGAAGCATTAT	6.8783
FBtr0080026	CG5198-RA	95	10436086	2L	+	TGTCTTGAGTTCTTGATAAAATGGCGAGCAAAAGAAAGCA	7.53648
FBtr0080027	CHIP-RA	288	10437839	2L	+	GGCGCAGAAGATTCGTCAGGATGACGACCAAGCACATCTA	9.82116
FBtr0273339	CG13142-RB	89	10439529	2L	+	AGTATTTATTTAACAATAATATGGATTCGTCTGAAAGCCA	3.46746
FBtr0080029	CG6232-RA	70	10444760	2L	+	GTGATACACGGGGCTTAGAAATGGCGAAGCTGTTGTTAAT	9.08711
FBtr0080030	CG6206-RA	196	10457852	2L	+	AATAAAATACGAAAAGTGCAATGTCTGCGAAGACTTCGGT	8.55529
FBtr0080031	CG6206-RB	196	10457852	2L	+	AATAAAATACGAAAAGTGCAATGTCTGCGAAGACTTCGGT	8.55529
FBtr0080039	RluA-1-RA	380	10472171	2L	-	TGCCCAGGATCGTGTCAACAATGCAGAATTCTCCGGCTCC	6.77317
FBtr0080040	RluA-1-RB	512	10472171	2L	-	TGCCCAGGATCGTGTCAACAATGCAGAATTCTCCGGCTCC	6.77317
FBtr0080041	RluA-1-RC	392	10472171	2L	-	TGCCCAGGATCGTGTCAACAATGCAGAATTCTCCGGCTCC	6.77317
FBtr0080032	RluA-2-RA	272	10477386	2L	+	AATTCTCGTGGCTGTTGAAAATGGAGAGTTCCAAACTCTT	5.03365
FBtr0080033	Grip75-RA	59	10483358	2L	+	CGAATTAAAGCAGCAAAACAATGATACACGATTTGTTATT	6.60927
FBtr0080038	CG7456-RA	126	10488497	2L	-	TCCGGACCGACGGCAGCGGAATGAGTGTTCTGGAACAGCT	5.89642
FBtr0080034	CG6144-RA	49	10488959	2L	+	AGATAAGTGTAGGCCTAGTCATGGATTTCACGGGCTTTGA	5.97163
FBtr0100565	CG6144-RB	214	10488959	2L	+	AGATAAGTGTAGGCCTAGTCATGGATTTCACGGGCTTTGA	5.97163
FBtr0080035	Myo31DF-RA	189	10506014	2L	-	CGCAGGATCAAAAGGACACCATGGCTATGCAACGGGAAGC	10.8462
FBtr0080036	Myo31DF-RB	766	10506014	2L	-	CGCAGGATCAAAAGGACACCATGGCTATGCAACGGGAAGC	10.8462
FBtr0080091	CG6094-RA	77	10507194	2L	+	CATTGAAATTTTGGCATAAAATGAATAAAATTACGAGTGC	4.01581
FBtr0080135	CG7384-RA	223	10510238	2L	-	GTCAAGACCAAAACGCAACGATGACGGGAACAGCGGCAGT	11.6207
FBtr0080133	Fatp-RA	447	10516592	2L	-	TCATCTACACGCTCCACACAATGGGCTGGATTTTTGCTGT	9.01474
FBtr0080134	Fatp-RB	523	10516592	2L	-	TCATCTACACGCTCCACACAATGGGCTGGATTTTTGCTGT	9.01474
FBtr0080092	Lrr47-RA	89	10517426	2L	+	TGTCTAATCACTGCCTCGCCATGAAGATTTTGTGCGAAGT	7.14663
FBtr0080093	CG6113-RA	120	10529537	2L	+	GTCGTAAAATCGGTGAAATAATGTCGGTGAAATTGCTAAT	7.59048
FBtr0080096	Trim9-RA	523	10545404	2L	+	GCGGATTATAACCACCAGACATGGAGGACGAACTGCGCTG	9.83919
FBtr0080098	CG6138-RA	93	10567383	2L	+	CATCGAAATCAATAAAAGCCATGGAGGATGACTTGGAGTT	9.17593
FBtr0080132	w-cup-RA	75	10577717	2L	-	TCAAATTTTCGACCTGCAAAATGGAAGAGACCGAAATTCT	10.181
FBtr0112351	CG34160-RA	96	10579905	2L	+	TCAAAATTGATAAACCAAAAATGTCCAACAACAAGGCATC	11.1944
FBtr0112352	CG34161-RA	24	10581637	2L	-	TATAAGAAATTTCTTTAAAAATGAGCAGTCAAATTAAAAA	6.0324
FBtr0080131	CG7329-RA	58	10630995	2L	-	TTAGTCACTGATCGAACGCCATGCCACATGCGATCTGCAT	6.39076
FBtr0080103	CG17098-RA	137	10652115	2L	+	AAGTTGCCACATCGCAGGACATGTTGTCCCACGCCTTCAA	7.20231
FBtr0080104	CG31871-RA	422	10662509	2L	+	CCTTCCCTTCCGGCCTTCCGATGCGGTCCACCGTCGAGGT	4.94845
FBtr0080105	CG17104-RA	256	10677908	2L	+	AAAACAAAAAATCCGCCGAAATGCTGCGGACCTTTGCCAT	12.765
FBtr0080130	CG7299-RA	35	10684372	2L	-	CTCCGATCAAGCAGATCACCATGAAGGTCTTTGTCGTTCT	10.033
FBtr0080129	CG7296-RA	41	10686947	2L	-	CGAGGAAGCAACAACTCAACATGAAACTTTTCATCGCGCT	8.45413
FBtr0080128	CG7294-RA	73	10689196	2L	-	CTCACAGAAGAATTCTCGCAATGAAGACTCTGATTGTTCT	8.2237
FBtr0080127	CG17108-RA	43	10694060	2L	-	AGCTGCAGGCAAAGGTTCCGATGCGTCTGTTTATAGTGCT	1.58894
FBtr0080126	CG7300-RA	773	10696476	2L	-	ATCATAAATCTGAGTCCACGATGGTCTCTTCTGGGCATTC	7.51663
FBtr0080124	Lip1-RA	95	10701363	2L	-	ATACTTGTGGCTAAATTAAGATGCGGTGCAGCCTGAGGAT	6.74019
FBtr0273319	CG6431-RB	559	10726099	2L	+	CGTTAAAGTCCAAATAAAAAATGAAACAAATCGTCGTGCT	8.20336
FBtr0080110	CG6443-RA	187	10729240	2L	+	CTTGAGATAAATATATAATCATGGGTTGCGATGGAGGAAC	5.40338
FBtr0080111	CG17118-RA	44	10730299	2L	+	TTCAAAATATACAACCGACAATGTATCGTGCAGCCTATCA	6.86519
FBtr0080122	CG6750-RA	72	10732334	2L	-	TCTCACAGATCAATTAAAATATGACGGAGCTGCTGATTGA	8.7851
FBtr0080112	CG6444-RA	70	10732818	2L	+	AACAAAAGGAACACATTGCCATGGAGGCCAAGACCGACGC	11.5998
FBtr0080121	Nup107-RA	108	10735945	2L	-	AAGAAACGCATAGTGCAGCCATGGCCGACAGCCCGTTCCC	11.83
FBtr0080113	CG12299-RA	433	10737888	2L	+	CACCCAAGCCTTTTGGCAAGATGGCCGTGCAGCTGAAACA	11.2021
FBtr0080119	CG6729-RA	60	10743874	2L	-	GTAAACAATTTCCAGCGAAAATGTTGGATGATTACTACAC	8.6905
FBtr0080117	CG17124-RA	494	10745997	2L	-	CGCTAAATCGATCGACAAAGATGCAGTGCGGTCTGGAGCA	9.95731
FBtr0080118	CG17124-RB	494	10745997	2L	-	CGCTAAATCGATCGACAAAGATGCAGTGCGGTCTGGAGCA	9.95731
FBtr0080114	CG6495-RA	359	10761506	2L	+	AATAACCATTAGCCAGCGAAATGATTGCCAACTTGGCGTT	10.876
FBtr0080115	UbcD2-RA	370	10766991	2L	-	TCGAAGAAACGAGACCAAAAATGTCTTCAACCCCAGCAGC	8.75295
FBtr0080116	UbcD2-RB	95	10766991	2L	-	TCGAAGAAACGAGACCAAAAATGTCTTCAACCCCAGCAGC	8.75295
FBtr0080191	CG6724-RA	231	10769733	2L	-	AAACGCACGTGGGCCAGGAGATGGATGTGGATAACGGCGA	7.2691
FBtr0080136	CG17127-RA	27	10770985	2L	+	CCCTCGAGAAAACCCACAAAATGAAAGTGTTCGCGCTGTG	9.68687
FBtr0290229	CG17127-RB	41	10770985	2L	+	CCCTCGAGAAAACCCACAAAATGAAAGTGTTCGCGCTGTG	9.68687
FBtr0290245	CG31869-RB	1036	10774916	2L	-	CAAAGTGTAGCAAATATTGAATGACACACACCCTCATTCA	2.44185
FBtr0290246	CG31869-RC	74	10788970	2L	-	TTCGGCCACAAACGAACAGAATGCACAGAACAGAGAAGCA	7.90782
FBtr0080189	CG31869-RA	420	10788970	2L	-	CACAAACGTAAGTGAACAGAATGCACAGAACAGAGAAGCA	7.34036
FBtr0080137	CG31870-RA	110	10790352	2L	+	ACAGCGAATAATTTGTGAACATGTCTAGGAACTATGGACC	7.81676
FBtr0080138	CG31870-RC	157	10790447	2L	+	GACCTGGACCTGGAGCCTACATGCTACCCAGCAGTTTTGG	3.02553
FBtr0080140	CG17134-RA	23	10820733	2L	+	GTCGAATTTCAGCCGCAGACATGAGACAGTTGTTAGTTTT	5.70134
FBtr0100492	Nos-RI	401	10831927	2L	-	CTCCACGTTCCCCGGACAAGATGTCGCAGCATTTCACATC	8.68183
FBtr0100493	Nos-RJ	401	10831927	2L	-	CTCCACGTTCCCCGGACAAGATGTCGCAGCATTTCACATC	8.68183
FBtr0100484	Nos-RB	512	10831927	2L	-	CTCCACGTTCCCCGGACAAGATGTCGCAGCATTTCACATC	8.68183
FBtr0100486	Nos-RC	423	10831927	2L	-	CTCCACGTTCCCCGGACAAGATGTCGCAGCATTTCACATC	8.68183
FBtr0100487	Nos-RD	467	10831927	2L	-	CTCCACGTTCCCCGGACAAGATGTCGCAGCATTTCACATC	8.68183
FBtr0100488	Nos-RE	401	10831927	2L	-	CTCCACGTTCCCCGGACAAGATGTCGCAGCATTTCACATC	8.68183
FBtr0100489	Nos-RF	401	10831927	2L	-	CTCCACGTTCCCCGGACAAGATGTCGCAGCATTTCACATC	8.68183
FBtr0100490	Nos-RG	401	10831927	2L	-	CTCCACGTTCCCCGGACAAGATGTCGCAGCATTTCACATC	8.68183
FBtr0100491	Nos-RH	401	10831927	2L	-	CTCCACGTTCCCCGGACAAGATGTCGCAGCATTTCACATC	8.68183
FBtr0080188	Nos-RA	401	10831927	2L	-	CTCCACGTTCCCCGGACAAGATGTCGCAGCATTTCACATC	8.68183
FBtr0080187	CG6700-RA	308	10842188	2L	-	AGGCAGATTGTGGGAGTACCATGTCAGATGCCATGAGTGC	5.52716
FBtr0100837	CG17140-RA	1245	10844292	2L	-	TTTTTTAAAGTATTTTCAAAATGACAAATATGAAGCAACG	7.26415
FBtr0100838	CG17140-RB	110	10844292	2L	-	TTTTTTAAAGTATTTTCAAAATGACAAATATGAAGCAACG	7.26415
FBtr0100836	CG17139-RA	65	10845599	2L	-	TGTACTTTTTATATGGCACAATGCCCATGAGAGAACGGAT	7.14273
FBtr0080184	Porin2-RA	146	10846898	2L	-	ACCTATTCATACAGCCCGTAATGGCCGCCAAAACACCGAC	9.06415
FBtr0080182	porin-RA	115	10848863	2L	-	CAAACTAAAACTCATCAAAAATGGCTCCTCCATCATACAG	9.32434
FBtr0080183	porin-RB	124	10848863	2L	-	GTTTGTGGTCATGTGAGGAGATGGCTCCTCCATCATACAG	2.53666
FBtr0100584	porin-RC	2005	10848863	2L	-	TCCATTTCAATCCATTCCAGATGGCTCCTCCATCATACAG	4.81397
FBtr0080181	Dnz1-RA	391	10856278	2L	-	AAGACGCAGGCAGCAGAGCAATGGTTTTTATCCGAGATCC	5.86308
FBtr0080180	ial-RA	105	10857977	2L	-	ATTATAAACAAGTCAGCGCCATGACGCTTTCCCGCGCGAA	10.6983
FBtr0080143	Stam-RA	307	10858835	2L	+	CGAGCGGTTTGGTCATAAAGATGGGAATCTTTGGGCAGTC	5.93745
FBtr0080178	CG14071-RA	125	10888778	2L	-	CGTAACTACACTGTGCAGCAATGTCCAGATCGGCAAAGGG	8.34127
FBtr0080177	CG14070-RA	70	10901695	2L	-	GGCCCATTGTTCTAAAGTATATGCAGTACTTCGTGATGTC	1.35599
FBtr0080145	CG14072-RA	51	10937385	2L	+	GCCAAATTGAAATCACAGCCATGGATGGTCTACAATATGC	6.98874
FBtr0290007	dpr2-RB	345	10961224	2L	-	AAGATCCGGCTCGCAGGACCATGGCTATGGAGGGAAAATG	6.38016
FBtr0080170	CG33129-RA	130	10966564	2L	-	CATTGAAATTAAGTTAGAAAATGGCTCAGGTTAAACCGAA	8.00378
FBtr0080171	CG33129-RB	105	10966564	2L	-	CATTGAAATTAAGTTAGAAAATGGCTCAGGTTAAACCGAA	8.00378
FBtr0080172	CG33129-RC	108	10966564	2L	-	CATTGAAATTAAGTTAGAAAATGGCTCAGGTTAAACCGAA	8.00378
FBtr0080169	CG33129-RE	153	10970122	2L	-	ATAAAAAGACTGCTCGCAACATGTCGGAACAATGGGAGGT	12.2008
FBtr0080146	YL-1-RA	99	10970554	2L	+	TCTATATATAAATAACAAAAATGGCTGCCTCGCGATCACG	9.48783
FBtr0080147	CG16743-RA	72	10972652	2L	+	TCGTGCGTTTAAACGGAGAAATGAAGAGCTGTGCGGCGAT	8.62073
FBtr0080168	abo-RA	61	10975212	2L	-	CTTTCCCAGGATCTGTCAGAATGGCCTACAAGAAGCGCCT	10.5607
FBtr0080167	l(2)06225-RA	69	10976290	2L	-	TGCAGAACCAAATTGAAAAGATGGCGAGTTTGGCTACCAA	10.6208
FBtr0110872	l(2)06225-RB	49	10976290	2L	-	AATAGAACCAAATTGAAAAGATGGCGAGTTTGGCTACCAA	10.7029
FBtr0110873	l(2)06225-RC	433	10976290	2L	-	AATAGAACCAAATTGAAAAGATGGCGAGTTTGGCTACCAA	10.7029
FBtr0080148	SCAR-RA	259	10977962	2L	+	ATTGTCAATCGCGCCCGACCATGCCGCTGCCCAAACGATC	5.88917
FBtr0080166	piwi-RA	84	10987332	2L	-	GCGAGTGCCAAAAAGTAACAATGGCTGATGATCAGGGACG	9.26265
FBtr0080150	CG16833-RB	594	10990185	2L	+	CTGGGTGACCAGGATCTGACATGCGTAACAACAGCGGCTA	5.12652
FBtr0080152	CG16833-RC	534	10990185	2L	+	CTGGGTGACCAGGATCTGACATGCGTAACAACAGCGGCTA	5.12652
FBtr0080151	CG16833-RA	549	10991189	2L	+	CCAATAGCCGCAAAGTGCCAATGAGTAAATTTCAAAAGGC	2.98121
FBtr0112793	aub-RC	203	11000801	2L	-	CCAGTTTGAGCGCGGTGCAAATGCACAAGTCCGAGGGCGA	5.81426
FBtr0080165	aub-RA	124	11001365	2L	-	CAACTGTAATTTGTGTAATTATGAATTTACCACCAAACCC	1.02665
FBtr0080163	RpL9-RA	121	11003751	2L	-	CTAACGGAGCTGTCATCAAGATGCGTACCATTAATTCCAA	7.29363
FBtr0080164	RpL9-RB	127	11003751	2L	-	CTAACGGAGCTGTCATCAAGATGCGTACCATTAATTCCAA	7.29363
FBtr0089881	Nup154-RA	157	11004980	2L	+	TCATCACAGTTTTCAGCACGATGACTCTTCCGCAAGCACA	6.67535
FBtr0089882	Nup154-RB	837	11005832	2L	+	CCCAAGGACTGGTCTCCTATATGGTTCCCAGTTTTTTGAA	2.8955
FBtr0080162	Art8-RA	93	11010992	2L	-	GATAACTGCAACTTTAAATCATGGCGAACACTTATTTCGA	8.38435
FBtr0080157	dUTPase-RA	106	11011441	2L	+	AATAACTCAATTTGCTCCAAATGCCATCAACCGATTTCGC	4.92894
FBtr0080156	dUTPase-RB	59	11011483	2L	+	ATTCTGCAACTGCCAAGAAGATGAAGATCGACACGTGCGT	9.63761
FBtr0080161	Samuel-RA	555	11055377	2L	-	CAATATGTTGAGCCCCCATAATGAAGGAAATTGATACGGA	8.71735
FBtr0080234	Ast-C-RA	261	11077221	2L	-	TCGTGCAGAAGCGTTTAAAAATGATGAAATTCGTGCAGAT	8.29202
FBtr0080194	CG16854-RA	55	11088386	2L	+	ATCTGCTGGATCCGAAGTTTATGACCAAGAGGGACCTACA	0.389261
FBtr0080195	CG4705-RA	121	11091567	2L	+	ACTTATTAGAGTAGGACAATATGCCGCCCACGGAGACACT	9.09428
FBtr0080196	CG4705-RB	121	11091567	2L	+	ACTTATTAGAGTAGGACAATATGCCGCCCACGGAGACACT	9.09428
FBtr0080231	CG6181-RA	224	11100559	2L	-	GGCAGTCAGCCGATGTGTCAATGTTAATCGCGCTCTTCGC	4.29992
FBtr0080232	CG6181-RB	307	11100559	2L	-	TGCAGTCAGCCGATGTGTCAATGTTAATCGCGCTCTTCGC	4.30725
FBtr0080230	CG6192-RA	425	11106213	2L	-	GCAACAAGTAGGCGACAGGCATGGACGTGTCCCTCACTGA	8.44793
FBtr0080197	l(2)gd1-RA	113	11107065	2L	+	CAGCCTCTGTGCAATCAAGGATGTTCTCCAGAAAGAAGCC	5.37023
FBtr0080229	CG6201-RA	114	11112949	2L	-	CGAATCGCTCATCGCACGGAATGCTGTCGCTACTCCTGGT	6.62698
FBtr0080228	CG6230-RA	143	11120171	2L	-	GGAGTACCCACCTGAAACCGATGACCGAGGCAGCTGGAGC	5.52697
FBtr0080227	CG14921-RA	98	11121585	2L	-	GGGAAGCCAAGCAACTCATCATGGTACAGATTTCGCAGAC	7.35171
FBtr0080226	Csl4-RA	262	11123470	2L	-	AAACTGTCTCTGGCCTAAAAATGAGTGAACAGCAGGATGA	7.75392
FBtr0080199	CG4738-RA	100	11123879	2L	+	TAATTTGTTGTGCTAGCAAGATGCCCACATCCAAACTGCA	7.18096
FBtr0080225	RfC38-RA	474	11130171	2L	-	ATTTTACATGCGTTAACGAAATGGCACTTTGGGTGGATAA	7.43371
FBtr0080200	CG4751-RA	124	11130865	2L	+	AGAATTCGCGACAAGAACGCATGGAGAACGGAGTGGAACA	5.54762
FBtr0080201	hgo-RA	38	11136433	2L	+	AAACCGCCGGAGGAACAGACATGTCGGAATACAAGTACCT	8.88299
FBtr0080224	CG31867-RA	62	11145355	2L	-	TTTTTTTTTGCGTTTTAATAATGCGTGATTATGCGTCCAA	2.71647
FBtr0080222	CG6287-RA	115	11155601	2L	-	TATTCATTACCCACCCAAATATGCCCCTCAATATAAGAAA	6.14074
FBtr0080217	Ca-beta-RA	32	11170439	2L	-	TCCAAAACAATTTGTGAGCCATGAAAAAGCTTCATCTGGG	6.72205
FBtr0080218	Ca-beta-RB	32	11170439	2L	-	TCCAAAACAATTTGTGAGCCATGAAAAAGCTTCATCTGGG	6.72205
FBtr0080216	Vm32E-RA	31	11171634	2L	-	TGTAAATCACTTAGTTCATCATGCAGATCGTTGCTCTCAC	7.58158
FBtr0080202	CG4788-RA	191	11179232	2L	+	ACTGTCGTATAGCCAAGACAATGCAGCAAACAAATCCGGC	6.14506
FBtr0080203	ab-RB	754	11235597	2L	+	GCTAGACGAGGTCCACTTAAATGACCGAATCCACACAGCT	4.44917
FBtr0080204	ab-RA	754	11235597	2L	+	GCTAGACGAGGTCCACTTAAATGACCGAATCCACACAGCT	4.44917
FBtr0080215	cmet-RA	333	11268846	2L	-	GAGACCAAGAAGGCGCCAAGATGTCTGCGAAGAACGCCAG	12.734
FBtr0091678	cana-RA	177	11269904	2L	+	GTTTCCCACAAGTCGCAAAGATGTCTACGAAGAACGCCAG	10.8374
FBtr0091679	CG33695-RA	6685	11278113	2L	+	GCGCCCCGCGAAAAAAGGCCATGAACTCGGCAATCAAGGT	6.35903
FBtr0091680	CG33695-RC	90	11278113	2L	+	GCGCCCCGCGAAAAAAGGCCATGAACTCGGCAATCAAGGT	6.35903
FBtr0091682	CG33695-RE	90	11278113	2L	+	GCGCCCCGCGAAAAAAGGCCATGAACTCGGCAATCAAGGT	6.35903
FBtr0091681	CG33695-RD	39	11278370	2L	+	TAACAACAAACTGACTCCGGATGCAAATCCGCATGCACTT	4.25791
FBtr0091683	CG33695-RF	229	11278451	2L	+	GCAGACTGGGCGATCTAACCATGCAGCTGCATCCCAATGC	6.27869
FBtr0080212	CG4851-RA	58	11280372	2L	+	AATCCATTGTTCCCCACAAAATGAGACTTCGTTTGCAAGT	5.68176
FBtr0080213	mre11-RA	87	11282180	2L	+	TTTAAGTTGCCCAGTTAACCATGAATGGCACCACGACAGC	8.0586
FBtr0080251	CG14926-RA	95	11343168	2L	-	AATTTTTAAATTTTTTAACGATGGAAAACGGTCCGGAATT	7.1676
FBtr0080235	salr-RA	134	11366413	2L	+	CGCTTCCGATCGAGAGGATAATGTGTTCAATATTTCGCAA	1.51477
FBtr0080236	salr-RB	389	11366413	2L	+	CGCTTCCGATCGAGAGGATAATGTGTTCAATATTTCGCAA	1.51477
FBtr0089913	salm-RA	425	11445178	2L	-	GCTAACTAAAAGTTCTCTTGATGAAAAATCACCTGTCCAA	2.88833
FBtr0080237	sala-RA	21	11486210	2L	+	GTACCGAAACTTCAGCCACGATGAAACTACTGATTGCTCT	7.73323
FBtr0080248	CG6488-RA	237	11498882	2L	-	TTGATTTATAATTGAAAACAATGGACTTTCCGGACAAAAT	7.1919
FBtr0080246	CG6509-RB	586	11515780	2L	-	TATTACCTAAAGATGCTGTGATGGCGAAGATGGCATCTGG	6.53341
FBtr0080247	CG6509-RA	435	11515780	2L	-	TATTACCTAAAGATGCTGTGATGGCGAAGATGGCATCTGG	6.53341
FBtr0080239	CG4970-RB	88	11517492	2L	+	CACTAACAACCTTTTGGAAAATGGCCAAGCCAGGGCGAGC	10.1227
FBtr0080240	CG4970-RA	248	11518812	2L	+	GGACACGACAGGCTGAGCAGATGCACCTGGCTGAAAAGGA	5.25761
FBtr0100456	CG14929-RA	1130	11519944	2L	+	TTGAAAATCATATCAAATCGATGGCTTTCTTCCTCATCCG	6.11569
FBtr0080245	CG14930-RA	26	11521259	2L	-	CAATCAATTACATTTGTAAAATGAACAAAAAACCAGAATA	4.5834
FBtr0080242	CG31705-RA	82	11525666	2L	-	AATAAAACAGATAGCCCGAAATGACCACTTACCCGACGCG	10.6313
FBtr0080243	CG31705-RB	427	11525666	2L	-	AGTGTTGGATCCATTCCAGAATGACCACTTACCCGACGCG	7.72102
FBtr0080241	CG31706-RA	55	11530994	2L	-	TGAAAACTATCGCATCCAAGATGAAATCCTGGTACCTAGC	7.97135
FBtr0080271	Mst33A-RA	171	11586603	2L	-	CTCCTTCAGGCAACCTCAAAATGGCGCCCGTTTCAAAACG	10.0106
FBtr0100526	CG15841-RA	187	11591491	2L	-	ATCAAAGAAGGATCTTGTATATGGAAGTGGAAATGTGGTT	2.37248
FBtr0080267	CG6614-RA	60	11648779	2L	-	CACCTTTATTTCAATTCACAATGGATAGAAAGATCCGAAA	6.67583
FBtr0080266	CG12307-RA	62	11651939	2L	-	AAAAAAGAGACACCATTACAATGAAAAACTCAACTGTGCA	8.96282
FBtr0080253	CG4983-RA	147	11652655	2L	+	TGCCAACCTGTCTACCCAACATGTTTCCTGATGACTTCGA	8.44918
FBtr0080254	CG4988-RA	24	11694880	2L	+	TCACACCTGAGGTTACGAAAATGTCTATCACCGTAGAGGA	10.4698
FBtr0080255	CG12602-RA	106	11741551	2L	+	TATAGACACTCGATTTGAACATGGGTGACATGTTCCGCAG	8.16584
FBtr0080265	Tsp33B-RA	62	11792303	2L	-	ATGCCCACGAGGATGACCAAATGCGCCAGCCCTTCCGCCG	4.95204
FBtr0080264	CG14937-RA	36	11794047	2L	-	CGATCGAGAACAGACCGCAGATGACGTCCGCAAGCGATAC	5.94115
FBtr0080262	crol-RB	1418	11803439	2L	-	GCCCGGATCTGGACACAAGAATGCAGCACGTGAGCGCTGC	7.97358
FBtr0080263	crol-RC	1418	11803439	2L	-	GCCCGGATCTGGACACAAGAATGCAGCACGTGAGCGCTGC	7.97358
FBtr0080260	crol-RD	767	11803439	2L	-	GCCCGGATCTGGACACAAGAATGCAGCACGTGAGCGCTGC	7.97358
FBtr0080261	crol-RA	1418	11803439	2L	-	GCCCGGATCTGGACACAAGAATGCAGCACGTGAGCGCTGC	7.97358
FBtr0080259	CG14939-RA	327	11812431	2L	-	AACCAATCCGAAACGGCAAAATGGGCAACAAGAACTCGTG	11.3553
FBtr0299782	Pde1c-RC	341	11821284	2L	-	TCAACCTCCAGCTGAATTCCATGTACGAACCGGGTACGAG	2.65346
FBtr0080325	esc-RA	167	11829235	2L	-	AAACGTGCCGCGCGTTCGAAATGAGCAGTGATAAAGTGAA	7.3765
FBtr0299781	Pde1c-RB	782	11835385	2L	-	CCGCCTCCGCCGCCGTGAAAATGCAGCCATCATCGCCGAA	6.61161
FBtr0299786	Pde1c-RG	782	11835385	2L	-	CCGCCTCCGCCGCCGTGAAAATGCAGCCATCATCGCCGAA	6.61161
FBtr0080274	CG14933-RA	399	11843226	2L	+	CATCCACACGTATAGAAAACATGAAGTATCTGACTTTGCT	7.49226
FBtr0080277	CG14935-RB	48	11850355	2L	+	AAATAGAATACCTCGCCGCAATGCGCGCTCCACTCATCCA	9.66757
FBtr0080276	CG14935-RA	109	11850412	2L	+	TACTAAACTCCGGCTCCATTATGGCCGGTCTGGTTAAGAG	8.72135
FBtr0299783	Pde1c-RE	412	11859350	2L	-	CTAATCTAAATCGTTTGAAAATGGGCGATACTTTGGACGA	9.50745
FBtr0080281	Cry-RA	94	11944235	2L	+	TATACTTAACGTCAGCAGCCATGAAACGGACATACTTGTT	6.03133
FBtr0080282	CG16964-RA	75	11948110	2L	+	AAAAAAACGTAGCTACAAAAATGTTGACCACGATGAGAGG	10.8745
FBtr0089572	CG6686-RA	90	11987945	2L	-	TTGTGAAAATAATAATAAATATGGGTTCCTCGTCGTCGGG	6.47268
FBtr0089573	CG6686-RB	90	11987945	2L	-	TTGTGAAAATAATAATAAATATGGGTTCCTCGTCGTCGGG	6.47268
FBtr0112354	CG34163-RA	33	11988318	2L	+	CGGAGATCTCCACATAAACAATGGAAATTAAAAAGTCCAA	6.24665
FBtr0080316	CG12314-RA	37	11989824	2L	-	GAAACGAGCTAAATTCAAAAATGTTGATTACCCAAATAAT	7.39416
FBtr0080285	dgt2-RA	60	11990024	2L	+	TTAAGCATTTTACCACCTAAATGGATGATCCATCCGCCAC	6.56558
FBtr0080286	escl-RA	46	11990973	2L	+	TTTGCCGGAATAAAACAGATATGACCGAAACGAATCCCAG	5.65465
FBtr0100626	escl-RB	46	11990973	2L	+	TTTGCCGGAATAAAACAGATATGACCGAAACGAATCCCAG	5.65465
FBtr0080287	Ada1-2-RA	87	11992993	2L	+	TTGTTATTCCCATTACTAAAATGCTTACCGACAGAGTTCT	6.0712
FBtr0080315	CG18789-RA	111	11995317	2L	-	AATTAAAATCAAATTTAAATATGGTTGTCTGCCGGTTCTT	7.62791
FBtr0080288	CG31864-RA	22	11995814	2L	+	ATTTCTAGGATTCCATCAGAATGCAAAAAGTGCTGGGACG	5.4518
FBtr0080289	Ada1-1-RA	93	11996904	2L	+	TTGTTATTCCCAATACTAAAATGCTTACCGACAGAGTTCT	6.30684
FBtr0080314	CG18787-RA	89	11999228	2L	-	AATTAAAATCAAATTTAAATATGGTTGTCTGCCGGTTCTT	7.62791
FBtr0080290	CG12264-RA	71	11999725	2L	+	ATTTCTAGGATTCCATCAGAATGCAAAAAGTGCTGGGACG	5.4518
FBtr0080313	CG6746-RA	125	12002151	2L	-	TCACACATCTCCGCTCCAACATGTCAGCAAAGGCAGTGTC	9.72267
FBtr0080291	Rh5-RA	73	12008449	2L	+	TTTGGAGCGGATCAAGCAGTATGCACATCAACGGCCCAAG	4.33114
FBtr0080312	CG6734-RA	197	12020741	2L	-	GAGCACCCCCCATATGAAAAATGGGCGACAGCGAACAGAT	10.446
FBtr0080292	l(2)01810-RA	342	12027782	2L	+	CGCCGCCAATTAGTACCGAGATGACGCAACAGCCACAATG	5.89423
FBtr0289986	CG18788-RB	35	12034225	2L	+	TATAAAACAAAGTTACCAAAATGCTGCCCGCTGTTGAGCA	12.1884
FBtr0080309	Tom70-RA	212	12038130	2L	-	TCCATAAAAAGACCGGCTCAATGGCGATGACTCTGAACAT	11.5848
FBtr0080310	Tom70-RB	209	12038130	2L	-	TCCATAAAAAGACCGGCTCAATGGCGATGACTCTGAACAT	11.5848
FBtr0080311	Tom70-RC	83	12038130	2L	-	TCCATAAAAAGACCGGCTCAATGGCGATGACTCTGAACAT	11.5848
FBtr0080308	CG6766-RA	101	12040581	2L	-	TCGCTGCCTTAAACACGAAAATGGGCAAGTCCTACGTGAT	9.53158
FBtr0080307	CG6785-RA	2209	12042991	2L	-	TCAATAGTGACAAACGGATAATGTCTGCCTACGAGAAAAT	8.74255
FBtr0080306	CG6770-RA	125	12045975	2L	-	TGCAACCTTAAATCGCCATTATGTCCGAGGCCCACTTCGA	10.5487
FBtr0080305	CG6792-RA	57	12048861	2L	-	GCATTATCTAAGCTGCAGAAATGCTGCACTCACAGACAAT	8.59675
FBtr0080294	CG14945-RB	673	12050096	2L	+	GGTAATTCAATCAGAACGATATGGTGGGAAAAGTTCTACG	4.67959
FBtr0080295	CG14945-RA	201	12050096	2L	+	GGTAATTCAATCAGAACGATATGGTGGGAAAAGTTCTACG	4.67959
FBtr0089655	JhI-21-RA	144	12055296	2L	-	AATCCCACAGTGCAGACATCATGACGGACCGATATGCCAA	9.38005
FBtr0089656	JhI-21-RB	118	12055296	2L	-	AATCCCACAGTGCAGACATCATGACGGACCGATATGCCAA	9.38005
FBtr0080296	CG5317-RA	98	12056422	2L	+	TAAAAAGCCAAATACCAGCAATGTCAGACAAATATGCGGT	10.225
FBtr0113037	CG5317-RB	98	12056422	2L	+	TAAAAAGCCAAATACCAGCAATGTCAGACAAATATGCGGT	10.225
FBtr0112355	CG34164-RB	1388	12057893	2L	+	TTAGATTCAATTAATTCTCAATGAATTCAAGTTTCAACAG	1.46069
FBtr0080302	rab3-GAP-RB	199	12062966	2L	-	CAACTGGGGAACTGATTGCCATGGCGCAGGGTGAAAAGTT	6.48304
FBtr0100290	CG14946-RB	1481	12065292	2L	-	CCCGATAAGAAACCCTCACCATGATAGAACGGGAAATTAT	7.92021
FBtr0080299	prd-RA	238	12085086	2L	-	CGCGCTCCGCTCTACCTAACATGAACAGCGGCCAGGGGCG	8.24773
FBtr0080298	prd-RB	263	12085529	2L	-	TTGGAGCTCCTCCAGAAACTATGACCGTAACCGCCTTTGC	6.15628
FBtr0080326	CG5325-RA	91	12093862	2L	+	AAGCATCCCGAAATTGCACAATGTCCGAAGAAAAGAAGAA	10.1151
FBtr0080327	CG5325-RB	91	12093862	2L	+	AAGCATCCCGAAATTGCACAATGTCCGAAGAAAAGAAGAA	10.1151
FBtr0080364	CG6712-RA	90	12096420	2L	-	TTCGTGATTCTCTCGGAATAATGATAAAAATTAAGCGAAA	2.93084
FBtr0080330	Ced-12-RA	108	12097951	2L	+	CTAATTGAAAGAGTGCCAAAATGATACCAAAAAAGACGAC	8.66081
FBtr0080362	Patsas-RA	225	12103060	2L	-	GCGTGGACTTCGAGTTCTACATGGCCTCGAAGGTGCATCC	5.81753
FBtr0080363	Patsas-RB	195	12103060	2L	-	GCGTGGACTTCGAGTTCTACATGGCCTCGAAGGTGCATCC	5.81753
FBtr0080332	Aats-thr-RA	101	12103895	2L	+	AAGTGCTAGTTAGCCGAATTATGTTGAAGTTGGCGCCGCA	4.91378
FBtr0080333	Aats-thr-RC	109	12104501	2L	+	ATCAGTCGAAAGCTGCCAAGATGAAGAAGGAGAAAAAGGA	11.6015
FBtr0080331	Aats-thr-RB	114	12104501	2L	+	TCAAAAGGCATGCTGCCAAGATGAAGAAGGAGAAAAAGGA	11.3414
FBtr0080361	Rab6-RA	325	12108799	2L	-	AGACACGTACGTTGAGGAAGATGTCATCCGGAGATTTTGG	5.43504
FBtr0080334	CG16996-RA	186	12109643	2L	+	TAAACAGTTCCGCGAAAACTATGTTAGCGAACGGACAGCA	5.65515
FBtr0080359	rho-6-RA	112	12131405	2L	-	ACTGGATAGCTAGTGAGTGTATGCAAAAAGTACTGATCTT	-2.44066
FBtr0080338	CG31760-RA	267	12153528	2L	+	TTGCAAATGCGAAAACAACAATGAAATGCTGGCACAATGT	7.15756
FBtr0080358	CG6583-RA	95	12172474	2L	-	AAAACAGTTTTAAGTAAAAAATGAATGTCCTGCTCCGTTG	6.44783
FBtr0080342	CG17218-RA	86	12173070	2L	+	AGAAAAACATAAATATAACGATGAAAACACTGGAGAAATA	6.6178
FBtr0080343	CG17218-RB	279	12173346	2L	+	TGAAGGGCGTGCGACCGACAATGTGTCGCAAGATCCGGCA	6.449
FBtr0273342	CG6579-RB	288	12177598	2L	-	TTGTTCAAAACCCACCAAATATGCTGAAACAAGTGATTTT	6.53251
FBtr0290239	CG31759-RC	297	12208216	2L	+	GCACTTCCTTGGCTGGTAAAATGGAGAAGGTTTATTTGAG	7.02583
FBtr0290240	CG31759-RD	531	12208216	2L	+	GCACTTCCTTGGCTGGTAAAATGGAGAAGGTTTATTTGAG	7.02583
FBtr0080344	aret-RB	500	12241080	2L	+	CAATCAGCGGATCCATTAAGATGCTCAGTTCGCTGGACGC	7.65645
FBtr0080345	aret-RA	329	12271265	2L	+	TTCAGTTTGATAACGCAAATATGTTCACCAGCCGCGCTTC	7.21018
FBtr0080346	aret-RC	329	12271265	2L	+	TTCAGTTTGATAACGCAAATATGTTCACCAGCCGCGCTTC	7.21018
FBtr0080347	aret-RD	1044	12298588	2L	+	AACGCAAACTCTTTGTGGGTATGCTAAACAAGAAGCTGAA	3.48615
FBtr0110957	bru-2-RE	462	12351996	2L	+	ACAAAGCAGAGGTGTAATAAATGATGTTGCAATCCTTGAG	2.42975
FBtr0080351	bru-2-RC	462	12351996	2L	+	ACAAAGCAGAGGTGTAATAAATGATGTTGCAATCCTTGAG	2.42975
FBtr0080352	bru-2-RA	498	12351996	2L	+	ACAAAGCAGAGGTGTAATAAATGATGTTGCAATCCTTGAG	2.42975
FBtr0080353	bru-2-RD	462	12351996	2L	+	ACAAAGCAGAGGTGTAATAAATGATGTTGCAATCCTTGAG	2.42975
FBtr0080354	CG17010-RA	96	12356537	2L	+	GGCTTACGCAGCCCTTTCAAATGGGAAAGAAGCTGGATGT	6.14031
FBtr0080355	CG17010-RB	96	12356537	2L	+	GGCTTACGCAGCCCTTTCAAATGGGAAAGAAGCTGGATGT	6.14031
FBtr0080365	Pkd2-RA	83	12398383	2L	+	AATAGAAATTTGCATTGAAAATGGCCCAGCAGGGTCAGAG	10.3353
FBtr0100125	vir-1-RD	115	12404048	2L	-	CGGAAGAGCAAAAGAACACCATGGATCAGCTGCAGCAAAT	9.71344
FBtr0080391	vir-1-RC	137	12421704	2L	-	AAAAAAAAAACCAAACAAAAATGAAGCTCTTGTTCGGTTT	11.1449
FBtr0080390	vir-1-RA	160	12421704	2L	-	AAAAAAAAAACCAAACAAAAATGAAGCTCTTGTTCGGTTT	11.1449
FBtr0080389	vir-1-RB	224	12421704	2L	-	AAAAAAAAAACCAAACAAAAATGAAGCTCTTGTTCGGTTT	11.1449
FBtr0080366	CG6405-RA	34	12424938	2L	+	GGGACTAAAATAAAATAATAATGTTTCGTCGTGGAAAACT	4.30145
FBtr0080388	CG5446-RA	96	12427567	2L	-	TGCCACAAAGAAGCCACAGAATGACCGATCTGCGCAACGA	10.7382
FBtr0080367	CG6388-RA	25	12428057	2L	+	TATTCTTTTAACTCATCCAAATGGAAGTGGACGAGGAAAA	7.29243
FBtr0080387	CG5435-RA	106	12430787	2L	-	TATTGGTTTCTCCTGCAAAGATGATTCAGTACGATACTGT	6.97241
FBtr0089898	SC35-RA	278	12432683	2L	-	CCGAGGACGCACTGGAGGCCATGGATGGTCGCATGCTAGA	5.62994
FBtr0089899	SC35-RB	133	12433912	2L	-	AACAAATATCCAAATAGACAATGAGCAACGGTGGTGGTGC	8.41458
FBtr0080369	Elf-RA	565	12434997	2L	+	ATTACGGACGCACTGCAACGATGGCCGCCCAGGAAAACAC	12.1538
FBtr0080384	Oatp33Ea-RA	374	12444388	2L	-	GTGGCGGTACGGTATCGAAGATGGCGGAAGTGAAGCGTCG	7.17706
FBtr0080370	Oatp33Eb-RA	176	12448662	2L	+	AATCGAATCGAATACGGAATATGGCGCATAATACGCGCAA	6.95506
FBtr0299657	bun-RI	547	12460690	2L	-	AAAAAAACCCAAAGCCAAATATGATGGGCACTATGTCGCT	9.72254
FBtr0299656	bun-RH	874	12482700	2L	-	TAATTATCGTAATATCGATAATGAAAACTGAAACCGGCAG	3.53298
FBtr0299652	bun-RG	771	12491849	2L	-	AATTAAAAAAGTGTGTGAAAATGATCAAGTATCCGCGTAC	7.76202
FBtr0299653	bun-RD	336	12498769	2L	-	GCGGCAACAGTAGCAACAAAATGGCGGCGTTAGCCAACAA	11.6424
FBtr0299654	bun-RE	594	12539327	2L	-	ATCGCAACAGCATCAGCAACATGTTCGATCGCACGGTGAA	11.1073
FBtr0299658	bun-RJ	594	12539327	2L	-	ATCGCAACAGCATCAGCAACATGTTCGATCGCACGGTGAA	11.1073
FBtr0299655	bun-RF	916	12539654	2L	-	CGCTGAAATCCAATTCGATTATGGCCGAGAATCAAAGTGC	5.95696
FBtr0112642	nub-RB	555	12593998	2L	+	TCGCAGCGGAAGCACTAACAATGTCAACGCCGACAACAAC	6.73645
FBtr0080376	ref2-RA	21	12611381	2L	-	TTTCTGCACTATCTCGCAACATGTCAGATAAGATGAAAAT	8.62975
FBtr0112643	nub-RD	648	12618996	2L	+	TGCACCATTGAGTTGTGAAAATGGTTATGTCGGAGCTACG	7.43097
FBtr0080392	pdm2-RB	459	12660466	2L	+	CAGCAGCAGCAGCAACAACTATGCCATTACTGCTGGCAAC	5.75422
FBtr0080412	CG15485-RA	440	12669274	2L	-	CTCGAGTGTTTTTTTGGACCATGGTCAACGCTTTGTGGGC	5.77733
FBtr0080393	pdm2-RA	191	12678797	2L	+	TTAAATATAAAACTGCTAAAATGATGGTGCTACAGCAACA	9.61567
FBtr0080411	CG5525-RA	115	12692822	2L	-	AACTATAACTTAACCCTACAATGGCGCCCAAGGCAGCAGC	10.8961
FBtr0080394	CG6153-RA	60	12693083	2L	+	TTGAATTTAAAATAAAAATAATGCCGCACGGACACTCTCA	6.72503
FBtr0080410	CG5780-RA	21	12694963	2L	-	AACATTCCCACGGAGTAACCATGACCACTTGTTGCCTTGG	7.15093
FBtr0080395	PICK1-RA	78	12695116	2L	+	TTATTTTCTAATAACGCAAAATGCTGACGGACACGGAAGA	9.49432
FBtr0080396	PICK1-RB	92	12696271	2L	+	ACCAACCTTTATGCAGGGGCATGACTGTCAGCACGAATGC	6.94944
FBtr0080409	CG5781-RA	503	12697271	2L	-	CCGATTTGGTTAGCCAAATTATGACCATCACCAACTGGTT	3.83209
FBtr0080408	CG17036-RA	232	12700514	2L	-	CTGGTATCGCAATTTACGACATGAAGAGCTGGCTGAAGAT	8.29816
FBtr0080407	CG5776-RA	23	12704400	2L	-	ACGTGCAACCGGCCAACGAAATGCCGCCAAAGTCAAGCAG	7.22768
FBtr0080397	spict-RA	69	12704792	2L	+	GATCACACAGCGGATTAGCGATGAACAGCGACGGTGAAGC	8.25289
FBtr0080398	CG6180-RA	110	12707771	2L	+	GGTTTACTTAAGCAATAAGGATGATTTGTATGCGGCTCCG	5.02437
FBtr0080405	CG5787-RA	162	12712306	2L	-	CCGGGCAAGGACTATTCGGAATGGACTACCGCCAAATGAA	6.91072
FBtr0089908	CG5792-RA	236	12721721	2L	-	AATTGAAATCGTGCAGCAAAATGTCGCGTCGTTCCAATTT	7.76268
FBtr0273297	CG5792-RC	236	12721721	2L	-	AATTGAAATCGTGCAGCAAAATGTCGCGTCGTTCCAATTT	7.76268
FBtr0090014	MRP-RB	154	12722431	2L	+	TGCCGAGCAGTCGAGTAACCATGGCGGATGACACTAGTTC	8.28478
FBtr0090013	MRP-RA	154	12722431	2L	+	TGCCGAGCAGTCGAGTAACCATGGCGGATGACACTAGTTC	8.28478
FBtr0090024	MRP-RL	154	12722431	2L	+	TGCCGAGCAGTCGAGTAACCATGGCGGATGACACTAGTTC	8.28478
FBtr0090022	MRP-RJ	154	12722431	2L	+	TGCCGAGCAGTCGAGTAACCATGGCGGATGACACTAGTTC	8.28478
FBtr0090021	MRP-RI	154	12722431	2L	+	TGCCGAGCAGTCGAGTAACCATGGCGGATGACACTAGTTC	8.28478
FBtr0090020	MRP-RH	154	12722431	2L	+	TGCCGAGCAGTCGAGTAACCATGGCGGATGACACTAGTTC	8.28478
FBtr0090018	MRP-RF	154	12722431	2L	+	TGCCGAGCAGTCGAGTAACCATGGCGGATGACACTAGTTC	8.28478
FBtr0090019	MRP-RG	154	12722431	2L	+	TGCCGAGCAGTCGAGTAACCATGGCGGATGACACTAGTTC	8.28478
FBtr0090017	MRP-RE	154	12722431	2L	+	TGCCGAGCAGTCGAGTAACCATGGCGGATGACACTAGTTC	8.28478
FBtr0090016	MRP-RD	154	12722431	2L	+	TGCCGAGCAGTCGAGTAACCATGGCGGATGACACTAGTTC	8.28478
FBtr0090015	MRP-RC	154	12722431	2L	+	TGCCGAGCAGTCGAGTAACCATGGCGGATGACACTAGTTC	8.28478
FBtr0090028	MRP-RP	154	12722431	2L	+	TGCCGAGCAGTCGAGTAACCATGGCGGATGACACTAGTTC	8.28478
FBtr0090029	MRP-RQ	154	12722431	2L	+	TGCCGAGCAGTCGAGTAACCATGGCGGATGACACTAGTTC	8.28478
FBtr0090023	MRP-RK	154	12722431	2L	+	TGCCGAGCAGTCGAGTAACCATGGCGGATGACACTAGTTC	8.28478
FBtr0090027	MRP-RO	246	12722431	2L	+	TGCCGAGCAGTCGAGTAACCATGGCGGATGACACTAGTTC	8.28478
FBtr0090026	MRP-RN	154	12722431	2L	+	TGCCGAGCAGTCGAGTAACCATGGCGGATGACACTAGTTC	8.28478
FBtr0090025	MRP-RM	154	12722431	2L	+	TGCCGAGCAGTCGAGTAACCATGGCGGATGACACTAGTTC	8.28478
FBtr0080402	CG15483-RA	48	12761792	2L	-	AAAAAGAAAATCGTAACAATATGTTTCGAATCTCTGGCCT	7.21381
FBtr0080401	kek1-RA	1127	12821660	2L	-	TTAAAGAAAAATCCAGGAAAATGCATATCAGGGAAGCAGT	9.65186
FBtr0080413	ACXC-RA	59	12912589	2L	+	ATAAAACACAATCCCAAACCATGAGTTTTCCCAGAACTAA	6.88114
FBtr0100494	ACXC-RB	59	12912589	2L	+	ATAAAACACAATCCCAAACCATGAGTTTTCCCAGAACTAA	6.88114
FBtr0080414	ACXB-RA	102	12916916	2L	+	ATTTTCAAAAAATCCAAAATATGTACAAAAAAACAGCGTA	5.64911
FBtr0080415	ACXA-RA	23	12921114	2L	+	AAAAAATACTACTTAAAAATATGAACAAAAAAAACACTTA	4.62211
FBtr0080418	Vha68-2-RA	145	12975637	2L	+	AAAAAACAGAATAAAGCAAAATGTCCAACCTTAAGCGTTT	11.8178
FBtr0080419	Vha68-2-RB	60	12975637	2L	+	AAAAAACAGAATAAAGCAAAATGTCCAACCTTAAGCGTTT	11.8178
FBtr0080420	Vha68-2-RC	148	12975637	2L	+	AAAAAACAGAATAAAGCAAAATGTCCAACCTTAAGCGTTT	11.8178
FBtr0080421	CG5075-RA	114	12978900	2L	+	ATTGTATATATTTAAACCAAATGGAAAAGAAGTCCTGGGT	5.22484
FBtr0080430	CG12404-RA	90	13000541	2L	-	GCGCTTAAATTAAAGTAATCATGTCTCAGTTCGGCGGACC	7.43968
FBtr0080429	Vha68-1-RA	158	13003659	2L	-	GAAGAGCAGCAACCGCGACCATGTCCAACTTGAGGAAATT	10.559
FBtr0080428	CG9934-RA	766	13018056	2L	-	AGTACCAGCGGATCCGAGAAATGCCGGAAGAAGAGCCGCC	8.64246
FBtr0080427	A16-RA	129	13021178	2L	-	ACACGGAGCCACCCAAACACATGGATACCAAGTCCAATGA	7.17624
FBtr0089956	CG9932-RA	1002	13031333	2L	-	ACCATCAGACCGGGAGAAACATGGACCTGCCTTCAATGGT	9.47426
FBtr0080424	CG31856-RA	596	13071846	2L	-	AATGGTTGGAACTCGGAACGATGGAACGTGCACAACAAGA	5.06938
FBtr0113038	CG5142-RB	178	13082391	2L	+	AATTAGTTTCACCTGTGTCAATGTGCAAACAAAGCCGCCA	1.99507
FBtr0080431	CG5122-RA	109	13130722	2L	+	GGCCTTGTTTGAAAAGCGACATGAGGGTCCTTCTAGGCAC	7.32402
FBtr0080496	CG9928-RA	37	13142865	2L	-	CAGAGCTAATCGAAAGAAAAATGCAATCCATTCTCCGACT	6.39342
FBtr0080432	Pk34A-RA	69	13158879	2L	+	TTTTAAGAGTTTCGTTAAAAATGGAAAATAAAGAAAAGAA	6.06873
FBtr0080433	CG5204-RA	73	13160806	2L	+	TAATTCGATTTTGTCAAGTCATGGAGCTGCCTTCAATGGT	4.69458
FBtr0080493	DnaJ-H-RB	627	13164893	2L	-	GACTGGGGATGCAATAGGAAATGGACAACCTAAATTTATA	4.13538
FBtr0080494	DnaJ-H-RA	125	13164893	2L	-	GACTGGGGATGCAATAGGAAATGGACAACCTAAATTTATA	4.13538
FBtr0080434	Sir2-RA	440	13165991	2L	+	CGCGCTTGGGTTCGGAAAAAATGATGGAAAATTACGAGGA	6.68916
FBtr0080491	Sfmbt-RA	527	13173870	2L	-	AATCGCGACGTTTTTGCAGCATGGCCTGTGCCCGAGGCGA	7.73222
FBtr0080492	Sfmbt-RB	309	13175813	2L	-	GATAGCACCATTGGCTTAAAATGAACCCATCCGAGCTGCG	6.5737
FBtr0289981	Sfmbt-RC	309	13175813	2L	-	GATAGCACCATTGGCTTAAAATGAACCCATCCGAGCTGCG	6.5737
FBtr0080435	CG5439-RA	79	13177251	2L	+	TTGAATAATAGCCACAAATAATGCCAGAAAATGCATCCAG	5.04093
FBtr0080436	CG5287-RA	233	13179478	2L	+	GTGGATTTTCAAGGCCGACCATGTCGGGAGTCGCCATAGC	8.07476
FBtr0080490	CG31849-RA	141	13182452	2L	-	CAGAAAGTGAACCAGTGACCATGGTGAGAAGCACATTCCT	7.78275
FBtr0080437	CG5458-RA	139	13183589	2L	+	GTTAACTCAAAATCATCACCATGGCCATGACCGAAATGTC	11.6887
FBtr0080489	CG16974-RA	91	13189573	2L	-	TTGAGATTACATACTGAAAAATGGAAGCAATATCGAAGAT	8.01449
FBtr0080438	Edem2-RA	664	13192943	2L	+	GTCTCCAGATAGCCAGCACCATGTCTACCACATCCTCCGA	10.2799
FBtr0080488	CG16972-RA	269	13203000	2L	-	CCATTCCCCGTACCAACGCGATGTCCAGAAGAGAAGCCAG	6.88738
FBtr0080439	Pect-RB	422	13204190	2L	+	GAAAATTCAATAAGTCAACGATGGAGGCAAATGGCGATAC	9.29602
FBtr0080440	Pect-RC	422	13204190	2L	+	GAAAATTCAATAAGTCAACGATGGAGGCAAATGGCGATAC	9.29602
FBtr0080441	Pect-RD	422	13204190	2L	+	GAAAATTCAATAAGTCAACGATGGAGGCAAATGGCGATAC	9.29602
FBtr0080442	Pect-RA	217	13209483	2L	+	CCCATCCAGGTTCTTCGAACATGGGTCAAGATTCGGCAGC	7.67374
FBtr0080487	CG15482-RA	33	13211781	2L	-	AAGCCTGATTACCTACCACAATGACTGCGCCATTTACCTC	8.91643
FBtr0080485	kek4-RA	225	13214671	2L	-	CGTTCCTTAGAAAAATCTCAATGGCCATCAAGCTTAGCTT	6.51668
FBtr0080484	CG9426-RA	441	13219492	2L	-	AAAACCCAACAGTTGACGAAATGCCACCGTTGAAAACATA	6.81178
FBtr0080444	CG5705-RA	99	13220087	2L	+	TTCAATGAAAAGCTGACAAAATGATATCGCGCAAACTACT	8.01356
FBtr0080483	Ski6-RA	94	13222221	2L	-	TATTTCTAAAGTTTCAAAATATGTCTGGTAAATACGATCT	5.19689
FBtr0080445	CG16812-RA	168	13222729	2L	+	CAGCACCAGAAATACGCAAAATGTCCAAGTCAAGCGCAGC	10.5408
FBtr0273448	CG16815-RB	264	13229906	2L	+	CATATTATCGAAATACAAAAATGGAGAACTCATCGAGCTA	9.09539
FBtr0080448	Prosalpha6T-RA	69	13232108	2L	+	ATTCATTCACACTTTTGGCCATGTTCCGGAATCAGTATGA	5.75046
FBtr0080481	CG15479-RA	38	13234595	2L	-	ATAGCATATCATACCATACAATGGAGCACCATCAGATCTA	8.6602
FBtr0080449	CG5867-RA	142	13236635	2L	+	ATATTAAACAATCTATCGAAATGGGTCGTATCTTTGGCGT	10.0314
FBtr0080450	CG5945-RA	64	13240197	2L	+	GGATATAGTTTAGTAGTAGAATGTATTGTACTATTGGATT	0.658762
FBtr0080452	CG16820-RA	419	13246650	2L	+	AGAGTCAGCCAGTCCGAAAAATGCAATTGCCTTGCATATC	4.28578
FBtr0080454	CG31851-RA	203	13257680	2L	+	CTATTATATCCCAGCGAGTCATGACTTCTCCGAGATTGTT	3.44833
FBtr0089910	CG6043-RD	349	13261682	2L	+	ATACATAAAAAGCGGCTAAAATGAGTTCTGGGTATGGACA	6.79738
FBtr0113039	CG6043-RF	563	13261682	2L	+	ATACATAAAAAGCGGCTAAAATGAGTTCTGGGTATGGACA	6.79738
FBtr0113040	CG6043-RG	349	13261682	2L	+	ATACATAAAAAGCGGCTAAAATGAGTTCTGGGTATGGACA	6.79738
FBtr0114471	CG6043-RH	349	13261682	2L	+	ATACATAAAAAGCGGCTAAAATGAGTTCTGGGTATGGACA	6.79738
FBtr0089911	CG6043-RC	304	13267731	2L	+	TAAACAAGAGTCCGCGAGCAATGGCCACCTCAACGCTGCA	10.5967
FBtr0080460	CG6116-RA	150	13286940	2L	+	ACCCGGAAAGGCGTTTTACGATGAATCTACGGCCGCGATG	2.59744
FBtr0080461	CG31729-RB	681	13290687	2L	+	TAAGCTCTCTTGTTTTGAAAATGGCTGAGAGCAATGTACC	7.37948
FBtr0080462	CG31729-RA	299	13296648	2L	+	GCGAATCTCGGCCAGCAAACATGGATGATGCTACCTCCCA	9.21797
FBtr0080463	CG16825-RA	253	13306841	2L	+	AGTTCGGCCTGACAGCCAGTATGTTAAGTGTAACCAGATC	1.61004
FBtr0080474	CG9377-RA	44	13361483	2L	-	CGGAATCGGAATCCTCGGATATGTGCTTCTATCGGATTGT	5.81572
FBtr0080473	Nnp-1-RA	112	13366076	2L	-	AAAGTTGAATTAGCCGGATAATGGTGACGCGCAAGAAGCC	7.80729
FBtr0080465	CG6523-RA	65	13366531	2L	+	TTAAATAATTCAAAGAAATCATGCCCGTGGTGAACGTGTC	9.37507
FBtr0080466	Tap42-RA	108	13367724	2L	+	ACTTATATCCAAATCTTTAAATGGCTGAGGGTAATACCGC	5.34746
FBtr0080467	CG31855-RA	146	13369401	2L	+	GTGAGCAACCCAAAAGCAGAATGTCAGTACGAGACTTTAT	6.22217
FBtr0290000	CG31855-RB	208	13369401	2L	+	TGCAGCAACCCAAAAGCAGAATGTCAGTACGAGACTTTAT	6.79763
FBtr0080472	CG9306-RA	144	13370939	2L	-	AACCAATATAGTAAAAAACGATGGCCCAAGTTCCCTTGGC	10.1995
FBtr0080471	CG9305-RA	150	13373703	2L	-	CCTAAGAGTACCCAGGCAGGATGTCCATGCGGCGCCAGCG	9.27243
FBtr0080468	CG6565-RA	325	13374504	2L	+	GACAAATTGAATTAGCCGGCATGCTGTTCAATCGATTTGT	5.92449
FBtr0080470	CG9302-RA	189	13378357	2L	-	TGTAAAGTTCAAGCCGCCTGATGTGGATAACCGGTCAGTT	3.39235
FBtr0080469	beta'Cop-RA	125	13379022	2L	+	GTTGGCCCAAACCGTGGAAGATGCCTCTCAAACTAGACAT	8.03652
FBtr0080498	loqs-RB	184	13382940	2L	+	CCGTGCAAAACAAGAACACCATGGACCAGGAGAATTTCCA	10.1479
FBtr0080497	loqs-RA	184	13382940	2L	+	CCGTGCAAAACAAGAACACCATGGACCAGGAGAATTTCCA	10.1479
FBtr0100220	loqs-RC	184	13382940	2L	+	CCGTGCAAAACAAGAACACCATGGACCAGGAGAATTTCCA	10.1479
FBtr0080525	CG9293-RA	86	13387213	2L	-	TCCGATATTTGACACCGAAAATGTCATCGGCTATATACCT	6.86928
FBtr0080526	CG9293-RB	86	13387213	2L	-	TCCGATATTTGACACCGAAAATGTCATCGGCTATATACCT	6.86928
FBtr0080524	RpL24-RA	55	13395060	2L	-	CGTGTTTCTACGCCAGCAAGATGAAAATTGGCTTGTGCGC	6.69458
FBtr0080523	CG16957-RA	83	13396101	2L	-	CTGGAATTGAAAGCACCAGGATGGCTGAGAGCTCCAAGGG	9.47995
FBtr0080522	CG10859-RA	243	13398421	2L	-	TATATATATAGTCGATTGCAATGGGAACCTTGGGCAATCA	6.26402
FBtr0080500	CG7110-RB	154	13399220	2L	+	GAAGCATTTTGCAATATGAAATGGATCTGCAAGAATTCCT	4.22191
[truncated: 1,020 more rows]

## Sheet: 2R
FBtranscript	name	5UTRlength	CDSstart	chromosome	strand	ATGregion	TRII Score
FBtr0111298	CG17683-RA	125	18567	2R	+	TATTATTTATTACGAAAACCATGTCGAGGTTGAGCAGAGC	7.68341
FBtr0111299	CG17683-RC	125	18567	2R	+	TATTATTTATTACGAAAACCATGTCGAGGTTGAGCAGAGC	7.68341
FBtr0111302	CG17683-RB	61	18812	2R	+	CCCATTTTTTATTGAATGAAATGGTTTCGTTACAGAGTGG	3.38506
FBtr0111300	CG17683-RD	274	18812	2R	+	CCCATTTTTTATTGAATGAAATGGTTTCGTTACAGAGTGG	3.38506
FBtr0111301	CG17683-RE	663	19214	2R	+	GCGAAAATGAGAACTTGACCATGCTTAGCTCCTCTTGTCC	4.98039
FBtr0111266	CG40127-RA	142	75519	2R	-	TTTAACAAAAATTTAAGAAAATGAAAATCTGTGGCCCGAA	7.35797
FBtr0111269	CG17665-RB	117	130327	2R	-	ACAGCAGCAATCAAAAAATAATGCTCACGTCTCAAAGTTG	3.27829
FBtr0111268	CG17665-RA	92	130352	2R	-	TGACGAAATTACGCCTTTAGATGGAACAGCAGCAATCAAA	1.61213
FBtr0111121	Gprk1-RA	111	358387	2R	-	TTAACAAATAAGTGAAGGCAATGGCTGATTTGGAAGCAGT	8.19964
FBtr0111120	RpL38-RA	79	403824	2R	-	ATATCTGAAATTGGATTAATATGCCACGGGAAATTAAAGA	3.59159
FBtr0111112	Stlk-RB	44	434253	2R	+	AAATAACTTAAACTTTATTTATGATGTGCAGTAACAATAT	1.36994
FBtr0111111	Stlk-RA	28	434253	2R	+	AAATAACTTAAACTTTATTTATGATGTGCAGTAACAATAT	1.36994
FBtr0111114	p120ctn-RA	135	482933	2R	+	AGTTTTACATATGGACATCTATGGAAGCGCGATCTCTCAA	0.455193
FBtr0111113	p120ctn-RB	457	486781	2R	+	TGCTATTCATATTTTTAAATATGAATTCAACTCACATAAA	3.00334
FBtr0299924	CG17486-RB	37	506571	2R	+	TTTCTATACAAACGTCAATAATGTGTGGAATATTTTGTTC	3.2741
FBtr0111291	CG17883-RA	323	559685	2R	+	GTTTTCTTATATTGAGCAATATGATCAAAAATGAACAACG	2.34714
FBtr0111292	CG17883-RB	323	559685	2R	+	GTTTTCTTATATTGAGCAATATGATCAAAAATGAACAACG	2.34714
FBtr0111119	Nipped-B-RE	284	616004	2R	-	GGATTATCCTTACATTTAATATGGGGGAACGTGACAACCC	5.1478
FBtr0111118	Nipped-B-RF	235	616004	2R	-	GGATTATCCTTACATTTAATATGGGGGAACGTGACAACCC	5.1478
FBtr0111290	CG17082-RE	202	636777	2R	+	GTTATAAAGAGACGTTTAAAATGAACAGCAATACAGATCT	7.81655
FBtr0111288	CG17082-RB	348	636777	2R	+	GTTATAAAGAGACGTTTAAAATGAACAGCAATACAGATCT	7.81655
FBtr0111285	CG17082-RD	121	636777	2R	+	GTTATAAAGAGACGTTTAAAATGAACAGCAATACAGATCT	7.81655
FBtr0111287	CG17082-RA	223	636777	2R	+	GTTATAAAGAGACGTTTAAAATGAACAGCAATACAGATCT	7.81655
FBtr0111289	CG17082-RF	133	636777	2R	+	GTTATAAAGAGACGTTTAAAATGAACAGCAATACAGATCT	7.81655
FBtr0111273	CG12547-RA	52	676091	2R	-	ATTTTATAACTTATGCTAGAATGGATTTTAATAATGACTT	4.37392
FBtr0111276	CG17528-RB	1356	706401	2R	-	GAACTAAGCCGCGGCGTATTATGCGATTATTGCTAAACAA	-0.822679
FBtr0111275	CG17528-RA	1318	706401	2R	-	GAACTAAGCCGCGGCGTATTATGCGATTATTGCTAAACAA	-0.822679
FBtr0111277	CG17528-RD	405	707440	2R	-	TACATTGTTTTGACATCAGCATGGAATTAGAGAAAGTAAA	4.4103
FBtr0111274	CG17528-RC	207	707440	2R	-	AATTTAGTATTATTGACAGCATGGAATTAGAGAAAGTAAA	4.13832
FBtr0299923	CG14464-RC	87	716812	2R	+	TAACAAATTCTCGCCAAGATATGAAGCCGTATTTAGATTC	3.06685
FBtr0086102	TpnC41C-RA	223	957492	2R	-	TAATCCAAAGAGCTAAAAAAATGAGCGATGAATTGACTAA	8.33292
FBtr0086078	CG3107-RB	153	979404	2R	+	GCACGGATGGTGCTGAGTTCATGTTAAAAGGTGGAATGTT	-1.66869
FBtr0086077	CG3107-RA	82	979404	2R	+	GCACGGATGGTGCTGAGTTCATGTTAAAAGGTGGAATGTT	-1.66869
FBtr0111280	CG3107-RC	29	979404	2R	+	GCACGGATGGTGCTGAGTTCATGTTAAAAGGTGGAATGTT	-1.66869
FBtr0089752	gus-RF	640	1008973	2R	-	GATCCAGAAGCTGCCGTGGCATGAACATGGGTCAAAAAAT	3.36583
FBtr0089755	gus-RC	338	1009275	2R	-	ATGCATATACATGTCTATGTATGTATAAGGGTGGTCGGAC	-0.18267
FBtr0089754	gus-RD	310	1009303	2R	-	TAGAAGTGTCTTCAACGCGAATGCACATATGCATATACAT	-0.404101
FBtr0089753	gus-RE	310	1009303	2R	-	TAGAAGTGTCTTCAACGCGAATGCACATATGCATATACAT	-0.404101
FBtr0089756	gus-RA	248	1009507	2R	-	TTTTATATACTGCTTTATAAATGGAATTTGGTAAAAAAAG	0.323379
FBtr0089757	gus-RB	85	1015732	2R	-	AAATCGACAAGATAAAAGTAATGTATAAGGGTGGTCGGAC	5.40337
FBtr0086081	Atf6-RC	134	1032336	2R	+	AATTCTATGGCCGATTAGCTATGGACATCAATGAATATAA	4.04601
FBtr0086079	Atf6-RA	166	1035684	2R	+	GAATATAATTTATACAACAAATGACGCCATGTTTATTTTC	0.59862
FBtr0086080	Atf6-RB	1013	1035684	2R	+	TATTTTATTCTTTAAGACAAATGACGCCATGTTTATTTTC	-0.283254
FBtr0091528	Nipped-A-RA	83	1138470	2R	-	TGAACGAGTTAAAAGGCACAATGTCGGTTATTGAAAATGT	9.14638
FBtr0113467	Nipped-A-RD	83	1138470	2R	-	TGAACGAGTTAAAAGGCACAATGTCGGTTATTGAAAATGT	9.14638
FBtr0086082	d4-RA	182	1181770	2R	+	GGCTACCACTCGGCATCAACATGGCTTCCAAATCTGCGTA	9.89528
FBtr0086083	d4-RC	179	1181770	2R	+	GGCTACCACTCGGCATCAACATGGCTTCCAAATCTGCGTA	9.89528
FBtr0111115	d4-RB	358	1182328	2R	+	CTGCTACGGATGGCAACTCCATGGGAGCATCAGGAGATAA	1.35719
FBtr0086084	Ogt-RB	128	1195004	2R	+	GTTATCAACGTTGGATTTTAATGCATGTTGAACAAACACG	-2.6826
FBtr0086086	Ogt-RC	192	1195004	2R	+	GTTATCAACGTTGGATTTTAATGCATGTTGAACAAACACG	-2.6826
FBtr0086085	Ogt-RA	137	1195004	2R	+	GTTATCAACGTTGGATTTTAATGCATGTTGAACAAACACG	-2.6826
FBtr0086094	CG10465-RA	249	1228247	2R	-	CTAGAGAACAAAAAGTATAAATGTCGGAATCAATGTCAGG	5.07089
FBtr0086087	CG10395-RA	220	1238218	2R	+	GGCTATAAGCATCGTAGTGGATGTATGACCAATGCAATTT	0.713645
FBtr0086089	CG10396-RA	68	1241630	2R	+	AAAAGTACACTGCCGTCGAAATGAGCTTATTTCCCTGTAT	7.19612
FBtr0086091	CG10417-RA	291	1250243	2R	-	TTGGTTACAAGTTGTACAATATGGGTGCCTATTTGTCCCA	5.83085
FBtr0086092	CG10417-RB	111	1250243	2R	-	TTGGTTACAAGTTGTACAATATGGGTGCCTATTTGTCCCA	5.83085
FBtr0299920	CG42345-RD	216	1301457	2R	+	TATACGCCATTCATACAACTATGAAAGCCATGGATCTTAA	5.58795
FBtr0299921	CG42345-RE	216	1301457	2R	+	TATACGCCATTCATACAACTATGAAAGCCATGGATCTTAA	5.58795
FBtr0299918	CG42345-RA	216	1301457	2R	+	TATACGCCATTCATACAACTATGAAAGCCATGGATCTTAA	5.58795
FBtr0299919	CG42345-RB	73	1311278	2R	+	ATCAACCAGATCTTACACCAATGGGGTCCTTCTGGCAGCA	7.58615
FBtr0086076	CG30440-RA	230	1383111	2R	-	ACAAACTATTTGACCAAAATATGTCTGCTCCCAAGATGCA	8.23285
FBtr0086075	TpnC4-RA	180	1395191	2R	-	ACAAAAAAAAACTCTTTAAAATGGCCGATGGAGAATACGA	10.8179
FBtr0086068	CG30438-RB	299	1414802	2R	+	ATCAATAAAAAAAAAACAACATGCTTAAAAAAATTGCATT	7.7462
FBtr0086069	CG30438-RC	559	1414802	2R	+	AACTGCAATCGATACGCAACATGCTTAAAAAAATTGCATT	5.72917
FBtr0086070	CG30438-RD	168	1414802	2R	+	AAACAATTTACAATGGCAACATGCTTAAAAAAATTGCATT	6.73572
FBtr0086067	CG30438-RA	508	1426881	2R	+	GGGATCTCTTGGGCTCACGCATGGCGGGAGAAATGCCCAT	4.6854
FBtr0273209	CG17510-RD	174	1491910	2R	-	ATGACGTTAGAAAGGGAATTATGATTTTGGAGGAACTGGC	3.76837
FBtr0273211	CG17510-RF	318	1491910	2R	-	TAATGACACAATAGGGAATTATGATTTTGGAGGAACTGGC	4.91489
[truncated: 3,440 more rows]

## Sheet: 3L
FBtranscript	name	5UTRlength	CDSstart	chromosome	strand	ATGregion	TRII Score
[truncated: 3,211 more rows]

[truncated: 2 more sheets: 3R, 4]
